# Supplementary material for: Collective peroxide detoxification determines microbial mutation rate plasticity in E. coli
Source: PLoS Biol. 2024 Jul 15;22(7):e3002711. doi: 10.1371/journal.pbio.3002711 (PMC11272383; doi:10.1371/journal.pbio.3002711)
Supplement: S1 Table — Slope indicates the log-log relationship between population density and mutational events per ml minus 1 (1 is subtracted to make interpretation simpler as a constant mutation rate is now defined by a slope of 0 rather than a slope of 1). slope_CI95 indicates that a 95% confidence interval on the slope estimate will be slope ± slope_CI95. pValue is calculated from a Chi-Squared test (DF = 1) comparing the original slope value to the Null Hypothesis that the slope of the given treatment = 1 (slope = 1 when mutation rate is constant with respect to population density); therefore, in treatments in which the slope significantly differs from 1, we have observed density associated mutation rate plasticity. FA and PC list the number of fluctuation assays and parallel cultures used in the analysis respectively. Plasticity shows if the treatment has DAMP (a significant inverse relationship between population density and mutation rate), reverse DAMP (a significant direct relationship between population density and mutation rate), or is Constant (relationship between population density and mutation rate not significantly different from the null expectation of a constant mutation rate). (CSV) [file pbio.3002711.s019.csv]

Treatment	Slope	Slope_CI95	pValue	ChiSq	FA	PC	MutationRatetoRif	Plasticity
ahpF LB	-0.234	0.441	0.298	1.08	17	266	5.51e-8	Constant
BW25113 + hpx LB	-0.606	0.292	4.77e-5	16.5	31	498	2.74e-8	DAMP
BW25113 anaerobic LB	0.653	0.405	0.00159	9.98	11	168	1.48e-8	Reverse DAMP
BW25113 FeCl2 LB	-0.795	0.215	3.97e-13	52.7	13	210	2.96e-8	DAMP
BW25113 BiPy LB	-0.485	0.135	1.75e-12	49.8	24	382	6.4e-8	DAMP
BW25113 LB	-0.723	0.121	1.37e-31	137	70	1122	3.16e-8	DAMP
BW25113 Glc	-0.74	0.107	8.119999999999999e-42	184	60	958	2.59e-8	DAMP
BW25113 H2O2 Glc	-0.6	0.207	1.39e-8	32.2	16	243	2.14e-8	DAMP
BW25113 catalase Glc	-0.566	0.206	7.42e-8	29	15	231	2.21e-8	DAMP
feoB LB	-0.622	0.38	0.00136	10.3	12	192	3.92e-8	DAMP
fur LB	-0.157	0.164	0.0614	3.5	31	504	2.36e-7	Constant
hpx EZRATY LB	0.218	0.475	0.369	0.808	10	149	1.49e-8	Constant
hpx + BW25113 LB	-0.279	0.494	0.268	1.23	13	207	2.8e-8	Constant
hpx anaerobic LB	-0.098	0.618	0.756	0.0966	7	105	7.9e-9	Constant
hpx LB	0.41	0.198	5.02e-5	16.4	35	546	2.5e-8	Reverse DAMP
hpx (NalR) + BW25113 LB	-0.925	0.531	6.37e-4	11.7	20	319	1.18e-9	DAMP
hpx (NalR) LB	0.623	0.386	0.00156	10	24	388	1.39e-8	Reverse DAMP
MG1655 anaerobic LB	0.135	0.694	0.703	0.145	11	173	1.16e-8	Constant
MG1655 LB	-0.425	0.253	9.83e-4	10.9	18	285	2.69e-8	DAMP
MG1655 Glc	-0.582	0.241	2.26e-6	22.4	17	273	2.35e-8	DAMP
sodA LB	-0.623	0.233	1.59e-7	27.5	9	134	3.74e-8	DAMP
sodB LB	-0.575	0.235	1.62e-6	23	10	151	4.63e-8	DAMP
sodC LB	-0.444	0.341	0.0107	6.51	10	150	2.82e-8	DAMP
tonB LB	-0.671	0.301	1.28e-5	19	7	113	2.13e-8	DAMP
