# Supplementary material for: Collective peroxide detoxification determines microbial mutation rate plasticity in E. coli
Source: PLoS Biol. 2024 Jul 15;22(7):e3002711. doi: 10.1371/journal.pbio.3002711 (PMC11272383; doi:10.1371/journal.pbio.3002711)
Supplement: S2 Table — (XLSX) [file pbio.3002711.s020.xlsx]

## Sheet: Sheet1
Genotype	Mutations	Missing Coverage
ahpF knockout (BW25113)	(gene: lrhA ←, position: 2399603, mutation: C to T, annotation: W173* (TGG→TAG))	(gene: ahpF, position: 635078-636851)
feoB knockout (BW25113)	(gene: lrhA ← / → alaA intergenic, position = 2400193, mutation: IS2 (+) +5bp, annotation: intergenic (‑73/‑843))	(gene: feoA-feoB-feoC, position: 3533735-3536122)
	(gene: fimE →, position = 2,400,193, mutation = IS1 (–) +9 bp, annotation = coding (12‑20/597 nt))
fur knockout (BW25113)	(gene: ynjI ← / ← topB intergenic, position: 1,839,184, mutation: (A)8→(A)7, annotation: intergenic (‑56/+72))	(gene: fur-uof, position: 705581-706177)
	(gene: kgtP ← / ← rrfG, position: 2,719,426, mutation: T→C, annotation: intergenic (‑321/+2))
	(gene: ytfT →, position: 4,442,904, mutation: G→A, annotation: G173R (GGA→AGA))
hpx- LC106 (MG1655)	(gene: insB9–[crl], position: 257,908, mutation: Δ776 bp)	(gene: ahpC-ahpF, position: 638661-641020)
	(gene: ybiT → / ← ybiU, position: 857,609, mutation: C→A, annotation: intergenic (+54/+187))	(gene: rrlD, position: 3423791-3424238)
	(gene: ymfE ← / → lit, position: 1,198,505, mutation: (AATGATGA)6→ (AATGATGA)7, annotation: intergenic (‑268/‑190))	(gene: fecD, position: 4511728-4511917)
	(gene: insH21, position: 1,299,499, mutation: Δ1,199 bp)
	(gene: insB5–insA5, position: 1,978,503, mutation: Δ776 bp)
	(gene: gatD ← / ← gatB, position: 2,173,363, mutation: Δ2 bp, annotation: intergenic (‑490/+918))
	(gene: rtcR → / ← glpG, position: 3,560,455, mutation: +G, annotation: intergenic (+589/+167))
	(gene: frwC →, position: 4,143,377, mutation: C→T, annotation: S283L (TCA→TTA) )
	(gene: gltP → / ← yjcO, position: 4,296,381, mutation: +GC, annotation: intergenic (+587/+55))
hpx-nalR LC106 (D87Y) (MG1655)	(gene: rrfH →, position: 228,796, mutation: G→A, annotation: noncoding (41/120 nt))	(gene: ahpC-ahpF, position: 638630-641000)
	(gene: insB9–[crl], position: 257,908, mutation: Δ776 bp)	(gene:rrlD, position: 3423717-3424239)
	(gene: ybiT → / ← ybiU, position: 857,609, mutation: C→A, annotation: intergenic (+54/+187))
	(gene: insH21, position: 1,299,499, mutation: Δ1,199 bp)
	(gene: azoR ←, position: 1,482,580, mutation: G→A, annotation: A94V (GCA→GTA) )
	(gene: motB ←, position: 1,976,012, mutation: G→A, annotation: P82S (CCA→TCA))
	(gene:insB5–insA5, position: 1,978,503, mutation: Δ776 bp)
	(gene: gatD ← / ← gatB, position: 2,173,363, mutation: Δ2 bp, annotation: intergenic (‑490/+918))
	(gene: gyrA ←, position: 2,339,162, mutation: C→A, annotation: D87Y (GAC→TAC) )
	(gene: ygdQ →, position: 2,970,579, mutation: Δ1 bp, annotation: coding (160/714 nt))
	(gene: rtcR → / ← glpG, position: 3,560,455, mutation: +G, annotation: intergenic (+589/+167))
	(gene: frwC →, position: 4,143,377, mutation: C→T, annotation: S283L (TCA→TTA) )
	(gene: gltP → / ← yjcO, position: 4,296,381, mutation: +GC, annotation: intergenic (+587/+55))
hpx-nalR LC106 (D87G) (MG1655)	(gene: insB9–[crl], position: 257,908, mutation: Δ776 bp)	(gene: ahpC-ahpF, position: 638651-641053)
	(gene: ybiT → / ← ybiU, position: 857,609, mutation: C→A, annotation: intergenic (+54/+187))	(gene:rrlD, position: 3423755-3424238)
	(gene: ymfE ← / → lit, position: 1,198,505, mutation: (AATGATGA)6→ (AATGATGA)7, annotation: intergenic (‑268/‑190))
	(gene: insH21, position: 1,299,499, mutation: Δ1,199 bp)
	(gene: insB5–insA5, position: 1,978,503, mutation: Δ776 bp)
	(gene: gatD ← / ← gatB, position: 2,173,363, mutation: Δ2 bp, annotation: intergenic (‑490/+918))
	(gene: gyrA ←, position: 2,339,162, mutation: T→C, annotation: D87G (GAC→GGC))
	(gene: rtcR → / ← glpG, position: 3,560,455, mutation: +G, annotation: intergenic (+589/+167))
	(gene: waaU ←, position: 3,799,310, mutation: C→A, annotation: M1M (ATG→ATT))
	(gene: frwC →, position: 4,143,377, mutation: C→T, annotation: S283L (TCA→TTA) )
	(gene: gltP → / ← yjcO, position: 4,296,381, mutation: +GC, annotation: intergenic (+587/+55))
tonB knockout (BW25113)	(gene: flhD ← / → uspC, position: 1,972,749, mutation: IS5 (+) +3 bp :: +C, annotation: intergenic (‑295/‑483) )	(gene: tonB-yciA, position: 1305230-1306150)
hpx- BE007 (MG1655) *	(gene: insB9, insA9, [crl], position: 257908, mutation: Δ776 bp)	( gene(s): intD/renD position: 566029-566443 )
	(gene: dsbG ←, mutation: C→T, position: 637923, annotation: T217T (ACG→ACA)	( gene(s): [nmpC],insH2,nmpC,essD,rrrD,rzpD,rzoD,borD,ybcV,ybcW,ylcI,nohD,tfaD,tfaX,appY,ompT,envY,ybcH,nfrA,nfrB,cusS,cusR,cusC,cusF,cusB,cusA,pheP,ybdG,nfsB,ybdF,ybdJ,ybdK,sokE,hokE,insL2,entD,fepA,fes,ybdZ,entF,fepE,fepC,fepG,fepD,entS,fepB,entC,entE,entB,entA,entH,cstA,ybdD,hcxA,ybdL,ybdM,ybdN,ybdO,[dsbG] position: 574533-637833 )
	(gene: dsbG ←, mutation: C→G, position: 637950, annotation: L208L (CTG→CTC)	( gene(s): ahpC,[ahpF] position: 638685-640997 )
	(gene: dsbG ←, mutation: A→G, position: 637959, annotation: N205N (AAT→AAC)	( gene(s): insH21 position: 1299499–1300693-1300693 )
	(gene: dsbG ←, mutation: G→A, position: 637962, annotation: D204D (GAC→GAT)	( gene(s): [rrlD] position: 3423846–3424233-3424457–3424238 )
	(gene: dsbG ←, mutation: A→G, position: 637965, annotation: S203S (AGT→AGC)
	(gene: pgaB ←, mutation: IS1 (+) +9 bp, position: 1089234, annotation: coding (616‑624/2019 nt)
	(gene: katE →, mutation: 2242 bp→82 bp, position: 1813870, annotation: coding (4‑2245/2262 nt)
	(gene: ynjB →, mutation: G→A, position: 1836397, annotation: E109K (GAG→AAG)
	(gene: ydjA ←, mutation: 2 bp→TT, position: 1848300, annotation: coding (376‑377/552 nt)
	(gene: insB5–insA5, mutation: Δ776 bp, position: 1978503, annotation:
	(gene: uvrY ← / → yecU, mutation: IS5 (–) +4 bp, position: 1995620, annotation: intergenic (‑261/‑32)
	(gene: gatD ← / ← gatB, mutation: Δ2 bp, position: 2173363, annotation: intergenic (‑490/+918)
	(gene: upp ← / → purM, mutation: G→A, position: 2620956, annotation: intergenic (‑84/‑241)
	(gene: rtcR → / ← glpG, mutation: +G, position: 3560455, annotation: intergenic (+589/+167)
	(gene: rhaD ←, mutation: C→T, position: 4093770, annotation: G168D (GGC→GAC)
	(gene: [rhaD]–rhaB, mutation: 3461 bp→29 bp, position: 4093991, annotation:
	(gene: katG →, mutation: 2181 bp→85 bp, position: 4133835, annotation: coding (1‑2181/2181 nt)
	(gene: gltP → / ← yjcO, mutation: +GC, position: 4296381, annotation: intergenic (+587/+55)
*Many SNP mutations (largely synonymous) are concentrated in the 14kb region from 550439bp to 574500bp, these are included in sheet 2 of this document

## Sheet: Sheet2
Mutations in divergent 14kb region of hpx- BE007 (BLAST search of this region shows 99.16% match to MG1655 and no match > 99.3%)
(gene: ybcF →, mutation: G→A, position: 550456, annotation: V6V (GTG→GTA)
(gene: ybcF →, mutation: A→G, position: 550504, annotation: A22A (GCA→GCG)
(gene: ybcF →, mutation: T→C, position: 550571, annotation: L45L (TTG→CTG)
(gene: ybcF →, mutation: A→G, position: 550615, annotation: A59A (GCA→GCG)
(gene: ybcF →, mutation: G→A, position: 550618, annotation: L60L (TTG→TTA)
(gene: ybcF →, mutation: T→G, position: 550669, annotation: V77V (GTT→GTG)
(gene: ybcF →, mutation: T→C, position: 550711, annotation: S91S (AGT→AGC)
(gene: ybcF →, mutation: C→T, position: 550738, annotation: P100P (CCC→CCT)
(gene: ybcF →, mutation: G→T, position: 550741, annotation: V101V (GTG→GTT)
(gene: ybcF →, mutation: T→A, position: 551011, annotation: D191E (GAT→GAA)
(gene: ybcF →, mutation: A→G, position: 551017, annotation: G193G (GGA→GGG)
(gene: ybcF →, mutation: A→G, position: 551032, annotation: A198A (GCA→GCG)
(gene: ybcF →, mutation: G→C, position: 551059, annotation: A207A (GCG→GCC)
(gene: ybcF →, mutation: C→T, position: 551065, annotation: L209L (CTC→CTT)
(gene: ybcF →, mutation: T→C, position: 551080, annotation: N214N (AAT→AAC)
(gene: ybcF →, mutation: A→C, position: 551083, annotation: A215A (GCA→GCC)
(gene: ybcF →, mutation: A→G, position: 551089, annotation: G217G (GGA→GGG)
(gene: ybcF →, mutation: T→C, position: 551149, annotation: R237R (CGT→CGC)
(gene: ybcF →, mutation: T→G, position: 551218, annotation: N260K (AAT→AAG)
(gene: ybcF → / ← purK, mutation: 67 bp→7 bp, position: 551334, annotation: intergenic (+2/+127)
(gene: ybcF → / ← purK, mutation: T→C, position: 551413, annotation: intergenic (+81/+114)
(gene: ybcF → / ← purK, mutation: A→C, position: 551421, annotation: intergenic (+89/+106)
(gene: ybcF → / ← purK, mutation: T→C, position: 551435, annotation: intergenic (+103/+92)
(gene: ybcF → / ← purK, mutation: A→G, position: 551445, annotation: intergenic (+113/+82)
(gene: ybcF → / ← purK, mutation: T→G, position: 551474, annotation: intergenic (+142/+53)
(gene: ybcF → / ← purK, mutation: G→A, position: 551480, annotation: intergenic (+148/+47)
(gene: ybcF → / ← purK, mutation: 1 bp→TC, position: 551513, annotation: intergenic (+181/+14)
(gene: ybcF → / ← purK, mutation: 2 bp→AT, position: 551516, annotation: intergenic (+184/+10)
(gene: ybcF → / ← purK, mutation: A→T, position: 551525, annotation: intergenic (+193/+2)
(gene: ybcF → / ← purK, mutation: +C, position: 551526, annotation: intergenic (+194/+1)
(gene: purK ←, mutation: C→T, position: 551532, annotation: G355S (GGT→AGT)
(gene: purK ←, mutation: A→C, position: 551551, annotation: I348M (ATT→ATG)
(gene: purK ←, mutation: T→C, position: 551569, annotation: E342E (GAA→GAG)
(gene: purK ←, mutation: T→C, position: 551590, annotation: L335L (TTA→TTG)
(gene: purK ←, mutation: A→G, position: 551608, annotation: T329T (ACT→ACC)
(gene: purK ←, mutation: A→G, position: 551743, annotation: N284N (AAT→AAC)
(gene: purK ←, mutation: T→C, position: 551762, annotation: N278S (AAT→AGT)
(gene: purK ←, mutation: C→T, position: 551770, annotation: V275V (GTG→GTA)
(gene: purK ←, mutation: T→C, position: 551773, annotation: P274P (CCA→CCG)
(gene: purK ←, mutation: A→G, position: 551892, annotation: L235L (TTG→CTG)
(gene: purK ←, mutation: C→T, position: 551986, annotation: Q203Q (CAG→CAA)
(gene: purK ←, mutation: T→C, position: 551995, annotation: A200A (GCA→GCG)
(gene: purK ←, mutation: G→A, position: 551998, annotation: N199N (AAC→AAT)
(gene: purK ←, mutation: G→T, position: 552088, annotation: G169G (GGC→GGA)
(gene: purK ←, mutation: C→T, position: 552094, annotation: A167A (GCG→GCA)
(gene: purK ←, mutation: T→G, position: 552187, annotation: A136A (GCA→GCC)
(gene: purK ←, mutation: G→A, position: 552190, annotation: R135R (CGC→CGT)
(gene: purK ←, mutation: A→G, position: 552220, annotation: G125G (GGT→GGC)
(gene: purK ←, mutation: C→T, position: 552250, annotation: E115E (GAG→GAA)
(gene: purK ←, mutation: A→C, position: 552262, annotation: D111E (GAT→GAG)
(gene: purK ←, mutation: T→A, position: 552289, annotation: E102D (GAA→GAT)
(gene: purK ←, mutation: A→G, position: 552313, annotation: T94T (ACT→ACC)
(gene: purK ←, mutation: A→G, position: 552361, annotation: A78A (GCT→GCC)
(gene: purK ←, mutation: G→A, position: 552403, annotation: R64R (CGC→CGT)
(gene: purK ←, mutation: T→G, position: 552445, annotation: I50I (ATA→ATC)
(gene: purK ←, mutation: T→C, position: 552508, annotation: P29P (CCA→CCG)
(gene: purK ←, mutation: G→A, position: 552535, annotation: G20G (GGC→GGT)
(gene: purE ←, mutation: C→T, position: 552840, annotation: P87P (CCG→CCA)
(gene: purE ←, mutation: G→A, position: 552867, annotation: G78G (GGC→GGT)
(gene: purE ←, mutation: T→A, position: 552870, annotation: P77P (CCA→CCT)
(gene: purE ←, mutation: A→G, position: 552876, annotation: H75H (CAT→CAC)
(gene: purE ←, mutation: T→C, position: 552951, annotation: K50K (AAA→AAG)
(gene: lpxH ←, mutation: T→C, position: 553269, annotation: S224S (TCA→TCG)
(gene: lpxH ←, mutation: C→G, position: 553293, annotation: L216L (CTG→CTC)
(gene: lpxH ←, mutation: A→G, position: 553320, annotation: N207N (AAT→AAC)
(gene: lpxH ←, mutation: C→T, position: 553338, annotation: V201V (GTG→GTA)
(gene: lpxH ←, mutation: C→T, position: 553359, annotation: G194G (GGG→GGA)
(gene: lpxH ←, mutation: C→T, position: 553404, annotation: V179V (GTG→GTA)
(gene: lpxH ←, mutation: G→A, position: 553461, annotation: S160S (AGC→AGT)
(gene: lpxH ←, mutation: G→T, position: 553470, annotation: R157R (CGC→CGA)
(gene: lpxH ←, mutation: G→A, position: 553525, annotation: T139M (ACG→ATG)
(gene: lpxH ←, mutation: C→T, position: 553527, annotation: Q138Q (CAG→CAA)
(gene: lpxH ←, mutation: C→T, position: 553548, annotation: K131K (AAG→AAA)
(gene: lpxH ←, mutation: C→T, position: 553656, annotation: T95T (ACG→ACA)
(gene: lpxH ←, mutation: A→G, position: 553665, annotation: S92S (AGT→AGC)
(gene: lpxH ←, mutation: C→T, position: 553758, annotation: A61A (GCG→GCA)
(gene: lpxH ←, mutation: T→G, position: 553769, annotation: K58Q (AAG→CAG)
(gene: lpxH ←, mutation: G→A, position: 553772, annotation: R57C (CGC→TGC)
(gene: cysS →, mutation: A→G, position: 554790, annotation: K60K (AAA→AAG)
(gene: cysS →, mutation: A→C, position: 554872, annotation: M88L (ATG→CTG)
(gene: cysS →, mutation: T→G, position: 554916, annotation: A102A (GCT→GCG)
(gene: cysS →, mutation: T→C, position: 555514, annotation: L302L (TTG→CTG)
(gene: cysS →, mutation: C→T, position: 555522, annotation: Y304Y (TAC→TAT)
(gene: cysS →, mutation: A→G, position: 555684, annotation: V358V (GTA→GTG)
(gene: cysS →, mutation: T→C, position: 555777, annotation: A389A (GCT→GCC)
(gene: cysS →, mutation: G→A, position: 555915, annotation: A435A (GCG→GCA)
(gene: cysS →, mutation: T→C, position: 555930, annotation: D440D (GAT→GAC)
(gene: cysS →, mutation: C→T, position: 555939, annotation: N443N (AAC→AAT)
(gene: ybcI ←, mutation: 2 bp→CT, position: 556124, annotation: coding (429‑430/522 nt)
(gene: ybcI ←, mutation: T→A, position: 556161, annotation: I131I (ATA→ATT)
(gene: ybcI ←, mutation: G→C, position: 556218, annotation: G112G (GGC→GGG)
(gene: ybcI ←, mutation: C→T, position: 556244, annotation: D104N (GAT→AAT)
(gene: ybcI ←, mutation: G→A, position: 556317, annotation: R79R (CGC→CGT)
(gene: ybcI ←, mutation: A→C, position: 556326, annotation: F76M (TTT→CTG)
(gene: ybcI ←, mutation: A→G, position: 556328, annotation: F76M (TTT→CTG)
(gene: ybcI ←, mutation: T→A, position: 556416, annotation: K46N (AAA→AAT)
(gene: ybcI ←, mutation: T→G, position: 556428, annotation: V42V (GTA→GTC)
(gene: ybcI ←, mutation: G→A, position: 556437, annotation: D39D (GAC→GAT)
(gene: ybcI ←, mutation: A→G, position: 556476, annotation: R26R (CGT→CGC)
(gene: folD ← / → sfmA, mutation: A→G, position: 557770, annotation: intergenic (‑29/‑442)
(gene: folD ← / → sfmA, mutation: T→A, position: 558041, annotation: intergenic (‑300/‑171)
(gene: sfmD →, mutation: G→A, position: 560565, annotation: R290H (CGT→CAT)
(gene: sfmD →, mutation: C→T, position: 560791, annotation: D365D (GAC→GAT)
(gene: sfmD →, mutation: G→A, position: 560836, annotation: S380S (TCG→TCA)
(gene: sfmD →, mutation: T→C, position: 560854, annotation: G386G (GGT→GGC)
(gene: sfmD →, mutation: C→T, position: 560866, annotation: G390G (GGC→GGT)
(gene: sfmD →, mutation: A→G, position: 560932, annotation: L412L (TTA→TTG)
(gene: sfmD →, mutation: T→C, position: 560950, annotation: N418N (AAT→AAC)
(gene: sfmD →, mutation: C→A, position: 561012, annotation: A439D (GCC→GAC)
(gene: sfmD →, mutation: T→C, position: 561034, annotation: S446S (TCT→TCC)
(gene: sfmD →, mutation: G→A, position: 561058, annotation: S454S (TCG→TCA)
(gene: sfmD →, mutation: (TTACGA)1→2, position: 561174, annotation: coding (1478/2604 nt)
(gene: sfmD →, mutation: G→A, position: 561254, annotation: V520I (GTT→ATT)
(gene: sfmD →, mutation: T→C, position: 561292, annotation: I532I (ATT→ATC)
(gene: sfmD →, mutation: G→T, position: 561696, annotation: G667V (GGC→GTC)
(gene: sfmD →, mutation: G→A, position: 561820, annotation: A708A (GCG→GCA)
(gene: sfmD →, mutation: C→T, position: 561868, annotation: T724T (ACC→ACT)
(gene: sfmD →, mutation: T→C, position: 561894, annotation: L733P (CTG→CCG)
(gene: sfmH →, mutation: A→G, position: 562896, annotation: V187V (GTA→GTG)
(gene: sfmH →, mutation: T→G, position: 562986, annotation: G217G (GGT→GGG)
(gene: sfmH →, mutation: T→A, position: 562995, annotation: P220P (CCT→CCA)
(gene: sfmH →, mutation: T→C, position: 563001, annotation: G222G (GGT→GGC)
(gene: sfmH →, mutation: C→T, position: 563163, annotation: I276I (ATC→ATT)
(gene: sfmH →, mutation: A→G, position: 563274, annotation: E313E (GAA→GAG)
(gene: sfmF →, mutation: C→T, position: 563363, annotation: L12L (CTA→TTA)
(gene: sfmF →, mutation: T→C, position: 563391, annotation: V21A (GTT→GCT)
(gene: sfmF →, mutation: C→T, position: 563510, annotation: L61L (CTA→TTA)
(gene: sfmF →, mutation: T→C, position: 563839, annotation: Y170Y (TAT→TAC)
(gene: fimZ ←, mutation: G→A, position: 563860, annotation: Y207Y (TAC→TAT)
(gene: fimZ ←, mutation: C→T, position: 564042, annotation: V147I (GTC→ATC)
(gene: fimZ ←, mutation: G→A, position: 564097, annotation: P128P (CCC→CCT)
(gene: fimZ ←, mutation: A→G, position: 564367, annotation: Y38Y (TAT→TAC)
(gene: fimZ ← / → argU, mutation: T→G, position: 564520, annotation: intergenic (‑40/‑203)
(gene: fimZ ← / → argU, mutation: G→T, position: 564524, annotation: intergenic (‑44/‑199)
(gene: fimZ ← / → argU, mutation: G→A, position: 564596, annotation: intergenic (‑116/‑127)
(gene: intD ←, mutation: T→C, position: 564843, annotation: E379G (GAA→GGA)
(gene: intD ←, mutation: A→G, position: 565555, annotation: S142P (TCA→CCA)
(gene: intD ←, mutation: T→C, position: 565886, annotation: K31K (AAA→AAG)
(gene: intD ← / → renD, mutation: G→A, position: 566493, annotation: intergenic (‑515/‑191)
(gene: intD ← / → renD, mutation: A→T, position: 566532, annotation: intergenic (‑554/‑152)
(gene: intD ← / → renD, mutation: A→C, position: 566543, annotation: intergenic (‑565/‑141)
(gene: intD ← / → renD, mutation: A→G, position: 566565, annotation: intergenic (‑587/‑119)
(gene: intD ← / → renD, mutation: T→C, position: 566597, annotation: intergenic (‑619/‑87)
(gene: intD ← / → renD, mutation: T→C, position: 566651, annotation: intergenic (‑673/‑33)
(gene: intD ← / → renD, mutation: G→T, position: 566676, annotation: intergenic (‑698/‑8)
(gene: renD →, mutation: C→T, position: 566764, annotation: pseudogene (81/93 nt)
(gene: [renD]–[renD], mutation: Δ1,261 bp, position: 566775, annotation:
(gene: renD →, mutation: T→C, position: 568140, annotation: pseudogene (106/213 nt)
(gene: renD →, mutation: T→C, position: 568209, annotation: pseudogene (175/213 nt)
(gene: emrE →, mutation: C→G, position: 568496, annotation: A61G (GCT→GGT)
(gene: emrE →, mutation: C→T, position: 568538, annotation: S75L (TCA→TTA)
(gene: emrE →, mutation: A→G, position: 568612, annotation: I100V (ATT→GTT)
(gene: ylcJ →, mutation: A→T, position: 568841, annotation: K49N (AAA→AAT)
(gene: ybcK →, mutation: G→A, position: 569046, annotation: G49R (GGA→AGA)
(gene: ybcK →, mutation: T→A, position: 569648, annotation: I249I (ATT→ATA)
(gene: ybcK → / → ybcL, mutation: G→A, position: 570493, annotation: intergenic (+65/‑400)
(gene: ybcK → / → ybcL, mutation: G→A, position: 570715, annotation: intergenic (+287/‑178)
(gene: ylcH →, mutation: G→T, position: 572460, annotation: G31G (GGG→GGT)
(gene: ybcN →, mutation: T→C, position: 572795, annotation: D110D (GAT→GAC)
(gene: ybcN →, mutation: T→C, position: 572858, annotation: G131G (GGT→GGC)
(gene: ybcN →, mutation: A→G, position: 572876, annotation: P137P (CCA→CCG)
(gene: ybcN →, mutation: C→T, position: 572903, annotation: R146R (CGC→CGT)
(gene: ybcN →, mutation: C→T, position: 572906, annotation: D147D (GAC→GAT)
(gene: ninE →, mutation: G→A, position: 572964, annotation: R15K (AGA→AAA)
(gene: ninE →, mutation: A→G, position: 572989, annotation: K23K (AAA→AAG)
(gene: ninE →, mutation: G→A, position: 573001, annotation: K27K (AAG→AAA)
(gene: ninE →, mutation: T→C, position: 573041, annotation: L41L (TTG→CTG)
(gene: ninE →, mutation: G→A, position: 573081, annotation: S54N (AGT→AAT)
(gene: ybcO →, mutation: C→T, position: 573155, annotation: N24N (AAC→AAT)
(gene: ybcO →, mutation: A→G, position: 573189, annotation: T36A (ACT→GCT)
(gene: ybcO →, mutation: C→T, position: 573203, annotation: G40G (GGC→GGT)
(gene: ybcO →, mutation: 2 bp→TC, position: 573211, annotation: coding (128‑129/291 nt)
(gene: ybcO →, mutation: C→T, position: 573254, annotation: C57C (TGC→TGT)
(gene: ybcO →, mutation: A→G, position: 573263, annotation: E60E (GAA→GAG)
(gene: ybcO →, mutation: C→T, position: 573272, annotation: R63R (CGC→CGT)
(gene: ybcO →, mutation: A→G, position: 573335, annotation: T84T (ACA→ACG)
(gene: ybcO →, mutation: T→A, position: 573362, annotation: V93V (GTT→GTA)
(gene: rusA →, mutation: 2 bp→AT, position: 573384, annotation: coding (14‑15/363 nt)
(gene: rusA →, mutation: T→G, position: 573403, annotation: P11P (CCT→CCG)
(gene: rusA →, mutation: G→A, position: 573449, annotation: V27I (GTC→ATC)
(gene: rusA →, mutation: T→A, position: 573478, annotation: D36E (GAT→GAA)
(gene: rusA →, mutation: C→T, position: 573553, annotation: C61C (TGC→TGT)
(gene: rusA →, mutation: G→A, position: 573592, annotation: L74L (CTG→CTA)
(gene: rusA →, mutation: A→G, position: 573598, annotation: K76K (AAA→AAG)
(gene: rusA →, mutation: T→C, position: 573619, annotation: T83T (ACT→ACC)
(gene: rusA →, mutation: T→G, position: 573679, annotation: P103P (CCT→CCG)
(gene: rusA →, mutation: 2 bp→GT, position: 573683, annotation: coding (313‑314/363 nt)
(gene: rusA →, mutation: G→A, position: 573694, annotation: G108G (GGG→GGA)
(gene: rusA →, mutation: G→A, position: 573696, annotation: R109K (AGG→AAG)
(gene: rusA →, mutation: C→T, position: 573715, annotation: T115T (ACC→ACT)
(gene: rusA →, mutation: 2 bp→CA, position: 573719, annotation: coding (349‑350/363 nt)
(gene: rusA →, mutation: 2 bp→AG, position: 573724, annotation: coding (354‑355/363 nt)
(gene: ylcG →, mutation: A→T, position: 573745, annotation: N6Y (AAT→TAT)
(gene: ylcG →, mutation: 2 bp→AT, position: 573775, annotation: coding (46‑47/141 nt)
(gene: ylcG →, mutation: T→C, position: 573780, annotation: R17R (CGT→CGC)
(gene: ylcG →, mutation: C→A, position: 573849, annotation: T40T (ACC→ACA)
(gene: ylcG → / → quuD, mutation: T→G, position: 573938, annotation: intergenic (+68/‑18)
(gene: quuD →, mutation: A→C, position: 574061, annotation: T36P (ACT→CCT)
(gene: quuD →, mutation: G→A, position: 574084, annotation: P43P (CCG→CCA)
(gene: quuD →, mutation: C→T, position: 574159, annotation: H68H (CAC→CAT)
(gene: quuD → / ← nmpC, mutation: C→A, position: 574496, annotation: intergenic (+157/+33)
