# Supplementary material for: Collective peroxide detoxification determines microbial mutation rate plasticity in E. coli
Source: PLoS Biol. 2024 Jul 15;22(7):e3002711. doi: 10.1371/journal.pbio.3002711 (PMC11272383; doi:10.1371/journal.pbio.3002711)
Supplement: S3 Table — (XLSX) [file pbio.3002711.s021.xlsx]

## Sheet: S1
Data Table Name	Column Name	Description
S1_data.csv	time	Time in seconds
	eGlc	eGlc as defined in Table 1
	iGlc_cyt	iGlc as defined in Table 1
	dGTP_cyt	dGTP as defined in Table 1
	GDNA_cyt	GDNA as defined in Table 1
	Gcell	wtCell as defined in Table 1
	scale_Gcell2	Gcell converted to CFU per mL density
	cytVol	cytVol as defined in Table 1
	ROS	ROS as defined in Table 1
	odGTP	odGTP as defined in Table 1
	mGDNA	mDNA as defined in Table 1
	mGcell	mCell as defined in Table 1
	scale_mGcell	mGcell converted to CFU per mL density
	glucose_initial	Initial glucose provision in mg per L
	eGlucose_mg_per_L	eGlc converted to mg per L
	Time_Hrs	Time in hours
	MR_cumulative	Cumulative mutation rate (mGcell/(mGcell+Gcell)

## Sheet: S2
Data Table Name	Column Name	Description
S2_data.csv	wt	wtCell after 100,000 seconds
	mt	mCell after 100,000 seconds
	mr	mt/(wt+mt)
	Model	ODE model

## Sheet: S3
Data Table Name	Column Name	Description	Note: all included zip tables also list parameter values for all parameters defining the parameter set
S3_data.7z	ParSet	Parameter set unique ID number
	Intercept	Intercept of a linear model fitting mutation rate at the final time point (100,000 secs) as a product of total population size as a log-log relationship
	Gradient	Slope of a linear model fitting mutation rate at the final time point (100,000 secs) as a product of total population size as a log-log relationship
	Tried	Confirmation that this parameter set was simulated
	MaxStat	Selected from Stat1-5 as the highest absolute value
	WT1	wtCell after 100,000 second simulation with initial glucose of 55.8 mg/L
	WT2	wtCell after 100,000 second simulation with initial glucose of 118 mg/L
	WT3	wtCell after 100,000 second simulation with initial glucose of 250 mg/L
	WT4	wtCell after 100,000 second simulation with initial glucose of 528 mg/L
	WT5	wtCell after 100,000 second simulation with initial glucose of 1116 mg/L
	MR1	mCell/(wtCell+mCell) after 100,000 second simulation with initial glucose of 55.8 mg/L
	MR2	mCell/(wtCell+mCell) after 100,000 second simulation with initial glucose of 118 mg/L
	MR3	mCell/(wtCell+mCell) after 100,000 second simulation with initial glucose of 250 mg/L
	MR4	mCell/(wtCell+mCell) after 100,000 second simulation with initial glucose of 528 mg/L
	MR5	mCell/(wtCell+mCell) after 100,000 second simulation with initial glucose of 1116 mg/L
	Stat1	Average increase in population size per ten seconds across the final 1000 time steps (2.7 hours) of the ODE simulation with initial glucose of 55.8 mg/L
	Stat2	Average increase in population size per ten seconds across the final 1000 time steps (2.7 hours) of the ODE simulation with initial glucose of 118 mg/L
	Stat3	Average increase in population size per ten seconds across the final 1000 time steps (2.7 hours) of the ODE simulation with initial glucose of 250 mg/L
	Stat4	Average increase in population size per ten seconds across the final 1000 time steps (2.7 hours) of the ODE simulation with initial glucose of 528 mg/L
	Stat5	Average increase in population size per ten seconds across the final 1000 time steps (2.7 hours) of the ODE simulation with initial glucose of 1116 mg/L

## Sheet: S4
Data Table Name	Column Name	Description
S4_data.csv	Model	Model name (A-K)
	q25	Lower quartile for slope estimates across all parameter sets after filtering
	q50	Median for slope estimates across all parameter sets after filtering
	q75	Upper quartile for slope estimates across all parameter sets after filtering
	max	Maximum slope estimate across all parameter sets after filtering
	min	Minimum slope estimate across all parameter sets after filtering
	count	Number of retained parameter sets for the given model after filtering

## Sheet: S5
Data Table Name	Column Name	Description
S5_data.csv	assay_ID	Unique identifier for the fluctuation assay
	block	Experimental block
	date	Date of assay start
	plate_ID	Experimental plate
	External_Treatment	Any additions made to the growth media
	genotype	Identifier for the focal strain genotype
	Selective_marker	Antibiotic used as a selective marker (rif for rifampicin; nal for nalidixic acid)
	stock	Identifier for the glycerol stock used
	coculture_strain	Identifier for the genotype of a cocultured strain
	coculture_ID	Identifier for the coculture giving the two strains in a fixed order
	genotype2	Identifier for the coculture giving the focal strain first
	Media	Basic growth media used (DM = Davis Minimal Media)
	LB_perc	Percentage LB added to the media (i.e. 2% = 440 μL in 22mL)
	GlcMedia	Was glucose used as the nutrient source (y for yes; n for no)
	Mut_to_WT_ratio	Ratio of the volume of mutant cell culture to wild-type in the parallel cultures (i.e. in a 1.25mL culture if 1.24mL of mutant culture is added to 10μL wt culture the ratio will be 24)
	glucose	The initial glucose concentration in mg per L
	N0_ul	The volume of the initial culture plated to calculate the N0 (initial population size) in μL .
	N0_CFU_nx	CFU on the N0 plate containing nalidixic acid
	N0	Initial population size (N0_CFU multiplied by fluctuation_volume_t0 divided by the N0_ul)
	N0_coculture	Initial population size of the coculture strain
	N0_gen_to_co_ratio	N0 of the focal strain divided by the N0 of the coculture strain
	Nt1_CFU_nx	CFU on the 1st Nt plate containing nalidixic acid
	Nt2_CFU_nx	CFU on the 2nd Nt plate containing nalidixic acid
	Nt3_CFU_nx	CFU on the 3rd Nt plate containing nalidixic acid
	Nt1_CFU	CFU on the 1st Nt plate
	Nt2_CFU	CFU on the 2nd Nt plate
	Nt3_CFU	CFU on the 3rd Nt plate
	N0_CFU	CFU on the N0 plate
	Nt1_nx	Estimated final population size from Nt1_CFU_nx (Nt1_CFU_nx multiplied by Nt_dilution_nx multiplied by the final culture volume divided by 40μL (the Nt plating volume).
	Nt2_nx	Estimated final population size from Nt2_CFU_nx (Nt2_CFU_nx multiplied by Nt_dilution_nx multiplied by the final culture volume divided by 40μL (the Nt plating volume).
	Nt3_nx	Estimated final population size from Nt3_CFU_nx (Nt3_CFU_nx multiplied by Nt_dilution_nx multiplied by the final culture volume divided by 40μL (the Nt plating volume).
	Nt1	Estimated final population size from Nt1_CFU (Nt1_CFU multiplied by Nt_dilution multiplied by the final culture volume divided by 40μL (the Nt plating volume).
	Nt2	Estimated final population size from Nt2_CFU (Nt2_CFU multiplied by Nt_dilution multiplied by the final culture volume divided by 40μL (the Nt plating volume).
	Nt3	Estimated final population size from Nt3_CFU (Nt3_CFU multiplied by Nt_dilution multiplied by the final culture volume divided by 40μL (the Nt plating volume).
	environment	The glucose concentration of LB percentage used as nutrient source.
	CI_range_coculture_strain	Upper bound of the estimated m for the coculture strain minus the lower bound of the m estimate for the coculture strain
	CI_range_genotype	Upper bound of the estimated m for the focal strain minus the lower bound of the m estimate for the focal strain
	fluctuation_volume_t0	Initial fluctuation assay volume for each parallel culture (in μL)
	culture_volume_final	Final volume for each parallel culture calculated as fluctuation_volume_t0 minus the difference between initial and final weight of the plate divided by the 96 wells. This accounts for evaporation during the incubation.
	coculture	Is this a coculture of two strains (y for yes; n for no)
	D_gen_nx	The CFU density per mL as calculated from Nt plates containing nalidixic acid. The mean of the Nt_nx estimates multiplied and by the ratio of the plated volume (40μL) to the scaled volume (1000μL).
	D_gen_all	The CFU per mL as calculated from Nt plates with and without nalidixic acid. The mean of the Nt_nx estimates and Nt estimates multiplied by the ratio of the plated volume (40μL) to the scaled volume (1000μL) (40/1000=25).
	D_genotype	The CFU per mL as calculated from Nt plates not containing nalidixic acid. The mean of the Nt estimates multiplied by the ratio of the plated volume (40μL) to the scaled volume (1000μL).
	D_coculture_strain	The density of the coculture strain in CFU per mL.
	D_total	The total CFU density per mL (focal + coculture strain).
	generations	The estimated number of generations as the log of the final population size minus the log of the initial population size all divided by the log of 2
	generations_coculture_strain	Estimated generations of the coculture strain
	incubation_mins	Incubation time for the fluctuation assay parallel cultures.
	m_coculture_strain	Estimated average number of mutational events in each parallel culture of the coculture strain
	m_genotype	Estimated average number of mutational events in each parallel culture of the focal strain
	m_lower_genotype	Lower bound of 95% CI on the estimate of m
	m_upper_genotype	Upper bound of 95% CI on the estimate of m
	mut_fitness_genotype	Estimated fitness ratio of the wild-type strain to the mutants with rif or nal resistance.
	FlanWarnings	Any warnings given by the ‘flan’ r package in estimating m
	m_lower_coculture_strain	Lower bound of 95% CI on the estimate of m for the coculture strain
	m_upper_coculture_strain	Upper bound of 95% CI on the estimate of m for the coculture strain
	mutation_rate_coculture_strain	Mutation rate of the coculture strain calculated as the estimated m divided by Nt_genotype and then multiplied by 1x109
	mutation_rate_gen_all	Mutation rate of the coculture strain calculated as the estimated m divided by Nt_gen_all and then multiplied by 1x109
	mutation_rate_gen_allL	Lower bound of the mutation rate of the coculture strain calculated as the estimated lower bound of m divided by Nt_gen_all and then multiplied by 1x109
	mutation_rate_gen_allU	Upper bound of the mutation rate of the coculture strain calculated as the estimated upper bound of m divided by Nt_gen_all and then multiplied by 1x109
	mutation_rate_gen_nx	Mutation rate of the coculture strain calculated as the estimated m divided by Nt_gen_nx and then multiplied by 1x109
	mutation_rate_gen_nxL	Lower bound of the mutation rate of the coculture strain calculated as the estimated lower bound of m divided by Nt_gen_nx and then multiplied by 1x109
	mutation_rate_gen_nxU	Upper bound of the mutation rate of the coculture strain calculated as the estimated upper bound of m divided by Nt_gen_nx and then multiplied by 1x109
	mutation_rate_genotype	Mutation rate of the coculture strain calculated as the estimated m divided by Nt_genotype and then multiplied by 1x109
	mutation_rate_genotype_lower	Lower bound of the mutation rate of the coculture strain calculated as the estimated lower bound of m divided by Nt_genotype and then multiplied by 1x109
	mutation_rate_genotype_upper	Upper bound of the mutation rate of the coculture strain calculated as the estimated upper bound of m divided by Nt_genotype and then multiplied by 1x109
	Mutations_per_generation	m_genotype divided by generations
	N_cultures	Number of parallel cultures plated on selective (rif or nal) agar
	Nt_gen_all	The mean of Nt1,Nt2,Nt3,Nt_nx_1,Nt_nx_2,Nt_nx_3
	Nt_gen_nx	The mean of Nt_nx_1,Nt_nx_2,Nt_nx_3
	Nt_genotype	The mean of Nt1,Nt2,Nt3
	Nt_coculture_strain	The estimated final population size for the coculture strain
	Nt_CV	The coefficient of variability between Nt1, Nt2 and Nt3 (Standard deviation divided by mean value)
	Nt_dilution_nx	Dilution factor for Nt plates on nalidixic acid
	Nt_dilution	Dilution factor for Nt plates on non-selective agar
	Nt_N0_ratio	Ratio of final to initial population size
	Nt_SD	Standard deviation between the 3 estimates of Nt1,2 and 3
	Nt_total	Nt_genotype plus Nt_coculture_strain
	sd_m_coculture_strain	Calculated as in (98):
		for the coculture strain
	sd_m_genotype	Calculated as in (98):
		for the focal strain
	Sel_CFU1-19	Number of mutant colonies counted in each parallel culture.
	Treatment	Concatenation of: genotype2, Oxygen, External_treatment, GlcMedia
	Weight0	Initial weight of the deep-96 well plate in grams
	Weight24	Final weight of the deep-96 well plate in grams
	Abs_670_res	Mean of Abs_670_res1-4
	Abs_670_res1-4	Measurements of absorbance at 670nm of resazurin, MG cultures at the end of the fluctuation assay growth. Used as an indicator of anaerobiosis.
	Layout	Plate layout used (for anaerobic assays a parallel aerobic assay plate was carried out with an identical layout, aside from this all layouts are randomly generated and unique).
	MutationFrequency	Mean of Sel-1-19 divided by Nt_genotype multiplied by 1x109
	Oxygen	Presence of oxygen (+ for aerobic; - for anaerobic)
	Notes	Any notes, e.g. on contamination, for the given assay.
	w_relative	Relative fitness of the focal strain to the coculture strain
	Experimentor	Initials of the experimentor
	N0_rep1-3	CFU counts on 3 N0 plates. (For some coculture repeats N0 was plated 3 times and a mean used rather than a single plating. This was done for more accurate relative fitness estimations in some cocultures.)
	D_perc_gen	D_genotype divided by D_total multiplied by 100 to give a percentage of the final density made up by the focal strain
	N0_mean_of_3	Mean of N0_rep1-3

## Sheet: S6
Data Table Name	Column Name	Description
S6_data.csv	Parameter	Parameter name
	Model	ODE model (A)
	SpRho_DAMP	Spearman's rank corellation coefficient for DAMP slope as a product of given parameter value
	pValue_DAMP	Associated p Value for SpRho_DAMP
	SpRhoMR	Spearman's rank corellation coefficient for mutation rate (given initial glucose provision of 250 mg/L) as a product of given parameter value
	pValueMR	Associated p Value for SpRhoMR

## Sheet: S7
Data Table Name	Column Name	Description
S7_data.txt	Date	Date of experiment
	Time_hrs	Time point in hours
	O2_mgL	Oxygen measured in mg per L
	CFU	CFU counted
	CFU_uL	Plated volume for CFU in uL
	CFU_dil	Dilution factor for counted CFU plate
	D	Density calculated from CFU, CFU_uL and CFU_dil
	Volume_mL	Culture volume
	Container	Container for culture
	Replicate	Replicate ID
	LidMethod	Is the lid tight or lostened half turn and secured with a small piece of tape
	LB_perc	Percent LB diluted in DM as nutrient source
	Tube	Replicate ID to allow for connecting points up over time
	DM_o2Measure	Oxygen measured in mg per L in blank DM at the same time point
	O2_NORM	O2_mgL - DM_o2Measure
	LBenv	As in LB_perc

## Sheet: S8
Data Table Name	Column Name	Description
S8_data.csv	Well	Location of the sample in the 96 well plate
	Sample	Arbitrary identifier for the 3 repeats from a single sample+AUR reaction
	PriorAvg	Measurement of background fluorescence prior to HRP addition to the reaction averaged across the 3 replicates
	PostAvg	Measurement of fluorescence immediately after HRP addition to the reaction averaged across the 3 replicates
	Post2Avg	Measurement of fluorescence ~1 minute after HRP addition to the reaction averaged across the 3 replicates
	PriorRaw	Measurement of background fluorescence prior to HRP addition to the reaction for the individual well
	PostRaw	Measurement of fluorescence immediately after HRP addition to the reaction for the individual well
	Post2Raw	Measurement of fluorescence ~1 minute after HRP addition to the reaction for the individual well
	OD_bc	Optical density of the sample prior to filter sterilisation for H2O2 measurement
	time	Time in hours from the start of the cultures growth at which the samples were taken for measurement
	AddH2O2	Additional H2O2 in the standards from diluted 3% H2O2
	Strain	Identity of the bacterial strain used
	Glucose	Concentration of glucose in mg per L
	LB	Percentage of LB i.e. 2% would equate to 440μL in 22mL of davis minimal media
	Catalase	Units per mL of catalase added
	RepNum	Repeat number where the same treatment was included twice in the same experimental plate from independent cultures
	Week	Identifier for the start date of the experiment
	Block	Identifier for the experimental block
	CellRemovalMethod	Method of cell removal (syringe is filtration through a 0.22μm PES filter)
	GAIN	The set gain on the plate reader for fluorescence readings
	Treatment	Concatenation of Strain, LB, Catalase, Glucose
	NetAvg	PostAvg – PriorAvg
	NetFU	PostRaw – PriorRaw
	Repeat	Concatenation of Treatment, RepNum
	Nutrient	Nutrient source (LB for lysogeny broth or Glc for glucose)

## Sheet: S9
Data Table Name	Column Name	Description
S9_data.csv	Treatment	Treatment (for cocultures focal strain is given first followed by coculture strain)
	sd	Standard deviation on slope
	slope	Slope of log-log linear model fitting mutation rate as a product of population size in extended ODE model D with wt BW25113 + Hpx- coculture

## Sheet: S10
Data Table Name	Column Name	Description
S10_data.csv	scale_Gcell2	wtCell converted to CFU per mL
	scale_mGcell	mCell converted to CFU per mL
	Treatment	Treatment name (for cocultures focal strain is given first followed by coculture strain)

[truncated: 4 more sheets: S11, S12, S13, S14]
