# Supplementary material for: Collective peroxide detoxification determines microbial mutation rate plasticity in E. coli
Source: PLoS Biol. 2024 Jul 15;22(7):e3002711. doi: 10.1371/journal.pbio.3002711 (PMC11272383; doi:10.1371/journal.pbio.3002711)
Supplement: S1 Data — (CSV) [file pbio.3002711.s026.csv]

time	eGlc	iGlc_cyt	dGTP_cyt	GDNA_cyt	Gcell	scale_Gcell2	cytVol	ROS	odGTP	mGDNA	mGcell	scale_mGcell	glucose_initial	eGlucose_mg_per_L	Time_Hrs	MR_cumulative
0	3.10E-04	0	0	0	8.51E-12	0	2.25E-09	0	0	0	0	0	55.8	55.8	0	0
10	3.10E-04	0.002115159	4.29E-06	1.21E-07	8.51E-12	0.001385975	2.25E-09	1.76E-07	3.07E-12	2.72E-15	3.20E-27	8.16E-13	55.8	55.79999639	0.002777778	3.76E-16
20	3.10E-04	0.002147713	9.56E-06	5.79E-07	8.51E-12	0.01413319	2.25E-09	1.78E-07	7.17E-12	1.37E-14	3.74E-26	9.55E-12	55.8	55.79999278	0.005555556	4.39E-15
30	3.10E-04	0.002148131	1.45E-05	1.35E-06	8.51E-12	0.051261914	2.25E-09	1.79E-07	1.10E-11	3.09E-14	1.36E-25	3.47E-11	55.8	55.79998917	0.008333333	1.60E-14
40	3.10E-04	0.002148021	1.91E-05	2.38E-06	8.51E-12	0.124192902	2.25E-09	1.79E-07	1.45E-11	5.22E-14	3.21E-25	8.20E-11	55.8	55.79998557	0.011111111	3.77E-14
50	3.10E-04	0.002148067	2.34E-05	3.64E-06	8.51E-12	0.242721069	2.25E-09	1.79E-07	1.78E-11	7.61E-14	6.09E-25	1.55E-10	55.8	55.79998196	0.013888889	7.15E-14
60	3.10E-04	0.002148041	2.75E-05	5.10E-06	8.51E-12	0.415178981	2.25E-09	1.79E-07	2.09E-11	1.01E-13	1.01E-24	2.57E-10	55.8	55.79997835	0.016666667	1.18E-13
70	3.10E-04	0.002148061	3.12E-05	6.72E-06	8.51E-12	0.648592929	2.25E-09	1.79E-07	2.38E-11	1.28E-13	1.52E-24	3.89E-10	55.8	55.79997474	0.019444444	1.79E-13
80	3.10E-04	0.002148078	3.47E-05	8.47E-06	8.51E-12	0.94881946	2.25E-09	1.79E-07	2.65E-11	1.54E-13	2.15E-24	5.50E-10	55.8	55.79997113	0.022222222	2.53E-13
90	3.10E-04	0.002148047	3.80E-05	1.03E-05	8.52E-12	1.320681153	2.25E-09	1.79E-07	2.90E-11	1.79E-13	2.90E-24	7.41E-10	55.8	55.79996752	0.025	3.41E-13
100	3.10E-04	0.002148042	4.10E-05	1.23E-05	8.52E-12	1.768071929	2.25E-09	1.79E-07	3.13E-11	2.05E-13	3.77E-24	9.62E-10	55.8	55.79996391	0.027777778	4.42E-13
110	3.10E-04	0.002148052	4.39E-05	1.43E-05	8.52E-12	2.294059501	2.25E-09	1.79E-07	3.35E-11	2.29E-13	4.74E-24	1.21E-09	55.8	55.79996029	0.030555556	5.57E-13
120	3.10E-04	0.002148064	4.65E-05	1.64E-05	8.52E-12	2.900984842	2.25E-09	1.79E-07	3.55E-11	2.52E-13	5.82E-24	1.49E-09	55.8	55.79995668	0.033333333	6.83E-13
130	3.10E-04	0.002148047	4.90E-05	1.85E-05	8.52E-12	3.590548479	2.25E-09	1.79E-07	3.74E-11	2.74E-13	7.01E-24	1.79E-09	55.8	55.79995307	0.036111111	8.22E-13
140	3.10E-04	0.002148043	5.13E-05	2.06E-05	8.53E-12	4.363885149	2.25E-09	1.79E-07	3.92E-11	2.95E-13	8.29E-24	2.12E-09	55.8	55.79994945	0.038888889	9.72E-13
150	3.10E-04	0.002148054	5.35E-05	2.27E-05	8.53E-12	5.221631716	2.25E-09	1.79E-07	4.08E-11	3.15E-13	9.67E-24	2.47E-09	55.8	55.79994583	0.041666667	1.13E-12
160	3.10E-04	0.002148055	5.55E-05	2.48E-05	8.54E-12	6.163990117	2.25E-09	1.79E-07	4.24E-11	3.34E-13	1.11E-23	2.84E-09	55.8	55.79994222	0.044444444	1.30E-12
170	3.10E-04	0.00214805	5.74E-05	2.69E-05	8.54E-12	7.190784424	2.25E-09	1.79E-07	4.38E-11	3.52E-13	1.27E-23	3.24E-09	55.8	55.7999386	0.047222222	1.48E-12
180	3.10E-04	0.002148052	5.91E-05	2.90E-05	8.54E-12	8.301511383	2.25E-09	1.79E-07	4.52E-11	3.69E-13	1.43E-23	3.65E-09	55.8	55.79993498	0.05	1.67E-12
190	3.10E-04	0.002148055	6.08E-05	3.11E-05	8.55E-12	9.495385217	2.26E-09	1.79E-07	4.64E-11	3.84E-13	1.60E-23	4.09E-09	55.8	55.79993135	0.052777778	1.87E-12
200	3.10E-04	0.002148056	6.23E-05	3.31E-05	8.55E-12	10.77137792	2.26E-09	1.79E-07	4.76E-11	3.99E-13	1.78E-23	4.54E-09	55.8	55.79992773	0.055555556	2.08E-12
210	3.10E-04	0.002148055	6.37E-05	3.51E-05	8.56E-12	12.12825567	2.26E-09	1.79E-07	4.87E-11	4.13E-13	1.96E-23	5.01E-09	55.8	55.7999241	0.058333333	2.29E-12
220	3.10E-04	0.002148057	6.51E-05	3.71E-05	8.56E-12	13.56461141	2.26E-09	1.79E-07	4.97E-11	4.26E-13	2.15E-23	5.49E-09	55.8	55.79992047	0.061111111	2.51E-12
230	3.10E-04	0.002148059	6.63E-05	3.90E-05	8.57E-12	15.07889376	2.26E-09	1.79E-07	5.07E-11	4.38E-13	2.35E-23	5.99E-09	55.8	55.79991684	0.063888889	2.74E-12
240	3.10E-04	0.00214806	6.75E-05	4.08E-05	8.58E-12	16.66943274	2.26E-09	1.79E-07	5.16E-11	4.49E-13	2.55E-23	6.50E-09	55.8	55.7999132	0.066666667	2.97E-12
250	3.10E-04	0.00214806	6.86E-05	4.26E-05	8.58E-12	18.33446256	2.26E-09	1.79E-07	5.24E-11	4.60E-13	2.75E-23	7.03E-09	55.8	55.79990956	0.069444444	3.21E-12
260	3.10E-04	0.002148062	6.96E-05	4.44E-05	8.59E-12	20.07214198	2.27E-09	1.79E-07	5.32E-11	4.70E-13	2.96E-23	7.56E-09	55.8	55.79990592	0.072222222	3.45E-12
270	3.10E-04	0.002148064	7.05E-05	4.61E-05	8.60E-12	21.88057233	2.27E-09	1.79E-07	5.39E-11	4.79E-13	3.18E-23	8.11E-09	55.8	55.79990228	0.075	3.70E-12
280	3.10E-04	0.002148065	7.14E-05	4.78E-05	8.60E-12	23.7578134	2.27E-09	1.79E-07	5.46E-11	4.87E-13	3.40E-23	8.67E-09	55.8	55.79989863	0.077777778	3.95E-12
290	3.10E-04	0.002148066	7.22E-05	4.94E-05	8.61E-12	25.70189732	2.27E-09	1.79E-07	5.52E-11	4.95E-13	3.62E-23	9.24E-09	55.8	55.79989498	0.080555556	4.20E-12
300	3.10E-04	0.002148068	7.30E-05	5.09E-05	8.62E-12	27.7108409	2.27E-09	1.79E-07	5.58E-11	5.03E-13	3.85E-23	9.82E-09	55.8	55.79989133	0.083333333	4.46E-12
310	3.10E-04	0.002148069	7.37E-05	5.24E-05	8.63E-12	29.78265634	2.28E-09	1.79E-07	5.64E-11	5.10E-13	4.08E-23	1.04E-08	55.8	55.79988767	0.086111111	4.73E-12
320	3.10E-04	0.002148071	7.44E-05	5.39E-05	8.64E-12	31.91536055	2.28E-09	1.79E-07	5.69E-11	5.17E-13	4.31E-23	1.10E-08	55.8	55.79988401	0.088888889	4.99E-12
330	3.10E-04	0.002148073	7.50E-05	5.53E-05	8.64E-12	34.10698332	2.28E-09	1.79E-07	5.73E-11	5.23E-13	4.55E-23	1.16E-08	55.8	55.79988035	0.091666667	5.26E-12
340	3.10E-04	0.002148074	7.56E-05	5.66E-05	8.65E-12	36.35557422	2.28E-09	1.79E-07	5.78E-11	5.28E-13	4.79E-23	1.22E-08	55.8	55.79987668	0.094444444	5.53E-12
350	3.10E-04	0.002148076	7.61E-05	5.79E-05	8.66E-12	38.65920868	2.29E-09	1.79E-07	5.82E-11	5.34E-13	5.03E-23	1.28E-08	55.8	55.79987301	0.097222222	5.81E-12
360	3.10E-04	0.002148078	7.66E-05	5.91E-05	8.67E-12	41.01599305	2.29E-09	1.79E-07	5.86E-11	5.39E-13	5.28E-23	1.35E-08	55.8	55.79986934	0.1	6.09E-12
370	3.10E-04	0.00214808	7.71E-05	6.03E-05	8.68E-12	43.42406888	2.29E-09	1.79E-07	5.90E-11	5.43E-13	5.53E-23	1.41E-08	55.8	55.79986566	0.102777778	6.36E-12
380	3.10E-04	0.002148081	7.75E-05	6.14E-05	8.69E-12	45.88161657	2.29E-09	1.79E-07	5.93E-11	5.48E-13	5.78E-23	1.47E-08	55.8	55.79986198	0.105555556	6.65E-12
390	3.10E-04	0.002148083	7.79E-05	6.25E-05	8.70E-12	48.38685827	2.30E-09	1.79E-07	5.96E-11	5.52E-13	6.03E-23	1.54E-08	55.8	55.79985829	0.108333333	6.93E-12
400	3.10E-04	0.002148085	7.83E-05	6.36E-05	8.71E-12	50.93806029	2.30E-09	1.79E-07	5.99E-11	5.56E-13	6.28E-23	1.60E-08	55.8	55.7998546	0.111111111	7.21E-12
410	3.10E-04	0.002148087	7.87E-05	6.46E-05	8.72E-12	53.53353499	2.30E-09	1.79E-07	6.02E-11	5.59E-13	6.54E-23	1.67E-08	55.8	55.7998509	0.113888889	7.50E-12
420	3.10E-04	0.002148089	7.90E-05	6.55E-05	8.73E-12	56.17164222	2.30E-09	1.79E-07	6.04E-11	5.62E-13	6.80E-23	1.74E-08	55.8	55.7998472	0.116666667	7.78E-12
430	3.10E-04	0.002148091	7.93E-05	6.64E-05	8.74E-12	58.85079036	2.31E-09	1.79E-07	6.07E-11	5.65E-13	7.06E-23	1.80E-08	55.8	55.7998435	0.119444444	8.07E-12
440	3.10E-04	0.002148093	7.96E-05	6.73E-05	8.75E-12	61.56943705	2.31E-09	1.79E-07	6.09E-11	5.68E-13	7.32E-23	1.87E-08	55.8	55.79983979	0.122222222	8.36E-12
450	3.10E-04	0.002148095	7.99E-05	6.81E-05	8.76E-12	64.32608955	2.31E-09	1.79E-07	6.11E-11	5.71E-13	7.58E-23	1.94E-08	55.8	55.79983608	0.125	8.65E-12
460	3.10E-04	0.002148097	8.02E-05	6.89E-05	8.77E-12	67.11930492	2.31E-09	1.79E-07	6.13E-11	5.73E-13	7.85E-23	2.00E-08	55.8	55.79983236	0.127777778	8.94E-12
470	3.10E-04	0.002148099	8.04E-05	6.97E-05	8.78E-12	69.94768987	2.32E-09	1.79E-07	6.15E-11	5.76E-13	8.11E-23	2.07E-08	55.8	55.79982864	0.130555556	9.24E-12
480	3.10E-04	0.002148101	8.06E-05	7.04E-05	8.80E-12	72.80990048	2.32E-09	1.79E-07	6.17E-11	5.78E-13	8.38E-23	2.14E-08	55.8	55.79982491	0.133333333	9.53E-12
490	3.10E-04	0.002148103	8.08E-05	7.11E-05	8.81E-12	75.70464173	2.32E-09	1.79E-07	6.18E-11	5.80E-13	8.65E-23	2.21E-08	55.8	55.79982118	0.136111111	9.82E-12
500	3.10E-04	0.002148106	8.10E-05	7.17E-05	8.82E-12	78.63066689	2.33E-09	1.79E-07	6.20E-11	5.82E-13	8.92E-23	2.28E-08	55.8	55.79981744	0.138888889	1.01E-11
510	3.10E-04	0.002148108	8.12E-05	7.24E-05	8.83E-12	81.58677675	2.33E-09	1.79E-07	6.21E-11	5.84E-13	9.19E-23	2.35E-08	55.8	55.7998137	0.141666667	1.04E-11
520	3.10E-04	0.00214811	8.14E-05	7.30E-05	8.84E-12	84.57181874	2.33E-09	1.79E-07	6.22E-11	5.85E-13	9.46E-23	2.42E-08	55.8	55.79980995	0.144444444	1.07E-11
530	3.10E-04	0.002148112	8.15E-05	7.35E-05	8.85E-12	87.58468603	2.34E-09	1.79E-07	6.24E-11	5.87E-13	9.74E-23	2.49E-08	55.8	55.7998062	0.147222222	1.10E-11
540	3.10E-04	0.002148114	8.17E-05	7.41E-05	8.87E-12	90.62431644	2.34E-09	1.79E-07	6.25E-11	5.88E-13	1.00E-22	2.56E-08	55.8	55.79980244	0.15	1.13E-11
550	3.10E-04	0.002148116	8.18E-05	7.46E-05	8.88E-12	93.68969138	2.34E-09	1.79E-07	6.26E-11	5.90E-13	1.03E-22	2.63E-08	55.8	55.79979868	0.152777778	1.16E-11
560	3.10E-04	0.002148119	8.19E-05	7.51E-05	8.89E-12	96.77983469	2.35E-09	1.79E-07	6.27E-11	5.91E-13	1.06E-22	2.70E-08	55.8	55.79979492	0.155555556	1.19E-11
570	3.10E-04	0.002148121	8.21E-05	7.55E-05	8.90E-12	99.89381161	2.35E-09	1.79E-07	6.28E-11	5.92E-13	1.08E-22	2.77E-08	55.8	55.79979114	0.158333333	1.22E-11
580	3.10E-04	0.002148123	8.22E-05	7.60E-05	8.91E-12	103.0307274	2.35E-09	1.79E-07	6.28E-11	5.93E-13	1.11E-22	2.84E-08	55.8	55.79978737	0.161111111	1.25E-11
590	3.10E-04	0.002148125	8.23E-05	7.64E-05	8.93E-12	106.189726	2.36E-09	1.79E-07	6.29E-11	5.94E-13	1.14E-22	2.91E-08	55.8	55.79978358	0.163888889	1.28E-11
600	3.10E-04	0.002148128	8.24E-05	7.68E-05	8.94E-12	109.3699889	2.36E-09	1.79E-07	6.30E-11	5.95E-13	1.17E-22	2.98E-08	55.8	55.7997798	0.166666667	1.31E-11
610	3.10E-04	0.00214813	8.25E-05	7.72E-05	8.95E-12	112.5707342	2.36E-09	1.79E-07	6.31E-11	5.96E-13	1.20E-22	3.06E-08	55.8	55.799776	0.169444444	1.34E-11
620	3.10E-04	0.002148132	8.25E-05	7.75E-05	8.96E-12	115.7912151	2.37E-09	1.79E-07	6.31E-11	5.97E-13	1.22E-22	3.13E-08	55.8	55.79977221	0.172222222	1.37E-11
630	3.10E-04	0.002148134	8.26E-05	7.78E-05	8.98E-12	119.0307187	2.37E-09	1.79E-07	6.32E-11	5.98E-13	1.25E-22	3.20E-08	55.8	55.7997684	0.175	1.40E-11
640	3.10E-04	0.002148137	8.27E-05	7.82E-05	8.99E-12	122.2885649	2.37E-09	1.79E-07	6.33E-11	5.98E-13	1.28E-22	3.27E-08	55.8	55.79976459	0.177777778	1.43E-11
650	3.10E-04	0.002148139	8.28E-05	7.85E-05	9.00E-12	125.5641049	2.38E-09	1.79E-07	6.33E-11	5.99E-13	1.31E-22	3.34E-08	55.8	55.79976078	0.180555556	1.45E-11
660	3.10E-04	0.002148141	8.28E-05	7.88E-05	9.02E-12	128.8567204	2.38E-09	1.79E-07	6.34E-11	6.00E-13	1.34E-22	3.42E-08	55.8	55.79975696	0.183333333	1.48E-11
670	3.10E-04	0.002148143	8.29E-05	7.90E-05	9.03E-12	132.1658222	2.38E-09	1.79E-07	6.34E-11	6.00E-13	1.37E-22	3.49E-08	55.8	55.79975313	0.186111111	1.51E-11
680	3.10E-04	0.002148146	8.29E-05	7.93E-05	9.04E-12	135.490849	2.39E-09	1.79E-07	6.34E-11	6.01E-13	1.40E-22	3.56E-08	55.8	55.7997493	0.188888889	1.54E-11
690	3.10E-04	0.002148148	8.30E-05	7.95E-05	9.05E-12	138.8312666	2.39E-09	1.79E-07	6.35E-11	6.01E-13	1.42E-22	3.64E-08	55.8	55.79974547	0.191666667	1.57E-11
700	3.10E-04	0.00214815	8.30E-05	7.98E-05	9.07E-12	142.1865664	2.39E-09	1.79E-07	6.35E-11	6.02E-13	1.45E-22	3.71E-08	55.8	55.79974162	0.194444444	1.60E-11
710	3.10E-04	0.002148153	8.31E-05	8.00E-05	9.08E-12	145.5562648	2.40E-09	1.79E-07	6.36E-11	6.02E-13	1.48E-22	3.78E-08	55.8	55.79973778	0.197222222	1.63E-11
720	3.10E-04	0.002148155	8.31E-05	8.02E-05	9.09E-12	148.9399017	2.40E-09	1.79E-07	6.36E-11	6.03E-13	1.51E-22	3.86E-08	55.8	55.79973392	0.2	1.66E-11
730	3.10E-04	0.002148157	8.32E-05	8.04E-05	9.11E-12	152.3370398	2.40E-09	1.79E-07	6.36E-11	6.03E-13	1.54E-22	3.93E-08	55.8	55.79973006	0.202777778	1.69E-11
740	3.10E-04	0.00214816	8.32E-05	8.06E-05	9.12E-12	155.7472635	2.41E-09	1.79E-07	6.36E-11	6.03E-13	1.57E-22	4.01E-08	55.8	55.7997262	0.205555556	1.72E-11
750	3.10E-04	0.002148162	8.32E-05	8.08E-05	9.13E-12	159.1701781	2.41E-09	1.79E-07	6.37E-11	6.04E-13	1.60E-22	4.08E-08	55.8	55.79972233	0.208333333	1.75E-11
760	3.10E-04	0.002148164	8.33E-05	8.09E-05	9.15E-12	162.6054087	2.41E-09	1.79E-07	6.37E-11	6.04E-13	1.63E-22	4.15E-08	55.8	55.79971845	0.211111111	1.78E-11
770	3.10E-04	0.002148167	8.33E-05	8.11E-05	9.16E-12	166.0525994	2.42E-09	1.79E-07	6.37E-11	6.04E-13	1.66E-22	4.23E-08	55.8	55.79971457	0.213888889	1.81E-11
780	3.10E-04	0.002148169	8.33E-05	8.12E-05	9.17E-12	169.5114126	2.42E-09	1.79E-07	6.37E-11	6.05E-13	1.69E-22	4.30E-08	55.8	55.79971069	0.216666667	1.84E-11
790	3.10E-04	0.002148171	8.34E-05	8.14E-05	9.19E-12	172.9815278	2.42E-09	1.79E-07	6.38E-11	6.05E-13	1.71E-22	4.38E-08	55.8	55.79970679	0.219444444	1.87E-11
800	3.10E-04	0.002148174	8.34E-05	8.15E-05	9.20E-12	176.4626413	2.43E-09	1.79E-07	6.38E-11	6.05E-13	1.74E-22	4.45E-08	55.8	55.79970289	0.222222222	1.90E-11
810	3.10E-04	0.002148176	8.34E-05	8.16E-05	9.22E-12	179.9544651	2.43E-09	1.79E-07	6.38E-11	6.05E-13	1.77E-22	4.53E-08	55.8	55.79969899	0.225	1.92E-11
820	3.10E-04	0.002148178	8.34E-05	8.17E-05	9.23E-12	183.4567261	2.44E-09	1.79E-07	6.38E-11	6.06E-13	1.80E-22	4.60E-08	55.8	55.79969508	0.227777778	1.95E-11
830	3.10E-04	0.002148181	8.34E-05	8.19E-05	9.24E-12	186.9691658	2.44E-09	1.79E-07	6.38E-11	6.06E-13	1.83E-22	4.68E-08	55.8	55.79969116	0.230555556	1.98E-11
840	3.10E-04	0.002148183	8.35E-05	8.20E-05	9.26E-12	190.4915393	2.44E-09	1.79E-07	6.38E-11	6.06E-13	1.86E-22	4.75E-08	55.8	55.79968724	0.233333333	2.01E-11
850	3.10E-04	0.002148185	8.35E-05	8.21E-05	9.27E-12	194.0236146	2.45E-09	1.79E-07	6.39E-11	6.06E-13	1.89E-22	4.83E-08	55.8	55.79968331	0.236111111	2.04E-11
860	3.10E-04	0.002148188	8.35E-05	8.22E-05	9.28E-12	197.5651723	2.45E-09	1.79E-07	6.39E-11	6.06E-13	1.92E-22	4.91E-08	55.8	55.79967938	0.238888889	2.07E-11
870	3.10E-04	0.00214819	8.35E-05	8.23E-05	9.30E-12	201.1160047	2.45E-09	1.79E-07	6.39E-11	6.06E-13	1.95E-22	4.98E-08	55.8	55.79967544	0.241666667	2.10E-11
880	3.10E-04	0.002148192	8.35E-05	8.23E-05	9.31E-12	204.6759154	2.46E-09	1.79E-07	6.39E-11	6.07E-13	1.98E-22	5.06E-08	55.8	55.79967149	0.244444444	2.13E-11
890	3.10E-04	0.002148195	8.35E-05	8.24E-05	9.33E-12	208.2447186	2.46E-09	1.79E-07	6.39E-11	6.07E-13	2.01E-22	5.13E-08	55.8	55.79966754	0.247222222	2.16E-11
900	3.10E-04	0.002148197	8.36E-05	8.25E-05	9.34E-12	211.8222389	2.46E-09	1.79E-07	6.39E-11	6.07E-13	2.04E-22	5.21E-08	55.8	55.79966358	0.25	2.18E-11
910	3.10E-04	0.002148199	8.36E-05	8.26E-05	9.35E-12	215.4083103	2.47E-09	1.79E-07	6.39E-11	6.07E-13	2.07E-22	5.29E-08	55.8	55.79965962	0.252777778	2.21E-11
920	3.10E-04	0.002148202	8.36E-05	8.26E-05	9.37E-12	219.0027761	2.47E-09	1.79E-07	6.39E-11	6.07E-13	2.10E-22	5.36E-08	55.8	55.79965565	0.255555556	2.24E-11
930	3.10E-04	0.002148204	8.36E-05	8.27E-05	9.38E-12	222.6054885	2.48E-09	1.79E-07	6.39E-11	6.07E-13	2.13E-22	5.44E-08	55.8	55.79965168	0.258333333	2.27E-11
940	3.10E-04	0.002148206	8.36E-05	8.28E-05	9.40E-12	226.2163077	2.48E-09	1.79E-07	6.39E-11	6.07E-13	2.16E-22	5.52E-08	55.8	55.7996477	0.261111111	2.30E-11
950	3.10E-04	0.002148208	8.36E-05	8.28E-05	9.41E-12	229.835102	2.48E-09	1.79E-07	6.39E-11	6.07E-13	2.19E-22	5.59E-08	55.8	55.79964371	0.263888889	2.33E-11
960	3.10E-04	0.002148211	8.36E-05	8.29E-05	9.43E-12	233.4617472	2.49E-09	1.79E-07	6.40E-11	6.07E-13	2.22E-22	5.67E-08	55.8	55.79963971	0.266666667	2.36E-11
970	3.10E-04	0.002148213	8.36E-05	8.29E-05	9.44E-12	237.096126	2.49E-09	1.79E-07	6.40E-11	6.08E-13	2.25E-22	5.75E-08	55.8	55.79963572	0.269444444	2.39E-11
980	3.10E-04	0.002148215	8.36E-05	8.30E-05	9.45E-12	240.7381282	2.49E-09	1.79E-07	6.40E-11	6.08E-13	2.28E-22	5.83E-08	55.8	55.79963171	0.272222222	2.41E-11
990	3.10E-04	0.002148218	8.36E-05	8.30E-05	9.47E-12	244.3876497	2.50E-09	1.79E-07	6.40E-11	6.08E-13	2.31E-22	5.90E-08	55.8	55.7996277	0.275	2.44E-11
1000	3.10E-04	0.00214822	8.36E-05	8.30E-05	9.48E-12	248.0445926	2.50E-09	1.79E-07	6.40E-11	6.08E-13	2.34E-22	5.98E-08	55.8	55.79962368	0.277777778	2.47E-11
1010	3.10E-04	0.002148222	8.36E-05	8.31E-05	9.50E-12	251.7088648	2.51E-09	1.79E-07	6.40E-11	6.08E-13	2.37E-22	6.06E-08	55.8	55.79961966	0.280555556	2.50E-11
1020	3.10E-04	0.002148225	8.36E-05	8.31E-05	9.51E-12	255.3803795	2.51E-09	1.79E-07	6.40E-11	6.08E-13	2.40E-22	6.14E-08	55.8	55.79961563	0.283333333	2.53E-11
1030	3.10E-04	0.002148227	8.37E-05	8.32E-05	9.53E-12	259.0590552	2.51E-09	1.79E-07	6.40E-11	6.08E-13	2.43E-22	6.22E-08	55.8	55.79961159	0.286111111	2.56E-11
1040	3.10E-04	0.002148229	8.37E-05	8.32E-05	9.54E-12	262.7448154	2.52E-09	1.79E-07	6.40E-11	6.08E-13	2.46E-22	6.29E-08	55.8	55.79960755	0.288888889	2.58E-11
1050	3.10E-04	0.002148231	8.37E-05	8.32E-05	9.55E-12	266.4375882	2.52E-09	1.79E-07	6.40E-11	6.08E-13	2.50E-22	6.37E-08	55.8	55.7996035	0.291666667	2.61E-11
1060	3.10E-04	0.002148234	8.37E-05	8.33E-05	9.57E-12	270.137306	2.52E-09	1.79E-07	6.40E-11	6.08E-13	2.53E-22	6.45E-08	55.8	55.79959945	0.294444444	2.64E-11
1070	3.10E-04	0.002148236	8.37E-05	8.33E-05	9.58E-12	273.8439055	2.53E-09	1.79E-07	6.40E-11	6.08E-13	2.56E-22	6.53E-08	55.8	55.79959539	0.297222222	2.67E-11
1080	3.10E-04	0.002148238	8.37E-05	8.33E-05	9.60E-12	277.5573274	2.53E-09	1.79E-07	6.40E-11	6.08E-13	2.59E-22	6.61E-08	55.8	55.79959132	0.3	2.70E-11
1090	3.10E-04	0.002148241	8.37E-05	8.33E-05	9.61E-12	281.2775159	2.54E-09	1.79E-07	6.40E-11	6.08E-13	2.62E-22	6.69E-08	55.8	55.79958725	0.302777778	2.72E-11
1100	3.10E-04	0.002148243	8.37E-05	8.34E-05	9.63E-12	285.0044192	2.54E-09	1.79E-07	6.40E-11	6.08E-13	2.65E-22	6.76E-08	55.8	55.79958317	0.305555556	2.75E-11
1110	3.10E-04	0.002148245	8.37E-05	8.34E-05	9.64E-12	288.7379884	2.54E-09	1.79E-07	6.40E-11	6.08E-13	2.68E-22	6.84E-08	55.8	55.79957908	0.308333333	2.78E-11
1120	3.10E-04	0.002148247	8.37E-05	8.34E-05	9.66E-12	292.4781781	2.55E-09	1.79E-07	6.40E-11	6.08E-13	2.71E-22	6.92E-08	55.8	55.79957499	0.311111111	2.81E-11
1130	3.10E-04	0.00214825	8.37E-05	8.34E-05	9.67E-12	296.2249459	2.55E-09	1.79E-07	6.40E-11	6.08E-13	2.74E-22	7.00E-08	55.8	55.7995709	0.313888889	2.84E-11
1140	3.10E-04	0.002148252	8.37E-05	8.34E-05	9.69E-12	299.9782519	2.56E-09	1.79E-07	6.40E-11	6.08E-13	2.77E-22	7.08E-08	55.8	55.79956679	0.316666667	2.86E-11
1150	3.10E-04	0.002148254	8.37E-05	8.35E-05	9.70E-12	303.7380595	2.56E-09	1.79E-07	6.40E-11	6.08E-13	2.80E-22	7.16E-08	55.8	55.79956268	0.319444444	2.89E-11
1160	3.10E-04	0.002148256	8.37E-05	8.35E-05	9.72E-12	307.5043341	2.56E-09	1.79E-07	6.40E-11	6.08E-13	2.84E-22	7.24E-08	55.8	55.79955857	0.322222222	2.92E-11
1170	3.10E-04	0.002148259	8.37E-05	8.35E-05	9.73E-12	311.2770439	2.57E-09	1.79E-07	6.40E-11	6.08E-13	2.87E-22	7.32E-08	55.8	55.79955444	0.325	2.95E-11
1180	3.10E-04	0.002148261	8.37E-05	8.35E-05	9.74E-12	315.0561592	2.57E-09	1.79E-07	6.40E-11	6.08E-13	2.90E-22	7.40E-08	55.8	55.79955032	0.327777778	2.97E-11
1190	3.10E-04	0.002148263	8.37E-05	8.35E-05	9.76E-12	318.8416525	2.57E-09	1.79E-07	6.40E-11	6.08E-13	2.93E-22	7.48E-08	55.8	55.79954618	0.330555556	3.00E-11
1200	3.10E-04	0.002148265	8.37E-05	8.35E-05	9.77E-12	322.6334984	2.58E-09	1.79E-07	6.40E-11	6.08E-13	2.96E-22	7.56E-08	55.8	55.79954204	0.333333333	3.03E-11
1210	3.10E-04	0.002148268	8.37E-05	8.35E-05	9.79E-12	326.4316733	2.58E-09	1.79E-07	6.40E-11	6.08E-13	2.99E-22	7.64E-08	55.8	55.79953789	0.336111111	3.06E-11
1220	3.10E-04	0.00214827	8.37E-05	8.35E-05	9.80E-12	330.2361556	2.59E-09	1.79E-07	6.40E-11	6.08E-13	3.02E-22	7.72E-08	55.8	55.79953374	0.338888889	3.08E-11
1230	3.10E-04	0.002148272	8.37E-05	8.36E-05	9.82E-12	334.0469255	2.59E-09	1.79E-07	6.40E-11	6.08E-13	3.06E-22	7.80E-08	55.8	55.79952958	0.341666667	3.11E-11
1240	3.10E-04	0.002148274	8.37E-05	8.36E-05	9.83E-12	337.8639644	2.59E-09	1.79E-07	6.40E-11	6.08E-13	3.09E-22	7.88E-08	55.8	55.79952541	0.344444444	3.14E-11
1250	3.10E-04	0.002148277	8.37E-05	8.36E-05	9.85E-12	341.6872559	2.60E-09	1.79E-07	6.40E-11	6.08E-13	3.12E-22	7.96E-08	55.8	55.79952124	0.347222222	3.17E-11
1260	3.10E-04	0.002148279	8.37E-05	8.36E-05	9.86E-12	345.5167844	2.60E-09	1.79E-07	6.40E-11	6.08E-13	3.15E-22	8.04E-08	55.8	55.79951706	0.35	3.19E-11
1270	3.10E-04	0.002148281	8.37E-05	8.36E-05	9.88E-12	349.3525362	2.61E-09	1.79E-07	6.40E-11	6.08E-13	3.18E-22	8.12E-08	55.8	55.79951287	0.352777778	3.22E-11
1280	3.10E-04	0.002148283	8.37E-05	8.36E-05	9.89E-12	353.1944987	2.61E-09	1.79E-07	6.40E-11	6.08E-13	3.21E-22	8.21E-08	55.8	55.79950868	0.355555556	3.25E-11
1290	3.10E-04	0.002148286	8.37E-05	8.36E-05	9.91E-12	357.0426605	2.61E-09	1.79E-07	6.40E-11	6.08E-13	3.25E-22	8.29E-08	55.8	55.79950448	0.358333333	3.27E-11
1300	3.10E-04	0.002148288	8.37E-05	8.36E-05	9.92E-12	360.8970114	2.62E-09	1.79E-07	6.40E-11	6.08E-13	3.28E-22	8.37E-08	55.8	55.79950028	0.361111111	3.30E-11
1310	3.10E-04	0.00214829	8.37E-05	8.36E-05	9.94E-12	364.7575423	2.62E-09	1.79E-07	6.40E-11	6.08E-13	3.31E-22	8.45E-08	55.8	55.79949607	0.363888889	3.33E-11
1320	3.10E-04	0.002148292	8.37E-05	8.36E-05	9.95E-12	368.6242453	2.63E-09	1.79E-07	6.40E-11	6.08E-13	3.34E-22	8.53E-08	55.8	55.79949185	0.366666667	3.36E-11
1330	3.10E-04	0.002148294	8.37E-05	8.36E-05	9.97E-12	372.4971132	2.63E-09	1.79E-07	6.40E-11	6.08E-13	3.37E-22	8.61E-08	55.8	55.79948763	0.369444444	3.38E-11
1340	3.10E-04	0.002148297	8.37E-05	8.36E-05	9.98E-12	376.3761399	2.63E-09	1.79E-07	6.40E-11	6.09E-13	3.40E-22	8.69E-08	55.8	55.7994834	0.372222222	3.41E-11
1350	3.10E-04	0.002148299	8.37E-05	8.36E-05	1.00E-11	380.2613202	2.64E-09	1.79E-07	6.40E-11	6.09E-13	3.44E-22	8.78E-08	55.8	55.79947916	0.375	3.44E-11
1360	3.10E-04	0.002148301	8.37E-05	8.36E-05	1.00E-11	384.1526497	2.64E-09	1.79E-07	6.40E-11	6.09E-13	3.47E-22	8.86E-08	55.8	55.79947492	0.377777778	3.46E-11
1370	3.10E-04	0.002148303	8.37E-05	8.37E-05	1.00E-11	388.0501247	2.65E-09	1.79E-07	6.40E-11	6.09E-13	3.50E-22	8.94E-08	55.8	55.79947067	0.380555556	3.49E-11
1380	3.10E-04	0.002148305	8.37E-05	8.37E-05	1.00E-11	391.9537424	2.65E-09	1.79E-07	6.40E-11	6.09E-13	3.53E-22	9.02E-08	55.8	55.79946641	0.383333333	3.52E-11
1390	3.10E-04	0.002148308	8.37E-05	8.37E-05	1.01E-11	395.8635007	2.65E-09	1.79E-07	6.40E-11	6.09E-13	3.57E-22	9.11E-08	55.8	55.79946215	0.386111111	3.54E-11
1400	3.10E-04	0.00214831	8.37E-05	8.37E-05	1.01E-11	399.7793978	2.66E-09	1.79E-07	6.40E-11	6.09E-13	3.60E-22	9.19E-08	55.8	55.79945788	0.388888889	3.57E-11
1410	3.10E-04	0.002148312	8.37E-05	8.37E-05	1.01E-11	403.7014331	2.66E-09	1.79E-07	6.40E-11	6.09E-13	3.63E-22	9.27E-08	55.8	55.7994536	0.391666667	3.60E-11
1420	3.10E-04	0.002148314	8.37E-05	8.37E-05	1.01E-11	407.6296062	2.67E-09	1.79E-07	6.40E-11	6.09E-13	3.66E-22	9.35E-08	55.8	55.79944932	0.394444444	3.62E-11
1430	3.10E-04	0.002148316	8.37E-05	8.37E-05	1.01E-11	411.5639173	2.67E-09	1.79E-07	6.40E-11	6.09E-13	3.70E-22	9.44E-08	55.8	55.79944503	0.397222222	3.65E-11
1440	3.10E-04	0.002148318	8.37E-05	8.37E-05	1.01E-11	415.5043672	2.67E-09	1.79E-07	6.40E-11	6.09E-13	3.73E-22	9.52E-08	55.8	55.79944074	0.4	3.68E-11
1450	3.10E-04	0.002148321	8.37E-05	8.37E-05	1.02E-11	419.4509572	2.68E-09	1.79E-07	6.40E-11	6.09E-13	3.76E-22	9.60E-08	55.8	55.79943643	0.402777778	3.70E-11
1460	3.10E-04	0.002148323	8.37E-05	8.37E-05	1.02E-11	423.4036891	2.68E-09	1.79E-07	6.40E-11	6.09E-13	3.79E-22	9.69E-08	55.8	55.79943213	0.405555556	3.73E-11
1470	3.10E-04	0.002148325	8.37E-05	8.37E-05	1.02E-11	427.362565	2.69E-09	1.79E-07	6.40E-11	6.09E-13	3.83E-22	9.77E-08	55.8	55.79942781	0.408333333	3.76E-11
1480	3.10E-04	0.002148327	8.37E-05	8.37E-05	1.02E-11	431.3275875	2.69E-09	1.79E-07	6.40E-11	6.09E-13	3.86E-22	9.85E-08	55.8	55.79942349	0.411111111	3.78E-11
1490	3.10E-04	0.002148329	8.37E-05	8.37E-05	1.02E-11	435.2987598	2.70E-09	1.79E-07	6.40E-11	6.09E-13	3.89E-22	9.94E-08	55.8	55.79941916	0.413888889	3.81E-11
1500	3.10E-04	0.002148331	8.37E-05	8.37E-05	1.02E-11	439.2760851	2.70E-09	1.79E-07	6.40E-11	6.09E-13	3.92E-22	1.00E-07	55.8	55.79941483	0.416666667	3.84E-11
1510	3.10E-04	0.002148334	8.37E-05	8.37E-05	1.02E-11	443.2595672	2.70E-09	1.79E-07	6.40E-11	6.09E-13	3.96E-22	1.01E-07	55.8	55.79941048	0.419444444	3.86E-11
1520	3.10E-04	0.002148336	8.37E-05	8.37E-05	1.03E-11	447.2492103	2.71E-09	1.79E-07	6.40E-11	6.09E-13	3.99E-22	1.02E-07	55.8	55.79940614	0.422222222	3.89E-11
1530	3.10E-04	0.002148338	8.37E-05	8.37E-05	1.03E-11	451.2450185	2.71E-09	1.79E-07	6.40E-11	6.09E-13	4.02E-22	1.03E-07	55.8	55.79940178	0.425	3.91E-11
1540	3.10E-04	0.00214834	8.37E-05	8.37E-05	1.03E-11	455.2469968	2.72E-09	1.79E-07	6.40E-11	6.09E-13	4.06E-22	1.04E-07	55.8	55.79939742	0.427777778	3.94E-11
1550	3.10E-04	0.002148342	8.37E-05	8.37E-05	1.03E-11	459.25515	2.72E-09	1.79E-07	6.40E-11	6.09E-13	4.09E-22	1.04E-07	55.8	55.79939305	0.430555556	3.97E-11
1560	3.10E-04	0.002148344	8.37E-05	8.37E-05	1.03E-11	463.2694834	2.72E-09	1.79E-07	6.40E-11	6.09E-13	4.12E-22	1.05E-07	55.8	55.79938868	0.433333333	3.99E-11
1570	3.10E-04	0.002148346	8.37E-05	8.37E-05	1.03E-11	467.2900024	2.73E-09	1.79E-07	6.40E-11	6.09E-13	4.16E-22	1.06E-07	55.8	55.7993843	0.436111111	4.02E-11
1580	3.10E-04	0.002148348	8.37E-05	8.37E-05	1.04E-11	471.3167129	2.73E-09	1.79E-07	6.40E-11	6.09E-13	4.19E-22	1.07E-07	55.8	55.79937991	0.438888889	4.04E-11
1590	3.10E-04	0.002148351	8.37E-05	8.37E-05	1.04E-11	475.3496207	2.74E-09	1.79E-07	6.40E-11	6.09E-13	4.22E-22	1.08E-07	55.8	55.79937551	0.441666667	4.07E-11
1600	3.10E-04	0.002148353	8.37E-05	8.37E-05	1.04E-11	479.3887321	2.74E-09	1.79E-07	6.40E-11	6.09E-13	4.26E-22	1.09E-07	55.8	55.79937111	0.444444444	4.10E-11
1610	3.10E-04	0.002148355	8.37E-05	8.37E-05	1.04E-11	483.4340534	2.74E-09	1.79E-07	6.40E-11	6.09E-13	4.29E-22	1.10E-07	55.8	55.7993667	0.447222222	4.12E-11
1620	3.10E-04	0.002148357	8.37E-05	8.37E-05	1.04E-11	487.4855912	2.75E-09	1.79E-07	6.40E-11	6.09E-13	4.32E-22	1.10E-07	55.8	55.79936229	0.45	4.15E-11
1630	3.10E-04	0.002148359	8.37E-05	8.37E-05	1.04E-11	491.5433522	2.75E-09	1.79E-07	6.41E-11	6.09E-13	4.36E-22	1.11E-07	55.8	55.79935787	0.452777778	4.17E-11
1640	3.10E-04	0.002148361	8.37E-05	8.37E-05	1.05E-11	495.6073433	2.76E-09	1.79E-07	6.41E-11	6.09E-13	4.39E-22	1.12E-07	55.8	55.79935344	0.455555556	4.20E-11
1650	3.10E-04	0.002148363	8.37E-05	8.37E-05	1.05E-11	499.6775717	2.76E-09	1.79E-07	6.41E-11	6.09E-13	4.42E-22	1.13E-07	55.8	55.79934901	0.458333333	4.23E-11
1660	3.10E-04	0.002148365	8.37E-05	8.37E-05	1.05E-11	503.7540445	2.77E-09	1.79E-07	6.41E-11	6.09E-13	4.46E-22	1.14E-07	55.8	55.79934456	0.461111111	4.25E-11
1670	3.10E-04	0.002148367	8.37E-05	8.37E-05	1.05E-11	507.8367692	2.77E-09	1.79E-07	6.41E-11	6.09E-13	4.49E-22	1.15E-07	55.8	55.79934012	0.463888889	4.28E-11
1680	3.10E-04	0.00214837	8.37E-05	8.37E-05	1.05E-11	511.9257532	2.77E-09	1.79E-07	6.41E-11	6.09E-13	4.52E-22	1.16E-07	55.8	55.79933566	0.466666667	4.30E-11
1690	3.10E-04	0.002148372	8.37E-05	8.37E-05	1.05E-11	516.0210043	2.78E-09	1.79E-07	6.41E-11	6.09E-13	4.56E-22	1.16E-07	55.8	55.7993312	0.469444444	4.33E-11
1700	3.10E-04	0.002148374	8.37E-05	8.37E-05	1.05E-11	520.1225301	2.78E-09	1.79E-07	6.41E-11	6.09E-13	4.59E-22	1.17E-07	55.8	55.79932673	0.472222222	4.35E-11
1710	3.10E-04	0.002148376	8.37E-05	8.37E-05	1.06E-11	524.2303386	2.79E-09	1.79E-07	6.41E-11	6.09E-13	4.63E-22	1.18E-07	55.8	55.79932225	0.475	4.38E-11
1720	3.10E-04	0.002148378	8.37E-05	8.37E-05	1.06E-11	528.3444377	2.79E-09	1.79E-07	6.41E-11	6.09E-13	4.66E-22	1.19E-07	55.8	55.79931777	0.477777778	4.40E-11
1730	3.10E-04	0.00214838	8.37E-05	8.37E-05	1.06E-11	532.4648356	2.80E-09	1.79E-07	6.41E-11	6.09E-13	4.69E-22	1.20E-07	55.8	55.79931328	0.480555556	4.43E-11
1740	3.10E-04	0.002148382	8.37E-05	8.37E-05	1.06E-11	536.5915406	2.80E-09	1.79E-07	6.41E-11	6.09E-13	4.73E-22	1.21E-07	55.8	55.79930878	0.483333333	4.46E-11
1750	3.10E-04	0.002148384	8.37E-05	8.37E-05	1.06E-11	540.7245607	2.80E-09	1.79E-07	6.41E-11	6.09E-13	4.76E-22	1.22E-07	55.8	55.79930428	0.486111111	4.48E-11
1760	3.10E-04	0.002148386	8.37E-05	8.37E-05	1.06E-11	544.8639046	2.81E-09	1.79E-07	6.41E-11	6.09E-13	4.80E-22	1.22E-07	55.8	55.79929977	0.488888889	4.51E-11
1770	3.10E-04	0.002148388	8.37E-05	8.37E-05	1.07E-11	549.0095806	2.81E-09	1.79E-07	6.41E-11	6.09E-13	4.83E-22	1.23E-07	55.8	55.79929526	0.491666667	4.53E-11
1780	3.10E-04	0.00214839	8.37E-05	8.37E-05	1.07E-11	553.1615974	2.82E-09	1.79E-07	6.41E-11	6.09E-13	4.86E-22	1.24E-07	55.8	55.79929073	0.494444444	4.56E-11
1790	3.10E-04	0.002148392	8.37E-05	8.37E-05	1.07E-11	557.3199635	2.82E-09	1.79E-07	6.41E-11	6.09E-13	4.90E-22	1.25E-07	55.8	55.7992862	0.497222222	4.58E-11
1800	3.10E-04	0.002148394	8.37E-05	8.37E-05	1.07E-11	561.4846877	2.83E-09	1.79E-07	6.41E-11	6.09E-13	4.93E-22	1.26E-07	55.8	55.79928166	0.5	4.61E-11
1810	3.10E-04	0.002148396	8.37E-05	8.37E-05	1.07E-11	565.6557788	2.83E-09	1.79E-07	6.41E-11	6.09E-13	4.97E-22	1.27E-07	55.8	55.79927712	0.502777778	4.63E-11
1820	3.10E-04	0.002148398	8.37E-05	8.37E-05	1.07E-11	569.8332455	2.83E-09	1.79E-07	6.41E-11	6.09E-13	5.00E-22	1.28E-07	55.8	55.79927257	0.505555556	4.66E-11
1830	3.10E-04	0.0021484	8.37E-05	8.37E-05	1.08E-11	574.0170969	2.84E-09	1.79E-07	6.41E-11	6.09E-13	5.04E-22	1.29E-07	55.8	55.79926801	0.508333333	4.68E-11
1840	3.10E-04	0.002148403	8.37E-05	8.37E-05	1.08E-11	578.207342	2.84E-09	1.79E-07	6.41E-11	6.09E-13	5.07E-22	1.30E-07	55.8	55.79926344	0.511111111	4.71E-11
1850	3.10E-04	0.002148405	8.37E-05	8.37E-05	1.08E-11	582.4039897	2.85E-09	1.79E-07	6.41E-11	6.09E-13	5.11E-22	1.30E-07	55.8	55.79925887	0.513888889	4.73E-11
1860	3.10E-04	0.002148407	8.37E-05	8.37E-05	1.08E-11	586.6070491	2.85E-09	1.79E-07	6.41E-11	6.09E-13	5.14E-22	1.31E-07	55.8	55.79925429	0.516666667	4.76E-11
1870	3.10E-04	0.002148409	8.37E-05	8.37E-05	1.08E-11	590.8165294	2.86E-09	1.79E-07	6.41E-11	6.09E-13	5.18E-22	1.32E-07	55.8	55.79924971	0.519444444	4.78E-11
1880	3.10E-04	0.002148411	8.37E-05	8.37E-05	1.08E-11	595.0324399	2.86E-09	1.79E-07	6.41E-11	6.09E-13	5.21E-22	1.33E-07	55.8	55.79924511	0.522222222	4.81E-11
1890	3.10E-04	0.002148413	8.37E-05	8.37E-05	1.09E-11	599.2547897	2.86E-09	1.79E-07	6.41E-11	6.09E-13	5.25E-22	1.34E-07	55.8	55.79924051	0.525	4.83E-11
1900	3.10E-04	0.002148415	8.37E-05	8.37E-05	1.09E-11	603.4835881	2.87E-09	1.79E-07	6.41E-11	6.09E-13	5.28E-22	1.35E-07	55.8	55.79923591	0.527777778	4.86E-11
1910	3.10E-04	0.002148417	8.37E-05	8.37E-05	1.09E-11	607.7188446	2.87E-09	1.79E-07	6.41E-11	6.09E-13	5.32E-22	1.36E-07	55.8	55.79923129	0.530555556	4.88E-11
1920	3.10E-04	0.002148419	8.37E-05	8.37E-05	1.09E-11	611.9605684	2.88E-09	1.79E-07	6.41E-11	6.09E-13	5.35E-22	1.37E-07	55.8	55.79922667	0.533333333	4.91E-11
1930	3.10E-04	0.002148421	8.37E-05	8.37E-05	1.09E-11	616.2087691	2.88E-09	1.79E-07	6.41E-11	6.09E-13	5.39E-22	1.38E-07	55.8	55.79922204	0.536111111	4.93E-11
1940	3.10E-04	0.002148423	8.37E-05	8.37E-05	1.09E-11	620.463456	2.89E-09	1.79E-07	6.41E-11	6.09E-13	5.42E-22	1.38E-07	55.8	55.79921741	0.538888889	4.95E-11
1950	3.10E-04	0.002148425	8.37E-05	8.37E-05	1.10E-11	624.7246387	2.89E-09	1.79E-07	6.41E-11	6.09E-13	5.46E-22	1.39E-07	55.8	55.79921276	0.541666667	4.98E-11
1960	3.10E-04	0.002148427	8.37E-05	8.37E-05	1.10E-11	628.9923268	2.90E-09	1.79E-07	6.41E-11	6.09E-13	5.49E-22	1.40E-07	55.8	55.79920811	0.544444444	5.00E-11
1970	3.10E-04	0.002148429	8.37E-05	8.37E-05	1.10E-11	633.2665297	2.90E-09	1.79E-07	6.41E-11	6.09E-13	5.53E-22	1.41E-07	55.8	55.79920346	0.547222222	5.03E-11
1980	3.10E-04	0.002148431	8.37E-05	8.37E-05	1.10E-11	637.5472573	2.90E-09	1.79E-07	6.41E-11	6.09E-13	5.56E-22	1.42E-07	55.8	55.79919879	0.55	5.05E-11
1990	3.10E-04	0.002148433	8.37E-05	8.37E-05	1.10E-11	641.834519	2.91E-09	1.79E-07	6.41E-11	6.09E-13	5.60E-22	1.43E-07	55.8	55.79919412	0.552777778	5.08E-11
2000	3.10E-04	0.002148435	8.37E-05	8.37E-05	1.10E-11	646.1283245	2.91E-09	1.79E-07	6.41E-11	6.09E-13	5.63E-22	1.44E-07	55.8	55.79918945	0.555555556	5.10E-11
2010	3.10E-04	0.002148437	8.37E-05	8.37E-05	1.11E-11	650.4286837	2.92E-09	1.79E-07	6.41E-11	6.09E-13	5.67E-22	1.45E-07	55.8	55.79918476	0.558333333	5.13E-11
2020	3.10E-04	0.002148439	8.37E-05	8.37E-05	1.11E-11	654.7356062	2.92E-09	1.79E-07	6.41E-11	6.09E-13	5.70E-22	1.46E-07	55.8	55.79918007	0.561111111	5.15E-11
2030	3.10E-04	0.002148441	8.37E-05	8.37E-05	1.11E-11	659.0491018	2.93E-09	1.79E-07	6.41E-11	6.09E-13	5.74E-22	1.47E-07	55.8	55.79917537	0.563888889	5.17E-11
2040	3.10E-04	0.002148443	8.37E-05	8.37E-05	1.11E-11	663.3691804	2.93E-09	1.79E-07	6.41E-11	6.09E-13	5.77E-22	1.47E-07	55.8	55.79917066	0.566666667	5.20E-11
2050	3.10E-04	0.002148445	8.37E-05	8.37E-05	1.11E-11	667.6958517	2.94E-09	1.79E-07	6.41E-11	6.09E-13	5.81E-22	1.48E-07	55.8	55.79916595	0.569444444	5.22E-11
2060	3.10E-04	0.002148447	8.37E-05	8.37E-05	1.11E-11	672.0291256	2.94E-09	1.79E-07	6.41E-11	6.09E-13	5.85E-22	1.49E-07	55.8	55.79916123	0.572222222	5.25E-11
2070	3.10E-04	0.002148449	8.37E-05	8.37E-05	1.12E-11	676.369012	2.94E-09	1.79E-07	6.41E-11	6.09E-13	5.88E-22	1.50E-07	55.8	55.7991565	0.575	5.27E-11
2080	3.10E-04	0.002148451	8.37E-05	8.37E-05	1.12E-11	680.7155209	2.95E-09	1.79E-07	6.41E-11	6.09E-13	5.92E-22	1.51E-07	55.8	55.79915176	0.577777778	5.29E-11
2090	3.10E-04	0.002148452	8.37E-05	8.37E-05	1.12E-11	685.0686621	2.95E-09	1.79E-07	6.41E-11	6.09E-13	5.95E-22	1.52E-07	55.8	55.79914702	0.580555556	5.32E-11
2100	3.10E-04	0.002148454	8.37E-05	8.37E-05	1.12E-11	689.4284456	2.96E-09	1.79E-07	6.41E-11	6.09E-13	5.99E-22	1.53E-07	55.8	55.79914227	0.583333333	5.34E-11
2110	3.10E-04	0.002148456	8.37E-05	8.37E-05	1.12E-11	693.7948814	2.96E-09	1.79E-07	6.41E-11	6.09E-13	6.03E-22	1.54E-07	55.8	55.79913751	0.586111111	5.37E-11
2120	3.10E-04	0.002148458	8.37E-05	8.37E-05	1.12E-11	698.1679796	2.97E-09	1.79E-07	6.41E-11	6.09E-13	6.06E-22	1.55E-07	55.8	55.79913275	0.588888889	5.39E-11
2130	3.10E-04	0.00214846	8.37E-05	8.37E-05	1.13E-11	702.5477501	2.97E-09	1.79E-07	6.41E-11	6.09E-13	6.10E-22	1.56E-07	55.8	55.79912798	0.591666667	5.41E-11
2140	3.10E-04	0.002148462	8.37E-05	8.37E-05	1.13E-11	706.9342031	2.98E-09	1.79E-07	6.41E-11	6.09E-13	6.13E-22	1.57E-07	55.8	55.7991232	0.594444444	5.44E-11
2150	3.10E-04	0.002148464	8.37E-05	8.37E-05	1.13E-11	711.3273486	2.98E-09	1.79E-07	6.41E-11	6.09E-13	6.17E-22	1.58E-07	55.8	55.79911841	0.597222222	5.46E-11
2160	3.10E-04	0.002148466	8.37E-05	8.37E-05	1.13E-11	715.7271966	2.98E-09	1.79E-07	6.41E-11	6.09E-13	6.21E-22	1.58E-07	55.8	55.79911362	0.6	5.49E-11
2170	3.10E-04	0.002148468	8.37E-05	8.37E-05	1.13E-11	720.1337574	2.99E-09	1.79E-07	6.41E-11	6.09E-13	6.24E-22	1.59E-07	55.8	55.79910882	0.602777778	5.51E-11
2180	3.10E-04	0.00214847	8.37E-05	8.37E-05	1.13E-11	724.5470411	2.99E-09	1.79E-07	6.41E-11	6.09E-13	6.28E-22	1.60E-07	55.8	55.79910401	0.605555556	5.53E-11
2190	3.10E-04	0.002148472	8.37E-05	8.37E-05	1.14E-11	728.9670578	3.00E-09	1.79E-07	6.41E-11	6.09E-13	6.32E-22	1.61E-07	55.8	55.7990992	0.608333333	5.56E-11
2200	3.10E-04	0.002148474	8.37E-05	8.37E-05	1.14E-11	733.3938178	3.00E-09	1.79E-07	6.41E-11	6.09E-13	6.35E-22	1.62E-07	55.8	55.79909437	0.611111111	5.58E-11
2210	3.10E-04	0.002148476	8.37E-05	8.37E-05	1.14E-11	737.8273312	3.01E-09	1.79E-07	6.41E-11	6.09E-13	6.39E-22	1.63E-07	55.8	55.79908954	0.613888889	5.60E-11
2220	3.10E-04	0.002148478	8.37E-05	8.37E-05	1.14E-11	742.2676083	3.01E-09	1.79E-07	6.41E-11	6.09E-13	6.43E-22	1.64E-07	55.8	55.79908471	0.616666667	5.63E-11
2230	3.10E-04	0.00214848	8.37E-05	8.37E-05	1.14E-11	746.7146594	3.02E-09	1.79E-07	6.41E-11	6.09E-13	6.46E-22	1.65E-07	55.8	55.79907986	0.619444444	5.65E-11
2240	3.10E-04	0.002148482	8.37E-05	8.37E-05	1.15E-11	751.1684946	3.02E-09	1.79E-07	6.41E-11	6.09E-13	6.50E-22	1.66E-07	55.8	55.79907501	0.622222222	5.68E-11
2250	3.10E-04	0.002148483	8.37E-05	8.37E-05	1.15E-11	755.6291243	3.03E-09	1.79E-07	6.41E-11	6.09E-13	6.54E-22	1.67E-07	55.8	55.79907015	0.625	5.70E-11
2260	3.10E-04	0.002148485	8.37E-05	8.37E-05	1.15E-11	760.0965588	3.03E-09	1.79E-07	6.41E-11	6.09E-13	6.57E-22	1.68E-07	55.8	55.79906528	0.627777778	5.72E-11
2270	3.10E-04	0.002148487	8.37E-05	8.37E-05	1.15E-11	764.5708084	3.04E-09	1.79E-07	6.41E-11	6.09E-13	6.61E-22	1.69E-07	55.8	55.79906041	0.630555556	5.75E-11
2280	3.10E-04	0.002148489	8.37E-05	8.37E-05	1.15E-11	769.0518835	3.04E-09	1.79E-07	6.41E-11	6.09E-13	6.65E-22	1.70E-07	55.8	55.79905552	0.633333333	5.77E-11
2290	3.10E-04	0.002148491	8.37E-05	8.37E-05	1.15E-11	773.5397944	3.04E-09	1.79E-07	6.41E-11	6.09E-13	6.68E-22	1.71E-07	55.8	55.79905064	0.636111111	5.79E-11
2300	3.10E-04	0.002148493	8.37E-05	8.37E-05	1.16E-11	778.0345515	3.05E-09	1.79E-07	6.41E-11	6.09E-13	6.72E-22	1.72E-07	55.8	55.79904574	0.638888889	5.82E-11
2310	3.10E-04	0.002148495	8.37E-05	8.37E-05	1.16E-11	782.5361652	3.05E-09	1.79E-07	6.41E-11	6.09E-13	6.76E-22	1.73E-07	55.8	55.79904083	0.641666667	5.84E-11
2320	3.10E-04	0.002148497	8.37E-05	8.37E-05	1.16E-11	787.044646	3.06E-09	1.79E-07	6.41E-11	6.09E-13	6.80E-22	1.74E-07	55.8	55.79903592	0.644444444	5.86E-11
2330	3.10E-04	0.002148499	8.37E-05	8.37E-05	1.16E-11	791.5600043	3.06E-09	1.79E-07	6.41E-11	6.09E-13	6.83E-22	1.74E-07	55.8	55.799031	0.647222222	5.89E-11
2340	3.10E-04	0.002148501	8.37E-05	8.37E-05	1.16E-11	796.0822504	3.07E-09	1.79E-07	6.41E-11	6.09E-13	6.87E-22	1.75E-07	55.8	55.79902608	0.65	5.91E-11
2350	3.10E-04	0.002148502	8.37E-05	8.37E-05	1.16E-11	800.611395	3.07E-09	1.79E-07	6.41E-11	6.09E-13	6.91E-22	1.76E-07	55.8	55.79902114	0.652777778	5.93E-11
2360	3.10E-04	0.002148504	8.37E-05	8.37E-05	1.17E-11	805.1474485	3.08E-09	1.79E-07	6.41E-11	6.09E-13	6.95E-22	1.77E-07	55.8	55.7990162	0.655555556	5.95E-11
2370	3.10E-04	0.002148506	8.37E-05	8.37E-05	1.17E-11	809.6904214	3.08E-09	1.79E-07	6.41E-11	6.09E-13	6.98E-22	1.78E-07	55.8	55.79901125	0.658333333	5.98E-11
2380	3.10E-04	0.002148508	8.37E-05	8.37E-05	1.17E-11	814.2403242	3.09E-09	1.79E-07	6.41E-11	6.09E-13	7.02E-22	1.79E-07	55.8	55.79900629	0.661111111	6.00E-11
2390	3.10E-04	0.00214851	8.37E-05	8.37E-05	1.17E-11	818.7971675	3.09E-09	1.79E-07	6.41E-11	6.09E-13	7.06E-22	1.80E-07	55.8	55.79900133	0.663888889	6.02E-11
2400	3.10E-04	0.002148512	8.37E-05	8.37E-05	1.17E-11	823.3609619	3.10E-09	1.79E-07	6.41E-11	6.09E-13	7.10E-22	1.81E-07	55.8	55.79899636	0.666666667	6.05E-11
2410	3.10E-04	0.002148514	8.37E-05	8.37E-05	1.18E-11	827.9317179	3.10E-09	1.79E-07	6.41E-11	6.09E-13	7.13E-22	1.82E-07	55.8	55.79899138	0.669444444	6.07E-11
2420	3.10E-04	0.002148516	8.37E-05	8.37E-05	1.18E-11	832.5094461	3.11E-09	1.79E-07	6.41E-11	6.09E-13	7.17E-22	1.83E-07	55.8	55.79898639	0.672222222	6.09E-11
2430	3.10E-04	0.002148517	8.37E-05	8.37E-05	1.18E-11	837.0941571	3.11E-09	1.79E-07	6.41E-11	6.09E-13	7.21E-22	1.84E-07	55.8	55.7989814	0.675	6.11E-11
2440	3.10E-04	0.002148519	8.37E-05	8.37E-05	1.18E-11	841.6858616	3.11E-09	1.79E-07	6.41E-11	6.09E-13	7.25E-22	1.85E-07	55.8	55.79897639	0.677777778	6.14E-11
2450	3.10E-04	0.002148521	8.37E-05	8.37E-05	1.18E-11	846.2845703	3.12E-09	1.79E-07	6.41E-11	6.09E-13	7.28E-22	1.86E-07	55.8	55.79897138	0.680555556	6.16E-11
2460	3.10E-04	0.002148523	8.37E-05	8.37E-05	1.18E-11	850.8902937	3.12E-09	1.79E-07	6.41E-11	6.09E-13	7.32E-22	1.87E-07	55.8	55.79896637	0.683333333	6.18E-11
2470	3.10E-04	0.002148525	8.37E-05	8.37E-05	1.19E-11	855.5030426	3.13E-09	1.79E-07	6.41E-11	6.09E-13	7.36E-22	1.88E-07	55.8	55.79896134	0.686111111	6.21E-11
2480	3.10E-04	0.002148527	8.37E-05	8.37E-05	1.19E-11	860.1228277	3.13E-09	1.79E-07	6.41E-11	6.09E-13	7.40E-22	1.89E-07	55.8	55.79895631	0.688888889	6.23E-11
2490	3.10E-04	0.002148529	8.37E-05	8.37E-05	1.19E-11	864.7496597	3.14E-09	1.79E-07	6.41E-11	6.09E-13	7.44E-22	1.90E-07	55.8	55.79895127	0.691666667	6.25E-11
2500	3.10E-04	0.00214853	8.37E-05	8.37E-05	1.19E-11	869.3835493	3.14E-09	1.79E-07	6.41E-11	6.09E-13	7.48E-22	1.91E-07	55.8	55.79894622	0.694444444	6.27E-11
2510	3.10E-04	0.002148532	8.37E-05	8.37E-05	1.19E-11	874.0245073	3.15E-09	1.79E-07	6.41E-11	6.09E-13	7.51E-22	1.92E-07	55.8	55.79894116	0.697222222	6.30E-11
2520	3.10E-04	0.002148534	8.37E-05	8.37E-05	1.20E-11	878.6725445	3.15E-09	1.79E-07	6.41E-11	6.09E-13	7.55E-22	1.93E-07	55.8	55.7989361	0.7	6.32E-11
2530	3.10E-04	0.002148536	8.37E-05	8.37E-05	1.20E-11	883.3276716	3.16E-09	1.79E-07	6.41E-11	6.09E-13	7.59E-22	1.94E-07	55.8	55.79893103	0.702777778	6.34E-11
2540	3.10E-04	0.002148538	8.37E-05	8.37E-05	1.20E-11	887.9898994	3.16E-09	1.79E-07	6.41E-11	6.09E-13	7.63E-22	1.95E-07	55.8	55.79892595	0.705555556	6.36E-11
2550	3.10E-04	0.00214854	8.37E-05	8.37E-05	1.20E-11	892.6592389	3.17E-09	1.79E-07	6.41E-11	6.09E-13	7.67E-22	1.96E-07	55.8	55.79892086	0.708333333	6.39E-11
2560	3.10E-04	0.002148541	8.37E-05	8.37E-05	1.20E-11	897.3357007	3.17E-09	1.79E-07	6.41E-11	6.09E-13	7.71E-22	1.97E-07	55.8	55.79891577	0.711111111	6.41E-11
2570	3.10E-04	0.002148543	8.37E-05	8.37E-05	1.20E-11	902.0192958	3.18E-09	1.79E-07	6.41E-11	6.09E-13	7.74E-22	1.98E-07	55.8	55.79891066	0.713888889	6.43E-11
2580	3.10E-04	0.002148545	8.37E-05	8.37E-05	1.21E-11	906.7100351	3.18E-09	1.79E-07	6.41E-11	6.09E-13	7.78E-22	1.99E-07	55.8	55.79890555	0.716666667	6.45E-11
2590	3.10E-04	0.002148547	8.37E-05	8.37E-05	1.21E-11	911.4079293	3.19E-09	1.79E-07	6.41E-11	6.09E-13	7.82E-22	2.00E-07	55.8	55.79890043	0.719444444	6.48E-11
2600	3.10E-04	0.002148549	8.37E-05	8.37E-05	1.21E-11	916.1129896	3.19E-09	1.79E-07	6.41E-11	6.09E-13	7.86E-22	2.01E-07	55.8	55.79889531	0.722222222	6.50E-11
2610	3.10E-04	0.00214855	8.37E-05	8.37E-05	1.21E-11	920.8252266	3.20E-09	1.79E-07	6.41E-11	6.09E-13	7.90E-22	2.02E-07	55.8	55.79889018	0.725	6.52E-11
2620	3.10E-04	0.002148552	8.37E-05	8.37E-05	1.21E-11	925.5446515	3.20E-09	1.79E-07	6.41E-11	6.09E-13	7.94E-22	2.03E-07	55.8	55.79888503	0.727777778	6.54E-11
2630	3.10E-04	0.002148554	8.37E-05	8.37E-05	1.22E-11	930.2712751	3.21E-09	1.79E-07	6.41E-11	6.09E-13	7.98E-22	2.04E-07	55.8	55.79887988	0.730555556	6.56E-11
2640	3.10E-04	0.002148556	8.37E-05	8.37E-05	1.22E-11	935.0051085	3.21E-09	1.79E-07	6.41E-11	6.09E-13	8.02E-22	2.05E-07	55.8	55.79887473	0.733333333	6.59E-11
2650	3.10E-04	0.002148558	8.37E-05	8.37E-05	1.22E-11	939.7461626	3.22E-09	1.79E-07	6.41E-11	6.09E-13	8.06E-22	2.06E-07	55.8	55.79886956	0.736111111	6.61E-11
2660	3.10E-04	0.002148559	8.37E-05	8.37E-05	1.22E-11	944.4944485	3.22E-09	1.79E-07	6.41E-11	6.09E-13	8.10E-22	2.07E-07	55.8	55.79886439	0.738888889	6.63E-11
2670	3.10E-04	0.002148561	8.37E-05	8.37E-05	1.22E-11	949.2499771	3.23E-09	1.79E-07	6.41E-11	6.09E-13	8.13E-22	2.08E-07	55.8	55.79885921	0.741666667	6.65E-11
2680	3.10E-04	0.002148563	8.37E-05	8.37E-05	1.22E-11	954.0127595	3.23E-09	1.79E-07	6.41E-11	6.09E-13	8.17E-22	2.09E-07	55.8	55.79885402	0.744444444	6.67E-11
2690	3.10E-04	0.002148565	8.37E-05	8.37E-05	1.23E-11	958.7828068	3.24E-09	1.79E-07	6.41E-11	6.09E-13	8.21E-22	2.10E-07	55.8	55.79884882	0.747222222	6.70E-11
2700	3.10E-04	0.002148567	8.37E-05	8.37E-05	1.23E-11	963.56013	3.24E-09	1.79E-07	6.41E-11	6.09E-13	8.25E-22	2.11E-07	55.8	55.79884362	0.75	6.72E-11
2710	3.10E-04	0.002148568	8.37E-05	8.37E-05	1.23E-11	968.3447403	3.25E-09	1.79E-07	6.41E-11	6.09E-13	8.29E-22	2.12E-07	55.8	55.79883841	0.752777778	6.74E-11
2720	3.10E-04	0.00214857	8.37E-05	8.37E-05	1.23E-11	973.1366487	3.25E-09	1.79E-07	6.41E-11	6.09E-13	8.33E-22	2.13E-07	55.8	55.79883318	0.755555556	6.76E-11
2730	3.10E-04	0.002148572	8.37E-05	8.37E-05	1.23E-11	977.9358664	3.26E-09	1.79E-07	6.41E-11	6.09E-13	8.37E-22	2.14E-07	55.8	55.79882796	0.758333333	6.78E-11
2740	3.10E-04	0.002148574	8.37E-05	8.37E-05	1.24E-11	982.7424045	3.26E-09	1.79E-07	6.41E-11	6.09E-13	8.41E-22	2.15E-07	55.8	55.79882272	0.761111111	6.81E-11
2750	3.10E-04	0.002148575	8.37E-05	8.37E-05	1.24E-11	987.5562743	3.27E-09	1.79E-07	6.41E-11	6.09E-13	8.45E-22	2.16E-07	55.8	55.79881748	0.763888889	6.83E-11
2760	3.10E-04	0.002148577	8.37E-05	8.37E-05	1.24E-11	992.3774868	3.27E-09	1.79E-07	6.41E-11	6.09E-13	8.49E-22	2.17E-07	55.8	55.79881222	0.766666667	6.85E-11
2770	3.10E-04	0.002148579	8.37E-05	8.37E-05	1.24E-11	997.2060532	3.28E-09	1.79E-07	6.41E-11	6.09E-13	8.53E-22	2.18E-07	55.8	55.79880696	0.769444444	6.87E-11
2780	3.10E-04	0.002148581	8.37E-05	8.37E-05	1.24E-11	1002.041985	3.28E-09	1.79E-07	6.41E-11	6.09E-13	8.57E-22	2.19E-07	55.8	55.79880169	0.772222222	6.89E-11
2790	3.10E-04	0.002148583	8.37E-05	8.37E-05	1.25E-11	1006.885293	3.29E-09	1.79E-07	6.41E-11	6.09E-13	8.61E-22	2.20E-07	55.8	55.79879642	0.775	6.91E-11
2800	3.10E-04	0.002148584	8.37E-05	8.37E-05	1.25E-11	1011.735989	3.29E-09	1.79E-07	6.41E-11	6.09E-13	8.65E-22	2.21E-07	55.8	55.79879113	0.777777778	6.94E-11
2810	3.10E-04	0.002148586	8.37E-05	8.37E-05	1.25E-11	1016.594083	3.30E-09	1.79E-07	6.41E-11	6.09E-13	8.69E-22	2.22E-07	55.8	55.79878584	0.780555556	6.96E-11
2820	3.10E-04	0.002148588	8.37E-05	8.37E-05	1.25E-11	1021.459588	3.30E-09	1.79E-07	6.41E-11	6.09E-13	8.73E-22	2.23E-07	55.8	55.79878054	0.783333333	6.98E-11
2830	3.10E-04	0.00214859	8.37E-05	8.37E-05	1.25E-11	1026.332515	3.31E-09	1.79E-07	6.41E-11	6.09E-13	8.77E-22	2.24E-07	55.8	55.79877523	0.786111111	7.00E-11
2840	3.10E-04	0.002148591	8.37E-05	8.37E-05	1.25E-11	1031.212874	3.31E-09	1.79E-07	6.41E-11	6.09E-13	8.81E-22	2.25E-07	55.8	55.79876991	0.788888889	7.02E-11
2850	3.10E-04	0.002148593	8.37E-05	8.37E-05	1.26E-11	1036.100677	3.32E-09	1.79E-07	6.41E-11	6.09E-13	8.85E-22	2.26E-07	55.8	55.79876459	0.791666667	7.04E-11
2860	3.10E-04	0.002148595	8.37E-05	8.37E-05	1.26E-11	1040.995936	3.32E-09	1.79E-07	6.41E-11	6.09E-13	8.89E-22	2.27E-07	55.8	55.79875926	0.794444444	7.06E-11
2870	3.10E-04	0.002148596	8.37E-05	8.37E-05	1.26E-11	1045.898662	3.33E-09	1.79E-07	6.41E-11	6.09E-13	8.93E-22	2.28E-07	55.8	55.79875391	0.797222222	7.09E-11
2880	3.10E-04	0.002148598	8.37E-05	8.37E-05	1.26E-11	1050.808866	3.33E-09	1.79E-07	6.41E-11	6.09E-13	8.97E-22	2.29E-07	55.8	55.79874856	0.8	7.11E-11
2890	3.10E-04	0.0021486	8.37E-05	8.37E-05	1.26E-11	1055.72656	3.34E-09	1.79E-07	6.41E-11	6.09E-13	9.01E-22	2.30E-07	55.8	55.79874321	0.802777778	7.13E-11
2900	3.10E-04	0.002148602	8.37E-05	8.37E-05	1.27E-11	1060.651755	3.34E-09	1.79E-07	6.41E-11	6.09E-13	9.05E-22	2.31E-07	55.8	55.79873784	0.805555556	7.15E-11
2910	3.10E-04	0.002148603	8.37E-05	8.37E-05	1.27E-11	1065.584462	3.35E-09	1.79E-07	6.41E-11	6.09E-13	9.10E-22	2.32E-07	55.8	55.79873247	0.808333333	7.17E-11
2920	3.10E-04	0.002148605	8.37E-05	8.37E-05	1.27E-11	1070.524694	3.35E-09	1.79E-07	6.41E-11	6.09E-13	9.14E-22	2.33E-07	55.8	55.79872709	0.811111111	7.19E-11
2930	3.10E-04	0.002148607	8.37E-05	8.37E-05	1.27E-11	1075.472461	3.36E-09	1.79E-07	6.41E-11	6.09E-13	9.18E-22	2.34E-07	55.8	55.79872169	0.813888889	7.21E-11
2940	3.10E-04	0.002148609	8.37E-05	8.37E-05	1.27E-11	1080.427775	3.36E-09	1.79E-07	6.41E-11	6.09E-13	9.22E-22	2.35E-07	55.8	55.7987163	0.816666667	7.23E-11
2950	3.10E-04	0.00214861	8.37E-05	8.37E-05	1.28E-11	1085.390647	3.37E-09	1.79E-07	6.41E-11	6.09E-13	9.26E-22	2.36E-07	55.8	55.79871089	0.819444444	7.26E-11
2960	3.10E-04	0.002148612	8.37E-05	8.37E-05	1.28E-11	1090.36109	3.37E-09	1.79E-07	6.41E-11	6.09E-13	9.30E-22	2.37E-07	55.8	55.79870547	0.822222222	7.28E-11
2970	3.10E-04	0.002148614	8.37E-05	8.37E-05	1.28E-11	1095.339114	3.38E-09	1.79E-07	6.41E-11	6.09E-13	9.34E-22	2.39E-07	55.8	55.79870005	0.825	7.30E-11
2980	3.10E-04	0.002148615	8.37E-05	8.37E-05	1.28E-11	1100.324731	3.38E-09	1.79E-07	6.41E-11	6.09E-13	9.38E-22	2.40E-07	55.8	55.79869462	0.827777778	7.32E-11
2990	3.10E-04	0.002148617	8.37E-05	8.37E-05	1.28E-11	1105.317953	3.39E-09	1.79E-07	6.41E-11	6.09E-13	9.42E-22	2.41E-07	55.8	55.79868918	0.830555556	7.34E-11
3000	3.10E-04	0.002148619	8.37E-05	8.37E-05	1.29E-11	1110.318791	3.39E-09	1.79E-07	6.41E-11	6.09E-13	9.46E-22	2.42E-07	55.8	55.79868373	0.833333333	7.36E-11
3010	3.10E-04	0.002148621	8.37E-05	8.37E-05	1.29E-11	1115.327257	3.40E-09	1.79E-07	6.41E-11	6.09E-13	9.51E-22	2.43E-07	55.8	55.79867828	0.836111111	7.38E-11
3020	3.10E-04	0.002148622	8.37E-05	8.37E-05	1.29E-11	1120.343363	3.40E-09	1.79E-07	6.41E-11	6.09E-13	9.55E-22	2.44E-07	55.8	55.79867281	0.838888889	7.40E-11
3030	3.10E-04	0.002148624	8.37E-05	8.37E-05	1.29E-11	1125.36712	3.41E-09	1.79E-07	6.41E-11	6.09E-13	9.59E-22	2.45E-07	55.8	55.79866734	0.841666667	7.42E-11
3040	3.10E-04	0.002148626	8.37E-05	8.37E-05	1.29E-11	1130.39854	3.41E-09	1.79E-07	6.41E-11	6.09E-13	9.63E-22	2.46E-07	55.8	55.79866186	0.844444444	7.44E-11
3050	3.10E-04	0.002148627	8.37E-05	8.37E-05	1.30E-11	1135.437634	3.42E-09	1.79E-07	6.41E-11	6.09E-13	9.67E-22	2.47E-07	55.8	55.79865637	0.847222222	7.46E-11
3060	3.10E-04	0.002148629	8.37E-05	8.37E-05	1.30E-11	1140.484415	3.42E-09	1.79E-07	6.41E-11	6.09E-13	9.71E-22	2.48E-07	55.8	55.79865087	0.85	7.49E-11
3070	3.10E-04	0.002148631	8.37E-05	8.37E-05	1.30E-11	1145.538893	3.43E-09	1.79E-07	6.41E-11	6.09E-13	9.76E-22	2.49E-07	55.8	55.79864536	0.852777778	7.51E-11
3080	3.10E-04	0.002148632	8.37E-05	8.37E-05	1.30E-11	1150.601082	3.43E-09	1.79E-07	6.41E-11	6.09E-13	9.80E-22	2.50E-07	55.8	55.79863985	0.855555556	7.53E-11
3090	3.10E-04	0.002148634	8.37E-05	8.37E-05	1.30E-11	1155.670992	3.44E-09	1.79E-07	6.41E-11	6.09E-13	9.84E-22	2.51E-07	55.8	55.79863432	0.858333333	7.55E-11
3100	3.10E-04	0.002148636	8.37E-05	8.37E-05	1.31E-11	1160.748635	3.44E-09	1.79E-07	6.41E-11	6.09E-13	9.88E-22	2.52E-07	55.8	55.79862879	0.861111111	7.57E-11
3110	3.10E-04	0.002148637	8.37E-05	8.37E-05	1.31E-11	1165.834023	3.45E-09	1.79E-07	6.41E-11	6.09E-13	9.92E-22	2.53E-07	55.8	55.79862325	0.863888889	7.59E-11
3120	3.10E-04	0.002148639	8.37E-05	8.37E-05	1.31E-11	1170.927168	3.45E-09	1.79E-07	6.41E-11	6.09E-13	9.97E-22	2.54E-07	55.8	55.7986177	0.866666667	7.61E-11
3130	3.10E-04	0.002148641	8.37E-05	8.37E-05	1.31E-11	1176.028082	3.46E-09	1.79E-07	6.41E-11	6.09E-13	1.00E-21	2.56E-07	55.8	55.79861214	0.869444444	7.63E-11
3140	3.10E-04	0.002148642	8.37E-05	8.37E-05	1.31E-11	1181.136777	3.47E-09	1.79E-07	6.41E-11	6.09E-13	1.00E-21	2.57E-07	55.8	55.79860658	0.872222222	7.65E-11
3150	3.10E-04	0.002148644	8.37E-05	8.37E-05	1.32E-11	1186.253264	3.47E-09	1.79E-07	6.41E-11	6.09E-13	1.01E-21	2.58E-07	55.8	55.798601	0.875	7.67E-11
3160	3.10E-04	0.002148646	8.37E-05	8.37E-05	1.32E-11	1191.377555	3.48E-09	1.79E-07	6.41E-11	6.09E-13	1.01E-21	2.59E-07	55.8	55.79859542	0.877777778	7.69E-11
3170	3.10E-04	0.002148647	8.37E-05	8.37E-05	1.32E-11	1196.509662	3.48E-09	1.79E-07	6.41E-11	6.09E-13	1.02E-21	2.60E-07	55.8	55.79858983	0.880555556	7.71E-11
3180	3.10E-04	0.002148649	8.37E-05	8.37E-05	1.32E-11	1201.649598	3.49E-09	1.79E-07	6.41E-11	6.09E-13	1.02E-21	2.61E-07	55.8	55.79858423	0.883333333	7.73E-11
3190	3.10E-04	0.002148651	8.37E-05	8.37E-05	1.32E-11	1206.797373	3.49E-09	1.79E-07	6.41E-11	6.09E-13	1.03E-21	2.62E-07	55.8	55.79857862	0.886111111	7.75E-11
3200	3.10E-04	0.002148652	8.37E-05	8.37E-05	1.33E-11	1211.953001	3.50E-09	1.79E-07	6.41E-11	6.09E-13	1.03E-21	2.63E-07	55.8	55.79857301	0.888888889	7.77E-11
3210	3.10E-04	0.002148654	8.37E-05	8.37E-05	1.33E-11	1217.116493	3.50E-09	1.79E-07	6.41E-11	6.09E-13	1.03E-21	2.64E-07	55.8	55.79856738	0.891666667	7.79E-11
3220	3.10E-04	0.002148656	8.37E-05	8.37E-05	1.33E-11	1222.287861	3.51E-09	1.79E-07	6.41E-11	6.09E-13	1.04E-21	2.65E-07	55.8	55.79856175	0.894444444	7.81E-11
3230	3.10E-04	0.002148657	8.37E-05	8.37E-05	1.33E-11	1227.467116	3.51E-09	1.79E-07	6.41E-11	6.09E-13	1.04E-21	2.66E-07	55.8	55.7985561	0.897222222	7.83E-11
3240	3.10E-04	0.002148659	8.37E-05	8.37E-05	1.33E-11	1232.654272	3.52E-09	1.79E-07	6.41E-11	6.09E-13	1.05E-21	2.67E-07	55.8	55.79855045	0.9	7.85E-11
3250	3.10E-04	0.002148661	8.37E-05	8.37E-05	1.34E-11	1237.84934	3.52E-09	1.79E-07	6.41E-11	6.09E-13	1.05E-21	2.69E-07	55.8	55.79854479	0.902777778	7.87E-11
3260	3.10E-04	0.002148662	8.37E-05	8.37E-05	1.34E-11	1243.052332	3.53E-09	1.79E-07	6.41E-11	6.09E-13	1.06E-21	2.70E-07	55.8	55.79853913	0.905555556	7.89E-11
3270	3.10E-04	0.002148664	8.37E-05	8.37E-05	1.34E-11	1248.263261	3.53E-09	1.79E-07	6.41E-11	6.09E-13	1.06E-21	2.71E-07	55.8	55.79853345	0.908333333	7.91E-11
3280	3.10E-04	0.002148665	8.37E-05	8.37E-05	1.34E-11	1253.482138	3.54E-09	1.79E-07	6.41E-11	6.09E-13	1.06E-21	2.72E-07	55.8	55.79852776	0.911111111	7.93E-11
3290	3.10E-04	0.002148667	8.37E-05	8.37E-05	1.34E-11	1258.708975	3.55E-09	1.79E-07	6.41E-11	6.09E-13	1.07E-21	2.73E-07	55.8	55.79852207	0.913888889	7.95E-11
3300	3.10E-04	0.002148669	8.37E-05	8.37E-05	1.35E-11	1263.943785	3.55E-09	1.79E-07	6.41E-11	6.09E-13	1.07E-21	2.74E-07	55.8	55.79851637	0.916666667	7.97E-11
3310	3.10E-04	0.00214867	8.37E-05	8.37E-05	1.35E-11	1269.18658	3.56E-09	1.79E-07	6.41E-11	6.09E-13	1.08E-21	2.75E-07	55.8	55.79851065	0.919444444	7.99E-11
3320	3.10E-04	0.002148672	8.37E-05	8.37E-05	1.35E-11	1274.437371	3.56E-09	1.79E-07	6.41E-11	6.09E-13	1.08E-21	2.76E-07	55.8	55.79850493	0.922222222	8.01E-11
3330	3.10E-04	0.002148674	8.37E-05	8.37E-05	1.35E-11	1279.696172	3.57E-09	1.79E-07	6.41E-11	6.09E-13	1.09E-21	2.77E-07	55.8	55.7984992	0.925	8.03E-11
3340	3.10E-04	0.002148675	8.37E-05	8.37E-05	1.35E-11	1284.962994	3.57E-09	1.79E-07	6.41E-11	6.09E-13	1.09E-21	2.79E-07	55.8	55.79849347	0.927777778	8.05E-11
3350	3.10E-04	0.002148677	8.37E-05	8.37E-05	1.36E-11	1290.23785	3.58E-09	1.79E-07	6.41E-11	6.09E-13	1.10E-21	2.80E-07	55.8	55.79848772	0.930555556	8.07E-11
3360	3.10E-04	0.002148678	8.37E-05	8.37E-05	1.36E-11	1295.520752	3.58E-09	1.79E-07	6.41E-11	6.09E-13	1.10E-21	2.81E-07	55.8	55.79848196	0.933333333	8.09E-11
3370	3.10E-04	0.00214868	8.37E-05	8.37E-05	1.36E-11	1300.811712	3.59E-09	1.79E-07	6.41E-11	6.09E-13	1.10E-21	2.82E-07	55.8	55.7984762	0.936111111	8.11E-11
3380	3.10E-04	0.002148682	8.37E-05	8.37E-05	1.36E-11	1306.110742	3.59E-09	1.79E-07	6.41E-11	6.09E-13	1.11E-21	2.83E-07	55.8	55.79847043	0.938888889	8.13E-11
3390	3.10E-04	0.002148683	8.37E-05	8.37E-05	1.36E-11	1311.417856	3.60E-09	1.79E-07	6.41E-11	6.09E-13	1.11E-21	2.84E-07	55.8	55.79846464	0.941666667	8.15E-11
3400	3.10E-04	0.002148685	8.37E-05	8.37E-05	1.37E-11	1316.733064	3.61E-09	1.79E-07	6.41E-11	6.09E-13	1.12E-21	2.85E-07	55.8	55.79845885	0.944444444	8.17E-11
3410	3.10E-04	0.002148686	8.37E-05	8.37E-05	1.37E-11	1322.056379	3.61E-09	1.79E-07	6.41E-11	6.09E-13	1.12E-21	2.86E-07	55.8	55.79845305	0.947222222	8.19E-11
3420	3.10E-04	0.002148688	8.37E-05	8.37E-05	1.37E-11	1327.387815	3.62E-09	1.79E-07	6.41E-11	6.09E-13	1.13E-21	2.87E-07	55.8	55.79844725	0.95	8.21E-11
3430	3.10E-04	0.00214869	8.37E-05	8.37E-05	1.37E-11	1332.727383	3.62E-09	1.79E-07	6.41E-11	6.09E-13	1.13E-21	2.89E-07	55.8	55.79844143	0.952777778	8.23E-11
3440	3.10E-04	0.002148691	8.37E-05	8.37E-05	1.38E-11	1338.075095	3.63E-09	1.79E-07	6.41E-11	6.09E-13	1.13E-21	2.90E-07	55.8	55.7984356	0.955555556	8.25E-11
3450	3.10E-04	0.002148693	8.37E-05	8.37E-05	1.38E-11	1343.430964	3.63E-09	1.79E-07	6.41E-11	6.09E-13	1.14E-21	2.91E-07	55.8	55.79842977	0.958333333	8.27E-11
3460	3.10E-04	0.002148694	8.37E-05	8.37E-05	1.38E-11	1348.795003	3.64E-09	1.79E-07	6.41E-11	6.09E-13	1.14E-21	2.92E-07	55.8	55.79842392	0.961111111	8.29E-11
3470	3.10E-04	0.002148696	8.37E-05	8.37E-05	1.38E-11	1354.167223	3.64E-09	1.79E-07	6.41E-11	6.09E-13	1.15E-21	2.93E-07	55.8	55.79841807	0.963888889	8.31E-11
3480	3.10E-04	0.002148697	8.37E-05	8.37E-05	1.38E-11	1359.547638	3.65E-09	1.79E-07	6.41E-11	6.09E-13	1.15E-21	2.94E-07	55.8	55.79841221	0.966666667	8.33E-11
3490	3.10E-04	0.002148699	8.37E-05	8.37E-05	1.39E-11	1364.93626	3.65E-09	1.79E-07	6.41E-11	6.09E-13	1.16E-21	2.95E-07	55.8	55.79840634	0.969444444	8.35E-11
3500	3.10E-04	0.002148701	8.37E-05	8.37E-05	1.39E-11	1370.333102	3.66E-09	1.79E-07	6.41E-11	6.09E-13	1.16E-21	2.97E-07	55.8	55.79840046	0.972222222	8.37E-11
3510	3.10E-04	0.002148702	8.37E-05	8.37E-05	1.39E-11	1375.738175	3.67E-09	1.79E-07	6.41E-11	6.09E-13	1.17E-21	2.98E-07	55.8	55.79839457	0.975	8.39E-11
3520	3.10E-04	0.002148704	8.37E-05	8.37E-05	1.39E-11	1381.151493	3.67E-09	1.79E-07	6.41E-11	6.09E-13	1.17E-21	2.99E-07	55.8	55.79838867	0.977777778	8.41E-11
3530	3.10E-04	0.002148705	8.37E-05	8.37E-05	1.39E-11	1386.573067	3.68E-09	1.79E-07	6.41E-11	6.09E-13	1.17E-21	3.00E-07	55.8	55.79838277	0.980555556	8.43E-11
3540	3.10E-04	0.002148707	8.37E-05	8.37E-05	1.40E-11	1392.002912	3.68E-09	1.79E-07	6.41E-11	6.09E-13	1.18E-21	3.01E-07	55.8	55.79837685	0.983333333	8.44E-11
3550	3.10E-04	0.002148708	8.37E-05	8.37E-05	1.40E-11	1397.441039	3.69E-09	1.79E-07	6.41E-11	6.09E-13	1.18E-21	3.02E-07	55.8	55.79837093	0.986111111	8.46E-11
3560	3.10E-04	0.00214871	8.37E-05	8.37E-05	1.40E-11	1402.88746	3.69E-09	1.79E-07	6.41E-11	6.09E-13	1.19E-21	3.03E-07	55.8	55.79836499	0.988888889	8.48E-11
3570	3.10E-04	0.002148712	8.37E-05	8.37E-05	1.40E-11	1408.34219	3.70E-09	1.79E-07	6.41E-11	6.09E-13	1.19E-21	3.05E-07	55.8	55.79835905	0.991666667	8.50E-11
3580	3.10E-04	0.002148713	8.37E-05	8.37E-05	1.40E-11	1413.805239	3.71E-09	1.79E-07	6.41E-11	6.09E-13	1.20E-21	3.06E-07	55.8	55.7983531	0.994444444	8.52E-11
3590	3.10E-04	0.002148715	8.37E-05	8.37E-05	1.41E-11	1419.276622	3.71E-09	1.79E-07	6.41E-11	6.09E-13	1.20E-21	3.07E-07	55.8	55.79834714	0.997222222	8.54E-11
3600	3.10E-04	0.002148716	8.37E-05	8.37E-05	1.41E-11	1424.75635	3.72E-09	1.79E-07	6.41E-11	6.09E-13	1.21E-21	3.08E-07	55.8	55.79834117	1	8.56E-11
3610	3.10E-04	0.002148718	8.37E-05	8.37E-05	1.41E-11	1430.244436	3.72E-09	1.79E-07	6.41E-11	6.09E-13	1.21E-21	3.09E-07	55.8	55.79833519	1.002777778	8.58E-11
3620	3.10E-04	0.002148719	8.37E-05	8.37E-05	1.41E-11	1435.740894	3.73E-09	1.79E-07	6.41E-11	6.09E-13	1.22E-21	3.10E-07	55.8	55.7983292	1.005555556	8.60E-11
3630	3.10E-04	0.002148721	8.37E-05	8.37E-05	1.42E-11	1441.245735	3.73E-09	1.79E-07	6.41E-11	6.09E-13	1.22E-21	3.11E-07	55.8	55.7983232	1.008333333	8.62E-11
3640	3.10E-04	0.002148722	8.37E-05	8.37E-05	1.42E-11	1446.758973	3.74E-09	1.79E-07	6.41E-11	6.09E-13	1.22E-21	3.13E-07	55.8	55.7983172	1.011111111	8.64E-11
3650	3.10E-04	0.002148724	8.37E-05	8.37E-05	1.42E-11	1452.280621	3.75E-09	1.79E-07	6.41E-11	6.09E-13	1.23E-21	3.14E-07	55.8	55.79831118	1.013888889	8.65E-11
3660	3.10E-04	0.002148725	8.37E-05	8.37E-05	1.42E-11	1457.810691	3.75E-09	1.79E-07	6.41E-11	6.09E-13	1.23E-21	3.15E-07	55.8	55.79830516	1.016666667	8.67E-11
3670	3.10E-04	0.002148727	8.37E-05	8.37E-05	1.42E-11	1463.349196	3.76E-09	1.79E-07	6.41E-11	6.09E-13	1.24E-21	3.16E-07	55.8	55.79829912	1.019444444	8.69E-11
3680	3.10E-04	0.002148729	8.37E-05	8.37E-05	1.43E-11	1468.896149	3.76E-09	1.79E-07	6.41E-11	6.09E-13	1.24E-21	3.17E-07	55.8	55.79829308	1.022222222	8.71E-11
3690	3.10E-04	0.00214873	8.37E-05	8.37E-05	1.43E-11	1474.451563	3.77E-09	1.79E-07	6.41E-11	6.09E-13	1.25E-21	3.18E-07	55.8	55.79828703	1.025	8.73E-11
3700	3.10E-04	0.002148732	8.37E-05	8.37E-05	1.43E-11	1480.015451	3.77E-09	1.79E-07	6.41E-11	6.09E-13	1.25E-21	3.20E-07	55.8	55.79828097	1.027777778	8.75E-11
3710	3.10E-04	0.002148733	8.37E-05	8.37E-05	1.43E-11	1485.587826	3.78E-09	1.79E-07	6.41E-11	6.09E-13	1.26E-21	3.21E-07	55.8	55.7982749	1.030555556	8.77E-11
3720	3.10E-04	0.002148735	8.37E-05	8.37E-05	1.44E-11	1491.1687	3.79E-09	1.79E-07	6.41E-11	6.09E-13	1.26E-21	3.22E-07	55.8	55.79826882	1.033333333	8.79E-11
3730	3.10E-04	0.002148736	8.37E-05	8.37E-05	1.44E-11	1496.758087	3.79E-09	1.79E-07	6.41E-11	6.09E-13	1.27E-21	3.23E-07	55.8	55.79826273	1.036111111	8.81E-11
3740	3.10E-04	0.002148738	8.37E-05	8.37E-05	1.44E-11	1502.356	3.80E-09	1.79E-07	6.41E-11	6.09E-13	1.27E-21	3.24E-07	55.8	55.79825663	1.038888889	8.82E-11
3750	3.10E-04	0.002148739	8.37E-05	8.37E-05	1.44E-11	1507.962451	3.80E-09	1.79E-07	6.41E-11	6.09E-13	1.27E-21	3.26E-07	55.8	55.79825052	1.041666667	8.84E-11
3760	3.10E-04	0.002148741	8.37E-05	8.37E-05	1.44E-11	1513.577454	3.81E-09	1.79E-07	6.41E-11	6.09E-13	1.28E-21	3.27E-07	55.8	55.7982444	1.044444444	8.86E-11
3770	3.10E-04	0.002148742	8.37E-05	8.37E-05	1.45E-11	1519.201022	3.81E-09	1.79E-07	6.41E-11	6.09E-13	1.28E-21	3.28E-07	55.8	55.79823828	1.047222222	8.88E-11
3780	3.10E-04	0.002148744	8.37E-05	8.37E-05	1.45E-11	1524.833167	3.82E-09	1.79E-07	6.41E-11	6.09E-13	1.29E-21	3.29E-07	55.8	55.79823214	1.05	8.90E-11
3790	3.10E-04	0.002148745	8.37E-05	8.37E-05	1.45E-11	1530.473903	3.83E-09	1.79E-07	6.41E-11	6.09E-13	1.29E-21	3.30E-07	55.8	55.798226	1.052777778	8.92E-11
3800	3.10E-04	0.002148747	8.37E-05	8.37E-05	1.45E-11	1536.123244	3.83E-09	1.79E-07	6.41E-11	6.09E-13	1.30E-21	3.31E-07	55.8	55.79821984	1.055555556	8.94E-11
3810	3.10E-04	0.002148748	8.37E-05	8.37E-05	1.45E-11	1541.781201	3.84E-09	1.79E-07	6.41E-11	6.09E-13	1.30E-21	3.33E-07	55.8	55.79821368	1.058333333	8.95E-11
3820	3.10E-04	0.00214875	8.37E-05	8.37E-05	1.46E-11	1547.447788	3.84E-09	1.79E-07	6.41E-11	6.09E-13	1.31E-21	3.34E-07	55.8	55.7982075	1.061111111	8.97E-11
3830	3.10E-04	0.002148751	8.37E-05	8.37E-05	1.46E-11	1553.123019	3.85E-09	1.79E-07	6.41E-11	6.09E-13	1.31E-21	3.35E-07	55.8	55.79820132	1.063888889	8.99E-11
3840	3.10E-04	0.002148753	8.37E-05	8.37E-05	1.46E-11	1558.806907	3.86E-09	1.79E-07	6.41E-11	6.09E-13	1.32E-21	3.36E-07	55.8	55.79819513	1.066666667	9.01E-11
3850	3.10E-04	0.002148754	8.37E-05	8.37E-05	1.46E-11	1564.499464	3.86E-09	1.79E-07	6.41E-11	6.09E-13	1.32E-21	3.37E-07	55.8	55.79818893	1.069444444	9.03E-11
3860	3.10E-04	0.002148756	8.37E-05	8.37E-05	1.47E-11	1570.200704	3.87E-09	1.79E-07	6.41E-11	6.09E-13	1.33E-21	3.39E-07	55.8	55.79818271	1.072222222	9.05E-11
3870	3.10E-04	0.002148757	8.37E-05	8.37E-05	1.47E-11	1575.910641	3.87E-09	1.79E-07	6.41E-11	6.09E-13	1.33E-21	3.40E-07	55.8	55.79817649	1.075	9.06E-11
3880	3.10E-04	0.002148759	8.37E-05	8.37E-05	1.47E-11	1581.629287	3.88E-09	1.79E-07	6.41E-11	6.09E-13	1.34E-21	3.41E-07	55.8	55.79817026	1.077777778	9.08E-11
3890	3.10E-04	0.00214876	8.37E-05	8.37E-05	1.47E-11	1587.356656	3.88E-09	1.79E-07	6.41E-11	6.09E-13	1.34E-21	3.42E-07	55.8	55.79816402	1.080555556	9.10E-11
3900	3.10E-04	0.002148762	8.37E-05	8.37E-05	1.47E-11	1593.092761	3.89E-09	1.79E-07	6.41E-11	6.09E-13	1.35E-21	3.43E-07	55.8	55.79815778	1.083333333	9.12E-11
3910	3.10E-04	0.002148763	8.37E-05	8.37E-05	1.48E-11	1598.837615	3.90E-09	1.79E-07	6.41E-11	6.09E-13	1.35E-21	3.45E-07	55.8	55.79815152	1.086111111	9.14E-11
3920	3.10E-04	0.002148765	8.37E-05	8.37E-05	1.48E-11	1604.591232	3.90E-09	1.79E-07	6.41E-11	6.09E-13	1.35E-21	3.46E-07	55.8	55.79814525	1.088888889	9.16E-11
3930	3.10E-04	0.002148766	8.37E-05	8.37E-05	1.48E-11	1610.353626	3.91E-09	1.79E-07	6.41E-11	6.09E-13	1.36E-21	3.47E-07	55.8	55.79813897	1.091666667	9.17E-11
3940	3.10E-04	0.002148767	8.37E-05	8.37E-05	1.48E-11	1616.124808	3.91E-09	1.79E-07	6.41E-11	6.09E-13	1.36E-21	3.48E-07	55.8	55.79813268	1.094444444	9.19E-11
3950	3.10E-04	0.002148769	8.37E-05	8.37E-05	1.49E-11	1621.904794	3.92E-09	1.79E-07	6.41E-11	6.09E-13	1.37E-21	3.50E-07	55.8	55.79812639	1.097222222	9.21E-11
3960	3.10E-04	0.00214877	8.37E-05	8.37E-05	1.49E-11	1627.693596	3.93E-09	1.79E-07	6.41E-11	6.09E-13	1.37E-21	3.51E-07	55.8	55.79812008	1.1	9.23E-11
3970	3.10E-04	0.002148772	8.37E-05	8.37E-05	1.49E-11	1633.491228	3.93E-09	1.79E-07	6.41E-11	6.09E-13	1.38E-21	3.52E-07	55.8	55.79811376	1.102777778	9.25E-11
3980	3.10E-04	0.002148773	8.37E-05	8.37E-05	1.49E-11	1639.297703	3.94E-09	1.79E-07	6.41E-11	6.09E-13	1.38E-21	3.53E-07	55.8	55.79810744	1.105555556	9.26E-11
3990	3.10E-04	0.002148775	8.37E-05	8.37E-05	1.50E-11	1645.113035	3.94E-09	1.79E-07	6.41E-11	6.09E-13	1.39E-21	3.54E-07	55.8	55.7981011	1.108333333	9.28E-11
4000	3.10E-04	0.002148776	8.37E-05	8.37E-05	1.50E-11	1650.937237	3.95E-09	1.79E-07	6.41E-11	6.09E-13	1.39E-21	3.56E-07	55.8	55.79809476	1.111111111	9.30E-11
4010	3.10E-04	0.002148778	8.37E-05	8.37E-05	1.50E-11	1656.770323	3.96E-09	1.79E-07	6.41E-11	6.09E-13	1.40E-21	3.57E-07	55.8	55.7980884	1.113888889	9.32E-11
4020	3.10E-04	0.002148779	8.37E-05	8.37E-05	1.50E-11	1662.612307	3.96E-09	1.79E-07	6.41E-11	6.09E-13	1.40E-21	3.58E-07	55.8	55.79808204	1.116666667	9.34E-11
4030	3.10E-04	0.002148781	8.37E-05	8.37E-05	1.50E-11	1668.463201	3.97E-09	1.79E-07	6.41E-11	6.09E-13	1.41E-21	3.59E-07	55.8	55.79807566	1.119444444	9.35E-11
4040	3.10E-04	0.002148782	8.37E-05	8.37E-05	1.51E-11	1674.32302	3.97E-09	1.79E-07	6.41E-11	6.09E-13	1.41E-21	3.61E-07	55.8	55.79806928	1.122222222	9.37E-11
4050	3.10E-04	0.002148783	8.37E-05	8.37E-05	1.51E-11	1680.191777	3.98E-09	1.79E-07	6.41E-11	6.09E-13	1.42E-21	3.62E-07	55.8	55.79806289	1.125	9.39E-11
4060	3.10E-04	0.002148785	8.37E-05	8.37E-05	1.51E-11	1686.069485	3.99E-09	1.79E-07	6.41E-11	6.09E-13	1.42E-21	3.63E-07	55.8	55.79805648	1.127777778	9.41E-11
4070	3.10E-04	0.002148786	8.37E-05	8.37E-05	1.51E-11	1691.956159	3.99E-09	1.79E-07	6.41E-11	6.09E-13	1.43E-21	3.64E-07	55.8	55.79805007	1.130555556	9.43E-11
4080	3.10E-04	0.002148788	8.37E-05	8.37E-05	1.52E-11	1697.851813	4.00E-09	1.79E-07	6.41E-11	6.09E-13	1.43E-21	3.66E-07	55.8	55.79804365	1.133333333	9.44E-11
4090	3.10E-04	0.002148789	8.37E-05	8.37E-05	1.52E-11	1703.756459	4.00E-09	1.79E-07	6.41E-11	6.09E-13	1.44E-21	3.67E-07	55.8	55.79803721	1.136111111	9.46E-11
4100	3.10E-04	0.002148791	8.37E-05	8.37E-05	1.52E-11	1709.670111	4.01E-09	1.79E-07	6.41E-11	6.09E-13	1.44E-21	3.68E-07	55.8	55.79803077	1.138888889	9.48E-11
4110	3.10E-04	0.002148792	8.37E-05	8.37E-05	1.52E-11	1715.592784	4.02E-09	1.79E-07	6.41E-11	6.09E-13	1.45E-21	3.69E-07	55.8	55.79802432	1.141666667	9.50E-11
4120	3.10E-04	0.002148794	8.37E-05	8.37E-05	1.53E-11	1721.52449	4.02E-09	1.79E-07	6.41E-11	6.09E-13	1.45E-21	3.71E-07	55.8	55.79801786	1.144444444	9.51E-11
4130	3.10E-04	0.002148795	8.37E-05	8.37E-05	1.53E-11	1727.465245	4.03E-09	1.79E-07	6.41E-11	6.09E-13	1.46E-21	3.72E-07	55.8	55.79801138	1.147222222	9.53E-11
4140	3.10E-04	0.002148796	8.37E-05	8.37E-05	1.53E-11	1733.415061	4.04E-09	1.79E-07	6.41E-11	6.09E-13	1.46E-21	3.73E-07	55.8	55.7980049	1.15	9.55E-11
4150	3.10E-04	0.002148798	8.37E-05	8.37E-05	1.53E-11	1739.373952	4.04E-09	1.79E-07	6.41E-11	6.09E-13	1.47E-21	3.74E-07	55.8	55.79799841	1.152777778	9.57E-11
4160	3.10E-04	0.002148799	8.37E-05	8.37E-05	1.53E-11	1745.341933	4.05E-09	1.79E-07	6.41E-11	6.09E-13	1.47E-21	3.76E-07	55.8	55.79799191	1.155555556	9.58E-11
4170	3.10E-04	0.002148801	8.37E-05	8.37E-05	1.54E-11	1751.319017	4.05E-09	1.79E-07	6.41E-11	6.09E-13	1.48E-21	3.77E-07	55.8	55.7979854	1.158333333	9.60E-11
4180	3.10E-04	0.002148802	8.37E-05	8.37E-05	1.54E-11	1757.305218	4.06E-09	1.79E-07	6.41E-11	6.09E-13	1.48E-21	3.78E-07	55.8	55.79797887	1.161111111	9.62E-11
4190	3.10E-04	0.002148803	8.37E-05	8.37E-05	1.54E-11	1763.300549	4.07E-09	1.79E-07	6.41E-11	6.09E-13	1.49E-21	3.79E-07	55.8	55.79797234	1.163888889	9.64E-11
4200	3.10E-04	0.002148805	8.37E-05	8.37E-05	1.54E-11	1769.305026	4.07E-09	1.79E-07	6.41E-11	6.09E-13	1.49E-21	3.81E-07	55.8	55.7979658	1.166666667	9.65E-11
4210	3.10E-04	0.002148806	8.37E-05	8.37E-05	1.55E-11	1775.318661	4.08E-09	1.79E-07	6.41E-11	6.09E-13	1.50E-21	3.82E-07	55.8	55.79795925	1.169444444	9.67E-11
4220	3.10E-04	0.002148808	8.37E-05	8.37E-05	1.55E-11	1781.341469	4.08E-09	1.79E-07	6.41E-11	6.09E-13	1.50E-21	3.83E-07	55.8	55.79795269	1.172222222	9.69E-11
4230	3.10E-04	0.002148809	8.37E-05	8.37E-05	1.55E-11	1787.373464	4.09E-09	1.79E-07	6.41E-11	6.09E-13	1.51E-21	3.84E-07	55.8	55.79794612	1.175	9.71E-11
4240	3.10E-04	0.00214881	8.37E-05	8.37E-05	1.55E-11	1793.41466	4.10E-09	1.79E-07	6.41E-11	6.09E-13	1.51E-21	3.86E-07	55.8	55.79793954	1.177777778	9.72E-11
4250	3.10E-04	0.002148812	8.37E-05	8.37E-05	1.56E-11	1799.46507	4.10E-09	1.79E-07	6.41E-11	6.09E-13	1.52E-21	3.87E-07	55.8	55.79793294	1.180555556	9.74E-11
4260	3.10E-04	0.002148813	8.37E-05	8.37E-05	1.56E-11	1805.524709	4.11E-09	1.79E-07	6.41E-11	6.09E-13	1.52E-21	3.88E-07	55.8	55.79792634	1.183333333	9.76E-11
4270	3.10E-04	0.002148815	8.37E-05	8.37E-05	1.56E-11	1811.593591	4.12E-09	1.79E-07	6.41E-11	6.09E-13	1.53E-21	3.90E-07	55.8	55.79791973	1.186111111	9.78E-11
4280	3.10E-04	0.002148816	8.37E-05	8.37E-05	1.56E-11	1817.67173	4.12E-09	1.79E-07	6.41E-11	6.09E-13	1.53E-21	3.91E-07	55.8	55.79791311	1.188888889	9.79E-11
4290	3.10E-04	0.002148817	8.37E-05	8.37E-05	1.57E-11	1823.75914	4.13E-09	1.79E-07	6.41E-11	6.09E-13	1.54E-21	3.92E-07	55.8	55.79790648	1.191666667	9.81E-11
4300	3.10E-04	0.002148819	8.37E-05	8.37E-05	1.57E-11	1829.855836	4.14E-09	1.79E-07	6.41E-11	6.09E-13	1.54E-21	3.93E-07	55.8	55.79789984	1.194444444	9.83E-11
4310	3.10E-04	0.00214882	8.37E-05	8.37E-05	1.57E-11	1835.961831	4.14E-09	1.79E-07	6.41E-11	6.09E-13	1.55E-21	3.95E-07	55.8	55.79789318	1.197222222	9.84E-11
4320	3.10E-04	0.002148822	8.37E-05	8.37E-05	1.57E-11	1842.077139	4.15E-09	1.79E-07	6.41E-11	6.09E-13	1.55E-21	3.96E-07	55.8	55.79788652	1.2	9.86E-11
4330	3.10E-04	0.002148823	8.37E-05	8.37E-05	1.57E-11	1848.201775	4.15E-09	1.79E-07	6.41E-11	6.09E-13	1.56E-21	3.97E-07	55.8	55.79787985	1.202777778	9.88E-11
4340	3.10E-04	0.002148824	8.37E-05	8.37E-05	1.58E-11	1854.335754	4.16E-09	1.79E-07	6.41E-11	6.09E-13	1.56E-21	3.99E-07	55.8	55.79787317	1.205555556	9.90E-11
4350	3.10E-04	0.002148826	8.37E-05	8.37E-05	1.58E-11	1860.479089	4.17E-09	1.79E-07	6.41E-11	6.09E-13	1.57E-21	4.00E-07	55.8	55.79786647	1.208333333	9.91E-11
4360	3.10E-04	0.002148827	8.37E-05	8.37E-05	1.58E-11	1866.631794	4.17E-09	1.79E-07	6.41E-11	6.09E-13	1.57E-21	4.01E-07	55.8	55.79785977	1.211111111	9.93E-11
4370	3.10E-04	0.002148828	8.37E-05	8.37E-05	1.58E-11	1872.793884	4.18E-09	1.79E-07	6.41E-11	6.09E-13	1.58E-21	4.02E-07	55.8	55.79785306	1.213888889	9.95E-11
4380	3.10E-04	0.00214883	8.37E-05	8.37E-05	1.59E-11	1878.965373	4.19E-09	1.79E-07	6.41E-11	6.09E-13	1.58E-21	4.04E-07	55.8	55.79784633	1.216666667	9.96E-11
4390	3.10E-04	0.002148831	8.37E-05	8.37E-05	1.59E-11	1885.146276	4.19E-09	1.79E-07	6.41E-11	6.09E-13	1.59E-21	4.05E-07	55.8	55.7978396	1.219444444	9.98E-11
4400	3.10E-04	0.002148833	8.37E-05	8.37E-05	1.59E-11	1891.336607	4.20E-09	1.79E-07	6.41E-11	6.09E-13	1.59E-21	4.06E-07	55.8	55.79783286	1.222222222	1.00E-10
4410	3.10E-04	0.002148834	8.37E-05	8.37E-05	1.59E-11	1897.53638	4.20E-09	1.79E-07	6.41E-11	6.09E-13	1.60E-21	4.08E-07	55.8	55.7978261	1.225	1.00E-10
4420	3.10E-04	0.002148835	8.37E-05	8.37E-05	1.60E-11	1903.745609	4.21E-09	1.79E-07	6.41E-11	6.09E-13	1.60E-21	4.09E-07	55.8	55.79781934	1.227777778	1.00E-10
4430	3.10E-04	0.002148837	8.37E-05	8.37E-05	1.60E-11	1909.96431	4.22E-09	1.79E-07	6.41E-11	6.09E-13	1.61E-21	4.10E-07	55.8	55.79781256	1.230555556	1.00E-10
4440	3.10E-04	0.002148838	8.37E-05	8.37E-05	1.60E-11	1916.192496	4.22E-09	1.79E-07	6.41E-11	6.09E-13	1.61E-21	4.12E-07	55.8	55.79780578	1.233333333	1.01E-10
4450	3.10E-04	0.002148839	8.37E-05	8.37E-05	1.60E-11	1922.430183	4.23E-09	1.79E-07	6.41E-11	6.09E-13	1.62E-21	4.13E-07	55.8	55.79779898	1.236111111	1.01E-10
4460	3.10E-04	0.002148841	8.37E-05	8.37E-05	1.61E-11	1928.677383	4.24E-09	1.79E-07	6.41E-11	6.09E-13	1.62E-21	4.14E-07	55.8	55.79779217	1.238888889	1.01E-10
4470	3.10E-04	0.002148842	8.37E-05	8.37E-05	1.61E-11	1934.934113	4.24E-09	1.79E-07	6.41E-11	6.09E-13	1.63E-21	4.16E-07	55.8	55.79778536	1.241666667	1.01E-10
4480	3.10E-04	0.002148843	8.37E-05	8.37E-05	1.61E-11	1941.200386	4.25E-09	1.79E-07	6.41E-11	6.09E-13	1.63E-21	4.17E-07	55.8	55.79777853	1.244444444	1.01E-10
4490	3.10E-04	0.002148845	8.37E-05	8.37E-05	1.61E-11	1947.476218	4.26E-09	1.79E-07	6.41E-11	6.09E-13	1.64E-21	4.18E-07	55.8	55.79777169	1.247222222	1.01E-10
4500	3.10E-04	0.002148846	8.37E-05	8.37E-05	1.62E-11	1953.761622	4.26E-09	1.79E-07	6.41E-11	6.09E-13	1.64E-21	4.20E-07	55.8	55.79776485	1.25	1.02E-10
4510	3.10E-04	0.002148847	8.37E-05	8.37E-05	1.62E-11	1960.056613	4.27E-09	1.79E-07	6.41E-11	6.09E-13	1.65E-21	4.21E-07	55.8	55.79775799	1.252777778	1.02E-10
4520	3.10E-04	0.002148849	8.37E-05	8.37E-05	1.62E-11	1966.361206	4.28E-09	1.79E-07	6.41E-11	6.09E-13	1.65E-21	4.22E-07	55.8	55.79775112	1.255555556	1.02E-10
4530	3.10E-04	0.00214885	8.37E-05	8.37E-05	1.62E-11	1972.675416	4.28E-09	1.79E-07	6.41E-11	6.09E-13	1.66E-21	4.24E-07	55.8	55.79774424	1.258333333	1.02E-10
4540	3.10E-04	0.002148851	8.37E-05	8.37E-05	1.63E-11	1978.999257	4.29E-09	1.79E-07	6.41E-11	6.09E-13	1.66E-21	4.25E-07	55.8	55.79773735	1.261111111	1.02E-10
4550	3.10E-04	0.002148853	8.37E-05	8.37E-05	1.63E-11	1985.332744	4.30E-09	1.79E-07	6.41E-11	6.09E-13	1.67E-21	4.26E-07	55.8	55.79773045	1.263888889	1.02E-10
4560	3.10E-04	0.002148854	8.37E-05	8.37E-05	1.63E-11	1991.675891	4.30E-09	1.79E-07	6.41E-11	6.09E-13	1.67E-21	4.28E-07	55.8	55.79772354	1.266666667	1.03E-10
4570	3.10E-04	0.002148855	8.37E-05	8.37E-05	1.63E-11	1998.028714	4.31E-09	1.79E-07	6.41E-11	6.09E-13	1.68E-21	4.29E-07	55.8	55.79771662	1.269444444	1.03E-10
4580	3.10E-04	0.002148857	8.37E-05	8.37E-05	1.64E-11	2004.391227	4.32E-09	1.79E-07	6.41E-11	6.09E-13	1.68E-21	4.30E-07	55.8	55.79770969	1.272222222	1.03E-10
4590	3.10E-04	0.002148858	8.37E-05	8.37E-05	1.64E-11	2010.763445	4.32E-09	1.79E-07	6.41E-11	6.09E-13	1.69E-21	4.32E-07	55.8	55.79770275	1.275	1.03E-10
4600	3.10E-04	0.002148859	8.37E-05	8.37E-05	1.64E-11	2017.145382	4.33E-09	1.79E-07	6.41E-11	6.09E-13	1.70E-21	4.33E-07	55.8	55.79769579	1.277777778	1.03E-10
4610	3.10E-04	0.002148861	8.37E-05	8.37E-05	1.64E-11	2023.537054	4.33E-09	1.79E-07	6.41E-11	6.09E-13	1.70E-21	4.34E-07	55.8	55.79768883	1.280555556	1.03E-10
4620	3.10E-04	0.002148862	8.37E-05	8.37E-05	1.65E-11	2029.938475	4.34E-09	1.79E-07	6.41E-11	6.09E-13	1.71E-21	4.36E-07	55.8	55.79768186	1.283333333	1.04E-10
4630	3.10E-04	0.002148863	8.37E-05	8.37E-05	1.65E-11	2036.349661	4.35E-09	1.79E-07	6.41E-11	6.09E-13	1.71E-21	4.37E-07	55.8	55.79767487	1.286111111	1.04E-10
4640	3.10E-04	0.002148865	8.37E-05	8.37E-05	1.65E-11	2042.770626	4.35E-09	1.79E-07	6.41E-11	6.09E-13	1.72E-21	4.38E-07	55.8	55.79766788	1.288888889	1.04E-10
4650	3.10E-04	0.002148866	8.37E-05	8.37E-05	1.65E-11	2049.201384	4.36E-09	1.79E-07	6.41E-11	6.09E-13	1.72E-21	4.40E-07	55.8	55.79766087	1.291666667	1.04E-10
4660	3.10E-04	0.002148867	8.37E-05	8.37E-05	1.66E-11	2055.641952	4.37E-09	1.79E-07	6.41E-11	6.09E-13	1.73E-21	4.41E-07	55.8	55.79765385	1.294444444	1.04E-10
4670	3.10E-04	0.002148869	8.37E-05	8.37E-05	1.66E-11	2062.092344	4.37E-09	1.79E-07	6.41E-11	6.09E-13	1.73E-21	4.42E-07	55.8	55.79764683	1.297222222	1.04E-10
4680	3.10E-04	0.00214887	8.37E-05	8.37E-05	1.66E-11	2068.552574	4.38E-09	1.79E-07	6.41E-11	6.09E-13	1.74E-21	4.44E-07	55.8	55.79763979	1.3	1.05E-10
4690	3.10E-04	0.002148871	8.37E-05	8.37E-05	1.66E-11	2075.022659	4.39E-09	1.79E-07	6.41E-11	6.09E-13	1.74E-21	4.45E-07	55.8	55.79763274	1.302777778	1.05E-10
4700	3.10E-04	0.002148873	8.37E-05	8.37E-05	1.67E-11	2081.502612	4.39E-09	1.79E-07	6.41E-11	6.09E-13	1.75E-21	4.46E-07	55.8	55.79762568	1.305555556	1.05E-10
4710	3.10E-04	0.002148874	8.37E-05	8.37E-05	1.67E-11	2087.99245	4.40E-09	1.79E-07	6.41E-11	6.09E-13	1.75E-21	4.48E-07	55.8	55.79761861	1.308333333	1.05E-10
4720	3.10E-04	0.002148875	8.37E-05	8.37E-05	1.67E-11	2094.492186	4.41E-09	1.79E-07	6.41E-11	6.09E-13	1.76E-21	4.49E-07	55.8	55.79761153	1.311111111	1.05E-10
4730	3.10E-04	0.002148876	8.37E-05	8.37E-05	1.67E-11	2101.001837	4.41E-09	1.79E-07	6.41E-11	6.09E-13	1.76E-21	4.51E-07	55.8	55.79760444	1.313888889	1.05E-10
4740	3.10E-04	0.002148878	8.37E-05	8.37E-05	1.68E-11	2107.521417	4.42E-09	1.79E-07	6.41E-11	6.09E-13	1.77E-21	4.52E-07	55.8	55.79759733	1.316666667	1.06E-10
4750	3.10E-04	0.002148879	8.37E-05	8.37E-05	1.68E-11	2114.050942	4.43E-09	1.79E-07	6.41E-11	6.09E-13	1.78E-21	4.53E-07	55.8	55.79759022	1.319444444	1.06E-10
4760	3.10E-04	0.00214888	8.37E-05	8.37E-05	1.68E-11	2120.590426	4.44E-09	1.79E-07	6.41E-11	6.09E-13	1.78E-21	4.55E-07	55.8	55.7975831	1.322222222	1.06E-10
4770	3.10E-04	0.002148882	8.37E-05	8.37E-05	1.68E-11	2127.139885	4.44E-09	1.79E-07	6.41E-11	6.09E-13	1.79E-21	4.56E-07	55.8	55.79757596	1.325	1.06E-10
4780	3.10E-04	0.002148883	8.37E-05	8.37E-05	1.69E-11	2133.699334	4.45E-09	1.79E-07	6.41E-11	6.09E-13	1.79E-21	4.57E-07	55.8	55.79756882	1.327777778	1.06E-10
4790	3.10E-04	0.002148884	8.37E-05	8.37E-05	1.69E-11	2140.268788	4.46E-09	1.79E-07	6.41E-11	6.09E-13	1.80E-21	4.59E-07	55.8	55.79756166	1.330555556	1.06E-10
4800	3.10E-04	0.002148885	8.37E-05	8.37E-05	1.69E-11	2146.848263	4.46E-09	1.79E-07	6.41E-11	6.09E-13	1.80E-21	4.60E-07	55.8	55.79755449	1.333333333	1.07E-10
4810	3.10E-04	0.002148887	8.37E-05	8.37E-05	1.69E-11	2153.437774	4.47E-09	1.79E-07	6.41E-11	6.09E-13	1.81E-21	4.62E-07	55.8	55.79754731	1.336111111	1.07E-10
4820	3.10E-04	0.002148888	8.37E-05	8.37E-05	1.70E-11	2160.037336	4.48E-09	1.79E-07	6.41E-11	6.09E-13	1.81E-21	4.63E-07	55.8	55.79754012	1.338888889	1.07E-10
4830	3.10E-04	0.002148889	8.37E-05	8.37E-05	1.70E-11	2166.646964	4.48E-09	1.79E-07	6.41E-11	6.09E-13	1.82E-21	4.64E-07	55.8	55.79753292	1.341666667	1.07E-10
4840	3.10E-04	0.002148891	8.37E-05	8.37E-05	1.70E-11	2173.266674	4.49E-09	1.79E-07	6.41E-11	6.09E-13	1.82E-21	4.66E-07	55.8	55.79752571	1.344444444	1.07E-10
4850	3.10E-04	0.002148892	8.37E-05	8.37E-05	1.70E-11	2179.896481	4.50E-09	1.79E-07	6.41E-11	6.09E-13	1.83E-21	4.67E-07	55.8	55.79751849	1.347222222	1.07E-10
4860	3.10E-04	0.002148893	8.37E-05	8.37E-05	1.71E-11	2186.536401	4.50E-09	1.79E-07	6.41E-11	6.09E-13	1.84E-21	4.69E-07	55.8	55.79751125	1.35	1.07E-10
4870	3.10E-04	0.002148894	8.37E-05	8.37E-05	1.71E-11	2193.186449	4.51E-09	1.79E-07	6.41E-11	6.09E-13	1.84E-21	4.70E-07	55.8	55.79750401	1.352777778	1.08E-10
4880	3.10E-04	0.002148896	8.37E-05	8.37E-05	1.71E-11	2199.84664	4.52E-09	1.79E-07	6.41E-11	6.09E-13	1.85E-21	4.71E-07	55.8	55.79749675	1.355555556	1.08E-10
4890	3.10E-04	0.002148897	8.37E-05	8.37E-05	1.72E-11	2206.51699	4.52E-09	1.79E-07	6.41E-11	6.09E-13	1.85E-21	4.73E-07	55.8	55.79748948	1.358333333	1.08E-10
4900	3.10E-04	0.002148898	8.37E-05	8.37E-05	1.72E-11	2213.197515	4.53E-09	1.79E-07	6.41E-11	6.09E-13	1.86E-21	4.74E-07	55.8	55.79748221	1.361111111	1.08E-10
4910	3.10E-04	0.002148899	8.37E-05	8.37E-05	1.72E-11	2219.88823	4.54E-09	1.79E-07	6.41E-11	6.09E-13	1.86E-21	4.76E-07	55.8	55.79747492	1.363888889	1.08E-10
4920	3.10E-04	0.002148901	8.37E-05	8.37E-05	1.72E-11	2226.58915	4.54E-09	1.79E-07	6.41E-11	6.09E-13	1.87E-21	4.77E-07	55.8	55.79746762	1.366666667	1.08E-10
4930	3.10E-04	0.002148902	8.37E-05	8.37E-05	1.73E-11	2233.300291	4.55E-09	1.79E-07	6.41E-11	6.09E-13	1.87E-21	4.78E-07	55.8	55.79746031	1.369444444	1.09E-10
4940	3.10E-04	0.002148903	8.37E-05	8.37E-05	1.73E-11	2240.021669	4.56E-09	1.79E-07	6.41E-11	6.09E-13	1.88E-21	4.80E-07	55.8	55.79745298	1.372222222	1.09E-10
4950	3.10E-04	0.002148904	8.37E-05	8.37E-05	1.73E-11	2246.753299	4.57E-09	1.79E-07	6.41E-11	6.09E-13	1.88E-21	4.81E-07	55.8	55.79744565	1.375	1.09E-10
4960	3.10E-04	0.002148906	8.37E-05	8.37E-05	1.73E-11	2253.495197	4.57E-09	1.79E-07	6.41E-11	6.09E-13	1.89E-21	4.83E-07	55.8	55.7974383	1.377777778	1.09E-10
4970	3.10E-04	0.002148907	8.37E-05	8.37E-05	1.74E-11	2260.247378	4.58E-09	1.79E-07	6.41E-11	6.09E-13	1.90E-21	4.84E-07	55.8	55.79743095	1.380555556	1.09E-10
4980	3.10E-04	0.002148908	8.37E-05	8.37E-05	1.74E-11	2267.009859	4.59E-09	1.79E-07	6.41E-11	6.09E-13	1.90E-21	4.86E-07	55.8	55.79742358	1.383333333	1.09E-10
4990	3.10E-04	0.002148909	8.37E-05	8.37E-05	1.74E-11	2273.782655	4.59E-09	1.79E-07	6.41E-11	6.09E-13	1.91E-21	4.87E-07	55.8	55.7974162	1.386111111	1.10E-10
5000	3.10E-04	0.002148911	8.37E-05	8.37E-05	1.74E-11	2280.565781	4.60E-09	1.79E-07	6.41E-11	6.09E-13	1.91E-21	4.88E-07	55.8	55.79740881	1.388888889	1.10E-10
5010	3.10E-04	0.002148912	8.37E-05	8.37E-05	1.75E-11	2287.359254	4.61E-09	1.79E-07	6.41E-11	6.09E-13	1.92E-21	4.90E-07	55.8	55.79740141	1.391666667	1.10E-10
5020	3.10E-04	0.002148913	8.37E-05	8.37E-05	1.75E-11	2294.163089	4.61E-09	1.79E-07	6.41E-11	6.09E-13	1.92E-21	4.91E-07	55.8	55.797394	1.394444444	1.10E-10
5030	3.10E-04	0.002148914	8.37E-05	8.37E-05	1.75E-11	2300.977302	4.62E-09	1.79E-07	6.41E-11	6.09E-13	1.93E-21	4.93E-07	55.8	55.79738658	1.397222222	1.10E-10
5040	3.10E-04	0.002148916	8.37E-05	8.37E-05	1.75E-11	2307.801909	4.63E-09	1.79E-07	6.41E-11	6.09E-13	1.94E-21	4.94E-07	55.8	55.79737914	1.4	1.10E-10
5050	3.10E-04	0.002148917	8.37E-05	8.37E-05	1.76E-11	2314.636926	4.64E-09	1.79E-07	6.41E-11	6.09E-13	1.94E-21	4.96E-07	55.8	55.79737169	1.402777778	1.10E-10
5060	3.10E-04	0.002148918	8.37E-05	8.37E-05	1.76E-11	2321.482368	4.64E-09	1.79E-07	6.41E-11	6.09E-13	1.95E-21	4.97E-07	55.8	55.79736424	1.405555556	1.11E-10
5070	3.10E-04	0.002148919	8.37E-05	8.37E-05	1.76E-11	2328.338252	4.65E-09	1.79E-07	6.41E-11	6.09E-13	1.95E-21	4.99E-07	55.8	55.79735677	1.408333333	1.11E-10
5080	3.10E-04	0.00214892	8.38E-05	8.37E-05	1.77E-11	2335.204593	4.66E-09	1.79E-07	6.41E-11	6.09E-13	1.96E-21	5.00E-07	55.8	55.79734929	1.411111111	1.11E-10
5090	3.10E-04	0.002148922	8.38E-05	8.37E-05	1.77E-11	2342.081407	4.66E-09	1.79E-07	6.41E-11	6.09E-13	1.96E-21	5.01E-07	55.8	55.7973418	1.413888889	1.11E-10
5100	3.10E-04	0.002148923	8.38E-05	8.37E-05	1.77E-11	2348.968711	4.67E-09	1.79E-07	6.41E-11	6.09E-13	1.97E-21	5.03E-07	55.8	55.79733429	1.416666667	1.11E-10
5110	3.10E-04	0.002148924	8.38E-05	8.37E-05	1.77E-11	2355.866521	4.68E-09	1.79E-07	6.41E-11	6.09E-13	1.97E-21	5.04E-07	55.8	55.79732678	1.419444444	1.11E-10
5120	3.10E-04	0.002148925	8.38E-05	8.37E-05	1.78E-11	2362.774851	4.69E-09	1.79E-07	6.41E-11	6.09E-13	1.98E-21	5.06E-07	55.8	55.79731925	1.422222222	1.11E-10
5130	3.10E-04	0.002148927	8.38E-05	8.37E-05	1.78E-11	2369.693719	4.69E-09	1.79E-07	6.41E-11	6.09E-13	1.99E-21	5.07E-07	55.8	55.79731171	1.425	1.12E-10
5140	3.10E-04	0.002148928	8.38E-05	8.37E-05	1.78E-11	2376.623141	4.70E-09	1.79E-07	6.41E-11	6.09E-13	1.99E-21	5.09E-07	55.8	55.79730416	1.427777778	1.12E-10
5150	3.10E-04	0.002148929	8.38E-05	8.37E-05	1.78E-11	2383.563132	4.71E-09	1.79E-07	6.41E-11	6.09E-13	2.00E-21	5.10E-07	55.8	55.7972966	1.430555556	1.12E-10
5160	3.10E-04	0.00214893	8.38E-05	8.37E-05	1.79E-11	2390.513709	4.71E-09	1.79E-07	6.41E-11	6.09E-13	2.00E-21	5.12E-07	55.8	55.79728903	1.433333333	1.12E-10
5170	3.10E-04	0.002148931	8.38E-05	8.37E-05	1.79E-11	2397.474887	4.72E-09	1.79E-07	6.41E-11	6.09E-13	2.01E-21	5.13E-07	55.8	55.79728145	1.436111111	1.12E-10
5180	3.10E-04	0.002148933	8.38E-05	8.37E-05	1.79E-11	2404.446684	4.73E-09	1.79E-07	6.41E-11	6.09E-13	2.02E-21	5.15E-07	55.8	55.79727385	1.438888889	1.12E-10
5190	3.10E-04	0.002148934	8.38E-05	8.37E-05	1.80E-11	2411.429115	4.74E-09	1.79E-07	6.41E-11	6.09E-13	2.02E-21	5.16E-07	55.8	55.79726624	1.441666667	1.13E-10
5200	3.10E-04	0.002148935	8.38E-05	8.37E-05	1.80E-11	2418.422196	4.74E-09	1.79E-07	6.41E-11	6.09E-13	2.03E-21	5.17E-07	55.8	55.79725863	1.444444444	1.13E-10
5210	3.10E-04	0.002148936	8.38E-05	8.37E-05	1.80E-11	2425.425944	4.75E-09	1.79E-07	6.41E-11	6.09E-13	2.03E-21	5.19E-07	55.8	55.797251	1.447222222	1.13E-10
5220	3.10E-04	0.002148937	8.38E-05	8.38E-05	1.80E-11	2432.440375	4.76E-09	1.79E-07	6.41E-11	6.09E-13	2.04E-21	5.20E-07	55.8	55.79724335	1.45	1.13E-10
5230	3.10E-04	0.002148939	8.38E-05	8.38E-05	1.81E-11	2439.465506	4.76E-09	1.79E-07	6.41E-11	6.09E-13	2.04E-21	5.22E-07	55.8	55.7972357	1.452777778	1.13E-10
5240	3.10E-04	0.00214894	8.38E-05	8.38E-05	1.81E-11	2446.501351	4.77E-09	1.79E-07	6.41E-11	6.09E-13	2.05E-21	5.23E-07	55.8	55.79722804	1.455555556	1.13E-10
5250	3.10E-04	0.002148941	8.38E-05	8.38E-05	1.81E-11	2453.547929	4.78E-09	1.79E-07	6.41E-11	6.09E-13	2.06E-21	5.25E-07	55.8	55.79722036	1.458333333	1.13E-10
5260	3.10E-04	0.002148942	8.38E-05	8.38E-05	1.81E-11	2460.605255	4.79E-09	1.79E-07	6.41E-11	6.09E-13	2.06E-21	5.26E-07	55.8	55.79721267	1.461111111	1.14E-10
5270	3.10E-04	0.002148943	8.38E-05	8.38E-05	1.82E-11	2467.673346	4.79E-09	1.79E-07	6.41E-11	6.09E-13	2.07E-21	5.28E-07	55.8	55.79720497	1.463888889	1.14E-10
5280	3.10E-04	0.002148945	8.38E-05	8.38E-05	1.82E-11	2474.752218	4.80E-09	1.79E-07	6.41E-11	6.09E-13	2.07E-21	5.29E-07	55.8	55.79719726	1.466666667	1.14E-10
5290	3.10E-04	0.002148946	8.38E-05	8.38E-05	1.82E-11	2481.841887	4.81E-09	1.79E-07	6.41E-11	6.09E-13	2.08E-21	5.31E-07	55.8	55.79718953	1.469444444	1.14E-10
5300	3.10E-04	0.002148947	8.38E-05	8.38E-05	1.83E-11	2488.94237	4.82E-09	1.79E-07	6.41E-11	6.09E-13	2.08E-21	5.32E-07	55.8	55.7971818	1.472222222	1.14E-10
5310	3.10E-04	0.002148948	8.38E-05	8.38E-05	1.83E-11	2496.053684	4.82E-09	1.79E-07	6.41E-11	6.09E-13	2.09E-21	5.34E-07	55.8	55.79717405	1.475	1.14E-10
5320	3.10E-04	0.002148949	8.38E-05	8.38E-05	1.83E-11	2503.175845	4.83E-09	1.79E-07	6.41E-11	6.09E-13	2.10E-21	5.35E-07	55.8	55.79716629	1.477777778	1.14E-10
5330	3.10E-04	0.00214895	8.38E-05	8.38E-05	1.83E-11	2510.30887	4.84E-09	1.79E-07	6.41E-11	6.09E-13	2.10E-21	5.37E-07	55.8	55.79715852	1.480555556	1.15E-10
5340	3.10E-04	0.002148952	8.38E-05	8.38E-05	1.84E-11	2517.452774	4.84E-09	1.79E-07	6.41E-11	6.09E-13	2.11E-21	5.38E-07	55.8	55.79715074	1.483333333	1.15E-10
5350	3.10E-04	0.002148953	8.38E-05	8.38E-05	1.84E-11	2524.607575	4.85E-09	1.79E-07	6.41E-11	6.09E-13	2.11E-21	5.40E-07	55.8	55.79714294	1.486111111	1.15E-10
5360	3.10E-04	0.002148954	8.38E-05	8.38E-05	1.84E-11	2531.77329	4.86E-09	1.79E-07	6.41E-11	6.09E-13	2.12E-21	5.41E-07	55.8	55.79713514	1.488888889	1.15E-10
5370	3.10E-04	0.002148955	8.38E-05	8.38E-05	1.85E-11	2538.949935	4.87E-09	1.79E-07	6.41E-11	6.09E-13	2.13E-21	5.43E-07	55.8	55.79712732	1.491666667	1.15E-10
5380	3.10E-04	0.002148956	8.38E-05	8.38E-05	1.85E-11	2546.137526	4.87E-09	1.79E-07	6.41E-11	6.09E-13	2.13E-21	5.44E-07	55.8	55.79711949	1.494444444	1.15E-10
5390	3.10E-04	0.002148957	8.38E-05	8.38E-05	1.85E-11	2553.336081	4.88E-09	1.79E-07	6.41E-11	6.09E-13	2.14E-21	5.46E-07	55.8	55.79711165	1.497222222	1.16E-10
5400	3.10E-04	0.002148959	8.38E-05	8.38E-05	1.85E-11	2560.545616	4.89E-09	1.79E-07	6.41E-11	6.09E-13	2.14E-21	5.47E-07	55.8	55.79710379	1.5	1.16E-10
5410	3.10E-04	0.00214896	8.38E-05	8.38E-05	1.86E-11	2567.766147	4.90E-09	1.79E-07	6.41E-11	6.09E-13	2.15E-21	5.49E-07	55.8	55.79709592	1.502777778	1.16E-10
5420	3.10E-04	0.002148961	8.38E-05	8.38E-05	1.86E-11	2574.997693	4.90E-09	1.79E-07	6.41E-11	6.09E-13	2.16E-21	5.51E-07	55.8	55.79708805	1.505555556	1.16E-10
5430	3.10E-04	0.002148962	8.38E-05	8.38E-05	1.86E-11	2582.240268	4.91E-09	1.79E-07	6.41E-11	6.09E-13	2.16E-21	5.52E-07	55.8	55.79708016	1.508333333	1.16E-10
5440	3.10E-04	0.002148963	8.38E-05	8.38E-05	1.87E-11	2589.493891	4.92E-09	1.79E-07	6.41E-11	6.09E-13	2.17E-21	5.54E-07	55.8	55.79707225	1.511111111	1.16E-10
5450	3.10E-04	0.002148964	8.38E-05	8.38E-05	1.87E-11	2596.758578	4.93E-09	1.79E-07	6.41E-11	6.09E-13	2.17E-21	5.55E-07	55.8	55.79706434	1.513888889	1.16E-10
5460	3.10E-04	0.002148966	8.38E-05	8.38E-05	1.87E-11	2604.034346	4.93E-09	1.79E-07	6.41E-11	6.09E-13	2.18E-21	5.57E-07	55.8	55.79705641	1.516666667	1.17E-10
5470	3.10E-04	0.002148967	8.38E-05	8.38E-05	1.87E-11	2611.321212	4.94E-09	1.79E-07	6.41E-11	6.09E-13	2.19E-21	5.58E-07	55.8	55.79704847	1.519444444	1.17E-10
5480	3.10E-04	0.002148968	8.38E-05	8.38E-05	1.88E-11	2618.619193	4.95E-09	1.79E-07	6.41E-11	6.09E-13	2.19E-21	5.60E-07	55.8	55.79704052	1.522222222	1.17E-10
5490	3.10E-04	0.002148969	8.38E-05	8.38E-05	1.88E-11	2625.928305	4.96E-09	1.79E-07	6.41E-11	6.09E-13	2.20E-21	5.61E-07	55.8	55.79703256	1.525	1.17E-10
5500	3.10E-04	0.00214897	8.38E-05	8.38E-05	1.88E-11	2633.248566	4.96E-09	1.79E-07	6.41E-11	6.09E-13	2.20E-21	5.63E-07	55.8	55.79702459	1.527777778	1.17E-10
5510	3.10E-04	0.002148971	8.38E-05	8.38E-05	1.89E-11	2640.579993	4.97E-09	1.79E-07	6.41E-11	6.09E-13	2.21E-21	5.64E-07	55.8	55.7970166	1.530555556	1.17E-10
5520	3.10E-04	0.002148972	8.38E-05	8.38E-05	1.89E-11	2647.922603	4.98E-09	1.79E-07	6.41E-11	6.09E-13	2.22E-21	5.66E-07	55.8	55.7970086	1.533333333	1.17E-10
5530	3.10E-04	0.002148974	8.38E-05	8.38E-05	1.89E-11	2655.276412	4.99E-09	1.79E-07	6.41E-11	6.09E-13	2.22E-21	5.67E-07	55.8	55.79700059	1.536111111	1.18E-10
5540	0.000309983	0.002148975	8.38E-05	8.38E-05	1.89E-11	2662.641439	4.99E-09	1.79E-07	6.41E-11	6.09E-13	2.23E-21	5.69E-07	55.8	55.79699256	1.538888889	1.18E-10
5550	3.10E-04	0.002148976	8.38E-05	8.38E-05	1.90E-11	2670.017699	5.00E-09	1.79E-07	6.41E-11	6.09E-13	2.23E-21	5.71E-07	55.8	55.79698453	1.541666667	1.18E-10
5560	3.10E-04	0.002148977	8.38E-05	8.38E-05	1.90E-11	2677.40521	5.01E-09	1.79E-07	6.41E-11	6.09E-13	2.24E-21	5.72E-07	55.8	55.79697648	1.544444444	1.18E-10
5570	3.10E-04	0.002148978	8.38E-05	8.38E-05	1.90E-11	2684.80399	5.02E-09	1.79E-07	6.41E-11	6.09E-13	2.25E-21	5.74E-07	55.8	55.79696842	1.547222222	1.18E-10
5580	3.10E-04	0.002148979	8.38E-05	8.38E-05	1.91E-11	2692.214055	5.03E-09	1.79E-07	6.41E-11	6.09E-13	2.25E-21	5.75E-07	55.8	55.79696035	1.55	1.18E-10
5590	3.10E-04	0.00214898	8.38E-05	8.38E-05	1.91E-11	2699.635423	5.03E-09	1.79E-07	6.41E-11	6.09E-13	2.26E-21	5.77E-07	55.8	55.79695226	1.552777778	1.18E-10
5600	3.10E-04	0.002148982	8.38E-05	8.38E-05	1.91E-11	2707.068111	5.04E-09	1.79E-07	6.41E-11	6.09E-13	2.26E-21	5.78E-07	55.8	55.79694416	1.555555556	1.19E-10
5610	3.10E-04	0.002148983	8.38E-05	8.38E-05	1.91E-11	2714.512137	5.05E-09	1.79E-07	6.41E-11	6.09E-13	2.27E-21	5.80E-07	55.8	55.79693605	1.558333333	1.19E-10
5620	3.10E-04	0.002148984	8.38E-05	8.38E-05	1.92E-11	2721.967516	5.06E-09	1.79E-07	6.41E-11	6.09E-13	2.28E-21	5.82E-07	55.8	55.79692793	1.561111111	1.19E-10
5630	3.10E-04	0.002148985	8.38E-05	8.38E-05	1.92E-11	2729.434268	5.06E-09	1.79E-07	6.41E-11	6.09E-13	2.28E-21	5.83E-07	55.8	55.7969198	1.563888889	1.19E-10
5640	3.10E-04	0.002148986	8.38E-05	8.38E-05	1.92E-11	2736.912408	5.07E-09	1.79E-07	6.41E-11	6.09E-13	2.29E-21	5.85E-07	55.8	55.79691165	1.566666667	1.19E-10
5650	3.10E-04	0.002148987	8.38E-05	8.38E-05	1.93E-11	2744.401956	5.08E-09	1.79E-07	6.41E-11	6.09E-13	2.30E-21	5.86E-07	55.8	55.79690349	1.569444444	1.19E-10
5660	3.10E-04	0.002148988	8.38E-05	8.38E-05	1.93E-11	2751.902927	5.09E-09	1.79E-07	6.41E-11	6.09E-13	2.30E-21	5.88E-07	55.8	55.79689532	1.572222222	1.19E-10
5670	3.10E-04	0.002148989	8.38E-05	8.38E-05	1.93E-11	2759.415339	5.09E-09	1.79E-07	6.41E-11	6.09E-13	2.31E-21	5.89E-07	55.8	55.79688713	1.575	1.19E-10
5680	3.10E-04	0.00214899	8.38E-05	8.38E-05	1.93E-11	2766.939211	5.10E-09	1.79E-07	6.41E-11	6.09E-13	2.31E-21	5.91E-07	55.8	55.79687894	1.577777778	1.20E-10
5690	3.10E-04	0.002148992	8.38E-05	8.38E-05	1.94E-11	2774.474558	5.11E-09	1.79E-07	6.41E-11	6.09E-13	2.32E-21	5.93E-07	55.8	55.79687073	1.580555556	1.20E-10
5700	3.10E-04	0.002148993	8.38E-05	8.38E-05	1.94E-11	2782.0214	5.12E-09	1.79E-07	6.41E-11	6.09E-13	2.33E-21	5.94E-07	55.8	55.79686251	1.583333333	1.20E-10
5710	3.10E-04	0.002148994	8.38E-05	8.38E-05	1.94E-11	2789.579752	5.13E-09	1.79E-07	6.41E-11	6.09E-13	2.33E-21	5.96E-07	55.8	55.79685427	1.586111111	1.20E-10
5720	3.10E-04	0.002148995	8.38E-05	8.38E-05	1.95E-11	2797.149634	5.13E-09	1.79E-07	6.41E-11	6.09E-13	2.34E-21	5.97E-07	55.8	55.79684603	1.588888889	1.20E-10
5730	3.10E-04	0.002148996	8.38E-05	8.38E-05	1.95E-11	2804.731062	5.14E-09	1.79E-07	6.41E-11	6.09E-13	2.35E-21	5.99E-07	55.8	55.79683777	1.591666667	1.20E-10
5740	3.10E-04	0.002148997	8.38E-05	8.38E-05	1.95E-11	2812.324054	5.15E-09	1.79E-07	6.41E-11	6.09E-13	2.35E-21	6.01E-07	55.8	55.79682949	1.594444444	1.20E-10
5750	3.10E-04	0.002148998	8.38E-05	8.38E-05	1.96E-11	2819.928628	5.16E-09	1.79E-07	6.41E-11	6.09E-13	2.36E-21	6.02E-07	55.8	55.79682121	1.597222222	1.21E-10
5760	3.10E-04	0.002148999	8.38E-05	8.38E-05	1.96E-11	2827.544801	5.17E-09	1.79E-07	6.41E-11	6.09E-13	2.36E-21	6.04E-07	55.8	55.79681291	1.6	1.21E-10
5770	3.10E-04	0.002149	8.38E-05	8.38E-05	1.96E-11	2835.172592	5.17E-09	1.79E-07	6.41E-11	6.09E-13	2.37E-21	6.05E-07	55.8	55.7968046	1.602777778	1.21E-10
5780	3.10E-04	0.002149001	8.38E-05	8.38E-05	1.96E-11	2842.812017	5.18E-09	1.79E-07	6.41E-11	6.09E-13	2.38E-21	6.07E-07	55.8	55.79679628	1.605555556	1.21E-10
5790	3.10E-04	0.002149003	8.38E-05	8.38E-05	1.97E-11	2850.463095	5.19E-09	1.79E-07	6.41E-11	6.09E-13	2.38E-21	6.09E-07	55.8	55.79678794	1.608333333	1.21E-10
5800	3.10E-04	0.002149004	8.38E-05	8.38E-05	1.97E-11	2858.125843	5.20E-09	1.79E-07	6.41E-11	6.09E-13	2.39E-21	6.10E-07	55.8	55.7967796	1.611111111	1.21E-10
5810	3.10E-04	0.002149005	8.38E-05	8.38E-05	1.97E-11	2865.800279	5.20E-09	1.79E-07	6.41E-11	6.09E-13	2.40E-21	6.12E-07	55.8	55.79677123	1.613888889	1.21E-10
5820	3.10E-04	0.002149006	8.38E-05	8.38E-05	1.98E-11	2873.486421	5.21E-09	1.79E-07	6.41E-11	6.09E-13	2.40E-21	6.13E-07	55.8	55.79676286	1.616666667	1.22E-10
5830	3.10E-04	0.002149007	8.38E-05	8.38E-05	1.98E-11	2881.184287	5.22E-09	1.79E-07	6.41E-11	6.09E-13	2.41E-21	6.15E-07	55.8	55.79675447	1.619444444	1.22E-10
5840	3.10E-04	0.002149008	8.38E-05	8.38E-05	1.98E-11	2888.893895	5.23E-09	1.79E-07	6.41E-11	6.09E-13	2.42E-21	6.17E-07	55.8	55.79674608	1.622222222	1.22E-10
5850	3.10E-04	0.002149009	8.38E-05	8.38E-05	1.99E-11	2896.615262	5.24E-09	1.79E-07	6.41E-11	6.09E-13	2.42E-21	6.18E-07	55.8	55.79673766	1.625	1.22E-10
5860	3.10E-04	0.00214901	8.38E-05	8.38E-05	1.99E-11	2904.348407	5.24E-09	1.79E-07	6.41E-11	6.09E-13	2.43E-21	6.20E-07	55.8	55.79672924	1.627777778	1.22E-10
5870	3.10E-04	0.002149011	8.38E-05	8.38E-05	1.99E-11	2912.093347	5.25E-09	1.79E-07	6.41E-11	6.09E-13	2.43E-21	6.22E-07	55.8	55.7967208	1.630555556	1.22E-10
5880	3.10E-04	0.002149012	8.38E-05	8.38E-05	1.99E-11	2919.850101	5.26E-09	1.79E-07	6.41E-11	6.09E-13	2.44E-21	6.23E-07	55.8	55.79671235	1.633333333	1.22E-10
5890	3.10E-04	0.002149013	8.38E-05	8.38E-05	2.00E-11	2927.618686	5.27E-09	1.79E-07	6.41E-11	6.09E-13	2.45E-21	6.25E-07	55.8	55.79670389	1.636111111	1.23E-10
5900	3.10E-04	0.002149014	8.38E-05	8.38E-05	2.00E-11	2935.399121	5.28E-09	1.79E-07	6.41E-11	6.09E-13	2.45E-21	6.27E-07	55.8	55.79669541	1.638888889	1.23E-10
5910	3.10E-04	0.002149016	8.38E-05	8.38E-05	2.00E-11	2943.191423	5.28E-09	1.79E-07	6.41E-11	6.09E-13	2.46E-21	6.28E-07	55.8	55.79668692	1.641666667	1.23E-10
5920	3.10E-04	0.002149017	8.38E-05	8.38E-05	2.01E-11	2950.995611	5.29E-09	1.79E-07	6.41E-11	6.09E-13	2.47E-21	6.30E-07	55.8	55.79667842	1.644444444	1.23E-10
5930	3.10E-04	0.002149018	8.38E-05	8.38E-05	2.01E-11	2958.811703	5.30E-09	1.79E-07	6.41E-11	6.09E-13	2.47E-21	6.31E-07	55.8	55.7966699	1.647222222	1.23E-10
5940	3.10E-04	0.002149019	8.38E-05	8.38E-05	2.01E-11	2966.639717	5.31E-09	1.79E-07	6.41E-11	6.09E-13	2.48E-21	6.33E-07	55.8	55.79666138	1.65	1.23E-10
5950	3.10E-04	0.00214902	8.38E-05	8.38E-05	2.02E-11	2974.479671	5.32E-09	1.79E-07	6.41E-11	6.09E-13	2.49E-21	6.35E-07	55.8	55.79665284	1.652777778	1.23E-10
5960	3.10E-04	0.002149021	8.38E-05	8.38E-05	2.02E-11	2982.331584	5.32E-09	1.79E-07	6.41E-11	6.09E-13	2.49E-21	6.36E-07	55.8	55.79664428	1.655555556	1.23E-10
5970	3.10E-04	0.002149022	8.38E-05	8.38E-05	2.02E-11	2990.195473	5.33E-09	1.79E-07	6.41E-11	6.09E-13	2.50E-21	6.38E-07	55.8	55.79663571	1.658333333	1.24E-10
5980	3.10E-04	0.002149023	8.38E-05	8.38E-05	2.03E-11	2998.071357	5.34E-09	1.79E-07	6.41E-11	6.09E-13	2.51E-21	6.40E-07	55.8	55.79662713	1.661111111	1.24E-10
5990	3.10E-04	0.002149024	8.38E-05	8.38E-05	2.03E-11	3005.959255	5.35E-09	1.79E-07	6.41E-11	6.09E-13	2.51E-21	6.41E-07	55.8	55.79661854	1.663888889	1.24E-10
6000	3.10E-04	0.002149025	8.38E-05	8.38E-05	2.03E-11	3013.859184	5.36E-09	1.79E-07	6.41E-11	6.09E-13	2.52E-21	6.43E-07	55.8	55.79660993	1.666666667	1.24E-10
6010	3.10E-04	0.002149026	8.38E-05	8.38E-05	2.03E-11	3021.771163	5.37E-09	1.79E-07	6.41E-11	6.09E-13	2.52E-21	6.45E-07	55.8	55.79660131	1.669444444	1.24E-10
6020	3.10E-04	0.002149027	8.38E-05	8.38E-05	2.04E-11	3029.69521	5.37E-09	1.79E-07	6.41E-11	6.09E-13	2.53E-21	6.46E-07	55.8	55.79659268	1.672222222	1.24E-10
6030	3.10E-04	0.002149028	8.38E-05	8.38E-05	2.04E-11	3037.631343	5.38E-09	1.79E-07	6.41E-11	6.09E-13	2.54E-21	6.48E-07	55.8	55.79658404	1.675	1.24E-10
6040	3.10E-04	0.002149029	8.38E-05	8.38E-05	2.04E-11	3045.579582	5.39E-09	1.79E-07	6.41E-11	6.09E-13	2.54E-21	6.50E-07	55.8	55.79657538	1.677777778	1.24E-10
6050	3.10E-04	0.00214903	8.38E-05	8.38E-05	2.05E-11	3053.539945	5.40E-09	1.79E-07	6.41E-11	6.09E-13	2.55E-21	6.51E-07	55.8	55.7965667	1.680555556	1.25E-10
6060	3.10E-04	0.002149031	8.38E-05	8.38E-05	2.05E-11	3061.512449	5.41E-09	1.79E-07	6.41E-11	6.09E-13	2.56E-21	6.53E-07	55.8	55.79655802	1.683333333	1.25E-10
6070	3.10E-04	0.002149032	8.38E-05	8.38E-05	2.05E-11	3069.497114	5.41E-09	1.79E-07	6.41E-11	6.09E-13	2.56E-21	6.55E-07	55.8	55.79654932	1.686111111	1.25E-10
6080	3.10E-04	0.002149033	8.38E-05	8.38E-05	2.06E-11	3077.493959	5.42E-09	1.79E-07	6.41E-11	6.09E-13	2.57E-21	6.56E-07	55.8	55.79654061	1.688888889	1.25E-10
6090	3.10E-04	0.002149035	8.38E-05	8.38E-05	2.06E-11	3085.503001	5.43E-09	1.79E-07	6.41E-11	6.09E-13	2.58E-21	6.58E-07	55.8	55.79653188	1.691666667	1.25E-10
6100	3.10E-04	0.002149036	8.38E-05	8.38E-05	2.06E-11	3093.524259	5.44E-09	1.79E-07	6.41E-11	6.09E-13	2.58E-21	6.60E-07	55.8	55.79652314	1.694444444	1.25E-10
6110	3.10E-04	0.002149037	8.38E-05	8.38E-05	2.07E-11	3101.557752	5.45E-09	1.79E-07	6.41E-11	6.09E-13	2.59E-21	6.62E-07	55.8	55.79651439	1.697222222	1.25E-10
6120	3.10E-04	0.002149038	8.38E-05	8.38E-05	2.07E-11	3109.603499	5.46E-09	1.79E-07	6.41E-11	6.09E-13	2.60E-21	6.63E-07	55.8	55.79650563	1.7	1.26E-10
6130	3.10E-04	0.002149039	8.38E-05	8.38E-05	2.07E-11	3117.661518	5.46E-09	1.79E-07	6.41E-11	6.09E-13	2.60E-21	6.65E-07	55.8	55.79649685	1.702777778	1.26E-10
6140	3.10E-04	0.00214904	8.38E-05	8.38E-05	2.08E-11	3125.731828	5.47E-09	1.79E-07	6.41E-11	6.09E-13	2.61E-21	6.67E-07	55.8	55.79648806	1.705555556	1.26E-10
6150	3.10E-04	0.002149041	8.38E-05	8.38E-05	2.08E-11	3133.814448	5.48E-09	1.79E-07	6.41E-11	6.09E-13	2.62E-21	6.68E-07	55.8	55.79647925	1.708333333	1.26E-10
6160	3.10E-04	0.002149042	8.38E-05	8.38E-05	2.08E-11	3141.909397	5.49E-09	1.79E-07	6.41E-11	6.09E-13	2.62E-21	6.70E-07	55.8	55.79647043	1.711111111	1.26E-10
6170	3.10E-04	0.002149043	8.38E-05	8.38E-05	2.08E-11	3150.016692	5.50E-09	1.79E-07	6.41E-11	6.09E-13	2.63E-21	6.72E-07	55.8	55.7964616	1.713888889	1.26E-10
6180	3.10E-04	0.002149044	8.38E-05	8.38E-05	2.09E-11	3158.136354	5.51E-09	1.79E-07	6.41E-11	6.09E-13	2.64E-21	6.73E-07	55.8	55.79645275	1.716666667	1.26E-10
6190	3.10E-04	0.002149045	8.38E-05	8.38E-05	2.09E-11	3166.268402	5.51E-09	1.79E-07	6.41E-11	6.09E-13	2.64E-21	6.75E-07	55.8	55.79644389	1.719444444	1.26E-10
6200	3.10E-04	0.002149046	8.38E-05	8.38E-05	2.09E-11	3174.412853	5.52E-09	1.79E-07	6.41E-11	6.09E-13	2.65E-21	6.77E-07	55.8	55.79643502	1.722222222	1.27E-10
6210	3.10E-04	0.002149047	8.38E-05	8.38E-05	2.10E-11	3182.569726	5.53E-09	1.79E-07	6.41E-11	6.09E-13	2.66E-21	6.79E-07	55.8	55.79642613	1.725	1.27E-10
6220	3.10E-04	0.002149048	8.38E-05	8.38E-05	2.10E-11	3190.739042	5.54E-09	1.79E-07	6.41E-11	6.09E-13	2.66E-21	6.80E-07	55.8	55.79641723	1.727777778	1.27E-10
6230	3.10E-04	0.002149049	8.38E-05	8.38E-05	2.10E-11	3198.920818	5.55E-09	1.79E-07	6.41E-11	6.09E-13	2.67E-21	6.82E-07	55.8	55.79640832	1.730555556	1.27E-10
6240	3.10E-04	0.00214905	8.38E-05	8.38E-05	2.11E-11	3207.115075	5.56E-09	1.79E-07	6.41E-11	6.09E-13	2.68E-21	6.84E-07	55.8	55.79639939	1.733333333	1.27E-10
6250	3.10E-04	0.002149051	8.38E-05	8.38E-05	2.11E-11	3215.32183	5.57E-09	1.79E-07	6.41E-11	6.09E-13	2.68E-21	6.86E-07	55.8	55.79639045	1.736111111	1.27E-10
6260	3.10E-04	0.002149052	8.38E-05	8.38E-05	2.11E-11	3223.541103	5.57E-09	1.79E-07	6.41E-11	6.09E-13	2.69E-21	6.87E-07	55.8	55.7963815	1.738888889	1.27E-10
6270	3.10E-04	0.002149053	8.38E-05	8.38E-05	2.12E-11	3231.772912	5.58E-09	1.79E-07	6.41E-11	6.09E-13	2.70E-21	6.89E-07	55.8	55.79637253	1.741666667	1.27E-10
6280	3.10E-04	0.002149054	8.38E-05	8.38E-05	2.12E-11	3240.017278	5.59E-09	1.79E-07	6.41E-11	6.09E-13	2.71E-21	6.91E-07	55.8	55.79636355	1.744444444	1.28E-10
6290	3.10E-04	0.002149055	8.38E-05	8.38E-05	2.12E-11	3248.27422	5.60E-09	1.79E-07	6.41E-11	6.09E-13	2.71E-21	6.92E-07	55.8	55.79635455	1.747222222	1.28E-10
6300	3.10E-04	0.002149056	8.38E-05	8.38E-05	2.13E-11	3256.543755	5.61E-09	1.79E-07	6.41E-11	6.09E-13	2.72E-21	6.94E-07	55.8	55.79634554	1.75	1.28E-10
6310	3.10E-04	0.002149057	8.38E-05	8.38E-05	2.13E-11	3264.825905	5.62E-09	1.79E-07	6.41E-11	6.09E-13	2.73E-21	6.96E-07	55.8	55.79633652	1.752777778	1.28E-10
6320	3.10E-04	0.002149058	8.38E-05	8.38E-05	2.13E-11	3273.120687	5.63E-09	1.79E-07	6.41E-11	6.09E-13	2.73E-21	6.98E-07	55.8	55.79632748	1.755555556	1.28E-10
6330	3.10E-04	0.002149059	8.38E-05	8.38E-05	2.14E-11	3281.428121	5.63E-09	1.79E-07	6.41E-11	6.09E-13	2.74E-21	6.99E-07	55.8	55.79631843	1.758333333	1.28E-10
6340	3.10E-04	0.00214906	8.38E-05	8.38E-05	2.14E-11	3289.748227	5.64E-09	1.79E-07	6.41E-11	6.09E-13	2.75E-21	7.01E-07	55.8	55.79630937	1.761111111	1.28E-10
6350	3.10E-04	0.002149061	8.38E-05	8.38E-05	2.14E-11	3298.081024	5.65E-09	1.79E-07	6.41E-11	6.09E-13	2.75E-21	7.03E-07	55.8	55.79630029	1.763888889	1.28E-10
6360	3.10E-04	0.002149062	8.38E-05	8.38E-05	2.15E-11	3306.42653	5.66E-09	1.79E-07	6.41E-11	6.09E-13	2.76E-21	7.05E-07	55.8	55.7962912	1.766666667	1.29E-10
6370	3.10E-04	0.002149063	8.38E-05	8.38E-05	2.15E-11	3314.784767	5.67E-09	1.79E-07	6.41E-11	6.09E-13	2.77E-21	7.07E-07	55.8	55.79628209	1.769444444	1.29E-10
6380	3.10E-04	0.002149064	8.38E-05	8.38E-05	2.15E-11	3323.155752	5.68E-09	1.79E-07	6.41E-11	6.09E-13	2.77E-21	7.08E-07	55.8	55.79627297	1.772222222	1.29E-10
6390	3.10E-04	0.002149065	8.38E-05	8.38E-05	2.16E-11	3331.539505	5.69E-09	1.79E-07	6.41E-11	6.09E-13	2.78E-21	7.10E-07	55.8	55.79626384	1.775	1.29E-10
6400	3.10E-04	0.002149066	8.38E-05	8.38E-05	2.16E-11	3339.936047	5.69E-09	1.79E-07	6.41E-11	6.09E-13	2.79E-21	7.12E-07	55.8	55.79625469	1.777777778	1.29E-10
6410	3.10E-04	0.002149067	8.38E-05	8.38E-05	2.16E-11	3348.345396	5.70E-09	1.79E-07	6.41E-11	6.09E-13	2.79E-21	7.14E-07	55.8	55.79624553	1.780555556	1.29E-10
6420	3.10E-04	0.002149068	8.38E-05	8.38E-05	2.17E-11	3356.767571	5.71E-09	1.79E-07	6.41E-11	6.09E-13	2.80E-21	7.15E-07	55.8	55.79623636	1.783333333	1.29E-10
6430	3.10E-04	0.002149069	8.38E-05	8.38E-05	2.17E-11	3365.202593	5.72E-09	1.79E-07	6.41E-11	6.09E-13	2.81E-21	7.17E-07	55.8	55.79622717	1.786111111	1.29E-10
6440	3.10E-04	0.00214907	8.38E-05	8.38E-05	2.17E-11	3373.650482	5.73E-09	1.79E-07	6.41E-11	6.09E-13	2.82E-21	7.19E-07	55.8	55.79621796	1.788888889	1.30E-10
6450	3.10E-04	0.002149071	8.38E-05	8.38E-05	2.18E-11	3382.111255	5.74E-09	1.79E-07	6.41E-11	6.09E-13	2.82E-21	7.21E-07	55.8	55.79620875	1.791666667	1.30E-10
6460	3.10E-04	0.002149072	8.38E-05	8.38E-05	2.18E-11	3390.584935	5.75E-09	1.79E-07	6.41E-11	6.09E-13	2.83E-21	7.22E-07	55.8	55.79619951	1.794444444	1.30E-10
6470	3.10E-04	0.002149073	8.38E-05	8.38E-05	2.18E-11	3399.071539	5.76E-09	1.79E-07	6.41E-11	6.09E-13	2.84E-21	7.24E-07	55.8	55.79619027	1.797222222	1.30E-10
6480	3.10E-04	0.002149074	8.38E-05	8.38E-05	2.19E-11	3407.571088	5.76E-09	1.79E-07	6.41E-11	6.09E-13	2.84E-21	7.26E-07	55.8	55.79618101	1.8	1.30E-10
6490	3.10E-04	0.002149075	8.38E-05	8.38E-05	2.19E-11	3416.083601	5.77E-09	1.79E-07	6.41E-11	6.09E-13	2.85E-21	7.28E-07	55.8	55.79617174	1.802777778	1.30E-10
6500	3.10E-04	0.002149076	8.38E-05	8.38E-05	2.19E-11	3424.609099	5.78E-09	1.79E-07	6.41E-11	6.09E-13	2.86E-21	7.30E-07	55.8	55.79616245	1.805555556	1.30E-10
6510	3.10E-04	0.002149077	8.38E-05	8.38E-05	2.20E-11	3433.147601	5.79E-09	1.79E-07	6.41E-11	6.09E-13	2.86E-21	7.31E-07	55.8	55.79615315	1.808333333	1.30E-10
6520	3.10E-04	0.002149078	8.38E-05	8.38E-05	2.20E-11	3441.699126	5.80E-09	1.79E-07	6.41E-11	6.09E-13	2.87E-21	7.33E-07	55.8	55.79614383	1.811111111	1.31E-10
6530	3.10E-04	0.002149079	8.38E-05	8.38E-05	2.20E-11	3450.263696	5.81E-09	1.79E-07	6.41E-11	6.09E-13	2.88E-21	7.35E-07	55.8	55.7961345	1.813888889	1.31E-10
6540	3.10E-04	0.00214908	8.38E-05	8.38E-05	2.21E-11	3458.841329	5.82E-09	1.79E-07	6.41E-11	6.09E-13	2.89E-21	7.37E-07	55.8	55.79612515	1.816666667	1.31E-10
6550	3.10E-04	0.002149081	8.38E-05	8.38E-05	2.21E-11	3467.432045	5.83E-09	1.79E-07	6.41E-11	6.09E-13	2.89E-21	7.39E-07	55.8	55.79611579	1.819444444	1.31E-10
6560	3.10E-04	0.002149082	8.38E-05	8.38E-05	2.21E-11	3476.035866	5.83E-09	1.79E-07	6.41E-11	6.09E-13	2.90E-21	7.41E-07	55.8	55.79610642	1.822222222	1.31E-10
6570	3.10E-04	0.002149083	8.38E-05	8.38E-05	2.22E-11	3484.652809	5.84E-09	1.79E-07	6.41E-11	6.09E-13	2.91E-21	7.42E-07	55.8	55.79609703	1.825	1.31E-10
6580	3.10E-04	0.002149083	8.38E-05	8.38E-05	2.22E-11	3493.282896	5.85E-09	1.79E-07	6.41E-11	6.09E-13	2.91E-21	7.44E-07	55.8	55.79608763	1.827777778	1.31E-10
6590	3.10E-04	0.002149084	8.38E-05	8.38E-05	2.22E-11	3501.926147	5.86E-09	1.79E-07	6.41E-11	6.09E-13	2.92E-21	7.46E-07	55.8	55.79607822	1.830555556	1.31E-10
6600	3.10E-04	0.002149085	8.38E-05	8.38E-05	2.23E-11	3510.582582	5.87E-09	1.79E-07	6.41E-11	6.09E-13	2.93E-21	7.48E-07	55.8	55.79606878	1.833333333	1.32E-10
6610	3.10E-04	0.002149086	8.38E-05	8.38E-05	2.23E-11	3519.25222	5.88E-09	1.79E-07	6.41E-11	6.09E-13	2.94E-21	7.50E-07	55.8	55.79605934	1.836111111	1.32E-10
6620	3.10E-04	0.002149087	8.38E-05	8.38E-05	2.23E-11	3527.935082	5.89E-09	1.79E-07	6.41E-11	6.09E-13	2.94E-21	7.51E-07	55.8	55.79604988	1.838888889	1.32E-10
6630	3.10E-04	0.002149088	8.38E-05	8.38E-05	2.24E-11	3536.631188	5.90E-09	1.79E-07	6.41E-11	6.09E-13	2.95E-21	7.53E-07	55.8	55.79604041	1.841666667	1.32E-10
6640	3.10E-04	0.002149089	8.38E-05	8.38E-05	2.24E-11	3545.340559	5.91E-09	1.79E-07	6.41E-11	6.09E-13	2.96E-21	7.55E-07	55.8	55.79603092	1.844444444	1.32E-10
6650	3.10E-04	0.00214909	8.38E-05	8.38E-05	2.24E-11	3554.063214	5.92E-09	1.79E-07	6.41E-11	6.09E-13	2.96E-21	7.57E-07	55.8	55.79602142	1.847222222	1.32E-10
6660	3.10E-04	0.002149091	8.38E-05	8.38E-05	2.25E-11	3562.799174	5.92E-09	1.79E-07	6.41E-11	6.09E-13	2.97E-21	7.59E-07	55.8	55.7960119	1.85	1.32E-10
6670	3.10E-04	0.002149092	8.38E-05	8.38E-05	2.25E-11	3571.548458	5.93E-09	1.79E-07	6.41E-11	6.09E-13	2.98E-21	7.61E-07	55.8	55.79600237	1.852777778	1.32E-10
6680	3.10E-04	0.002149093	8.38E-05	8.38E-05	2.25E-11	3580.311089	5.94E-09	1.79E-07	6.41E-11	6.09E-13	2.99E-21	7.63E-07	55.8	55.79599282	1.855555556	1.33E-10
6690	3.10E-04	0.002149094	8.38E-05	8.38E-05	2.26E-11	3589.087085	5.95E-09	1.79E-07	6.41E-11	6.09E-13	2.99E-21	7.64E-07	55.8	55.79598326	1.858333333	1.33E-10
6700	3.10E-04	0.002149095	8.38E-05	8.38E-05	2.26E-11	3597.876467	5.96E-09	1.79E-07	6.41E-11	6.09E-13	3.00E-21	7.66E-07	55.8	55.79597368	1.861111111	1.33E-10
6710	3.10E-04	0.002149096	8.38E-05	8.38E-05	2.26E-11	3606.679256	5.97E-09	1.79E-07	6.41E-11	6.09E-13	3.01E-21	7.68E-07	55.8	55.79596409	1.863888889	1.33E-10
6720	3.10E-04	0.002149097	8.38E-05	8.38E-05	2.27E-11	3615.495471	5.98E-09	1.79E-07	6.41E-11	6.09E-13	3.02E-21	7.70E-07	55.8	55.79595449	1.866666667	1.33E-10
6730	3.10E-04	0.002149098	8.38E-05	8.38E-05	2.27E-11	3624.325134	5.99E-09	1.79E-07	6.41E-11	6.09E-13	3.02E-21	7.72E-07	55.8	55.79594487	1.869444444	1.33E-10
6740	3.10E-04	0.002149099	8.38E-05	8.38E-05	2.27E-11	3633.168266	6.00E-09	1.79E-07	6.41E-11	6.09E-13	3.03E-21	7.74E-07	55.8	55.79593524	1.872222222	1.33E-10
6750	3.10E-04	0.0021491	8.38E-05	8.38E-05	2.28E-11	3642.024885	6.01E-09	1.79E-07	6.41E-11	6.09E-13	3.04E-21	7.76E-07	55.8	55.79592559	1.875	1.33E-10
6760	3.10E-04	0.0021491	8.38E-05	8.38E-05	2.28E-11	3650.895014	6.02E-09	1.79E-07	6.41E-11	6.09E-13	3.04E-21	7.77E-07	55.8	55.79591592	1.877777778	1.33E-10
6770	3.10E-04	0.002149101	8.38E-05	8.38E-05	2.28E-11	3659.778673	6.02E-09	1.79E-07	6.41E-11	6.09E-13	3.05E-21	7.79E-07	55.8	55.79590624	1.880555556	1.34E-10
6780	3.10E-04	0.002149102	8.38E-05	8.38E-05	2.29E-11	3668.675882	6.03E-09	1.79E-07	6.41E-11	6.09E-13	3.06E-21	7.81E-07	55.8	55.79589655	1.883333333	1.34E-10
6790	3.10E-04	0.002149103	8.38E-05	8.38E-05	2.29E-11	3677.586661	6.04E-09	1.79E-07	6.41E-11	6.09E-13	3.07E-21	7.83E-07	55.8	55.79588684	1.886111111	1.34E-10
6800	3.10E-04	0.002149104	8.38E-05	8.38E-05	2.29E-11	3686.511033	6.05E-09	1.79E-07	6.41E-11	6.09E-13	3.07E-21	7.85E-07	55.8	55.79587712	1.888888889	1.34E-10
6810	3.10E-04	0.002149105	8.38E-05	8.38E-05	2.30E-11	3695.449017	6.06E-09	1.79E-07	6.41E-11	6.09E-13	3.08E-21	7.87E-07	55.8	55.79586738	1.891666667	1.34E-10
6820	3.10E-04	0.002149106	8.38E-05	8.38E-05	2.30E-11	3704.400634	6.07E-09	1.79E-07	6.41E-11	6.09E-13	3.09E-21	7.89E-07	55.8	55.79585763	1.894444444	1.34E-10
6830	3.10E-04	0.002149107	8.38E-05	8.38E-05	2.31E-11	3713.365906	6.08E-09	1.79E-07	6.41E-11	6.09E-13	3.10E-21	7.91E-07	55.8	55.79584787	1.897222222	1.34E-10
6840	3.10E-04	0.002149108	8.38E-05	8.38E-05	2.31E-11	3722.344852	6.09E-09	1.79E-07	6.41E-11	6.09E-13	3.10E-21	7.92E-07	55.8	55.79583808	1.9	1.34E-10
6850	3.10E-04	0.002149109	8.38E-05	8.38E-05	2.31E-11	3731.337494	6.10E-09	1.79E-07	6.41E-11	6.09E-13	3.11E-21	7.94E-07	55.8	55.79582829	1.902777778	1.35E-10
6860	3.10E-04	0.00214911	8.38E-05	8.38E-05	2.32E-11	3740.343852	6.11E-09	1.79E-07	6.41E-11	6.09E-13	3.12E-21	7.96E-07	55.8	55.79581847	1.905555556	1.35E-10
6870	3.10E-04	0.002149111	8.38E-05	8.38E-05	2.32E-11	3749.363948	6.12E-09	1.79E-07	6.41E-11	6.09E-13	3.13E-21	7.98E-07	55.8	55.79580865	1.908333333	1.35E-10
6880	3.10E-04	0.002149112	8.38E-05	8.38E-05	2.32E-11	3758.397802	6.13E-09	1.79E-07	6.41E-11	6.09E-13	3.13E-21	8.00E-07	55.8	55.79579881	1.911111111	1.35E-10
6890	3.10E-04	0.002149112	8.38E-05	8.38E-05	2.33E-11	3767.445436	6.14E-09	1.79E-07	6.41E-11	6.09E-13	3.14E-21	8.02E-07	55.8	55.79578895	1.913888889	1.35E-10
6900	3.10E-04	0.002149113	8.38E-05	8.38E-05	2.33E-11	3776.50687	6.14E-09	1.79E-07	6.41E-11	6.09E-13	3.15E-21	8.04E-07	55.8	55.79577908	1.916666667	1.35E-10
6910	3.10E-04	0.002149114	8.38E-05	8.38E-05	2.33E-11	3785.582126	6.15E-09	1.79E-07	6.41E-11	6.09E-13	3.16E-21	8.06E-07	55.8	55.79576919	1.919444444	1.35E-10
6920	3.10E-04	0.002149115	8.38E-05	8.38E-05	2.34E-11	3794.671224	6.16E-09	1.79E-07	6.41E-11	6.09E-13	3.16E-21	8.08E-07	55.8	55.79575929	1.922222222	1.35E-10
6930	3.10E-04	0.002149116	8.38E-05	8.38E-05	2.34E-11	3803.774186	6.17E-09	1.79E-07	6.41E-11	6.09E-13	3.17E-21	8.10E-07	55.8	55.79574937	1.925	1.35E-10
6940	3.10E-04	0.002149117	8.38E-05	8.38E-05	2.34E-11	3812.891033	6.18E-09	1.79E-07	6.41E-11	6.09E-13	3.18E-21	8.12E-07	55.8	55.79573944	1.927777778	1.36E-10
6950	3.10E-04	0.002149118	8.38E-05	8.38E-05	2.35E-11	3822.021786	6.19E-09	1.79E-07	6.41E-11	6.09E-13	3.19E-21	8.13E-07	55.8	55.79572949	1.930555556	1.36E-10
6960	3.10E-04	0.002149119	8.38E-05	8.38E-05	2.35E-11	3831.166466	6.20E-09	1.79E-07	6.41E-11	6.09E-13	3.19E-21	8.15E-07	55.8	55.79571953	1.933333333	1.36E-10
6970	3.10E-04	0.00214912	8.38E-05	8.38E-05	2.36E-11	3840.325095	6.21E-09	1.79E-07	6.41E-11	6.09E-13	3.20E-21	8.17E-07	55.8	55.79570955	1.936111111	1.36E-10
6980	3.10E-04	0.002149121	8.38E-05	8.38E-05	2.36E-11	3849.497693	6.22E-09	1.79E-07	6.41E-11	6.09E-13	3.21E-21	8.19E-07	55.8	55.79569956	1.938888889	1.36E-10
6990	3.10E-04	0.002149121	8.38E-05	8.38E-05	2.36E-11	3858.684283	6.23E-09	1.79E-07	6.41E-11	6.09E-13	3.22E-21	8.21E-07	55.8	55.79568955	1.941666667	1.36E-10
7000	3.10E-04	0.002149122	8.38E-05	8.38E-05	2.37E-11	3867.884885	6.24E-09	1.79E-07	6.41E-11	6.09E-13	3.22E-21	8.23E-07	55.8	55.79567953	1.944444444	1.36E-10
7010	3.10E-04	0.002149123	8.38E-05	8.38E-05	2.37E-11	3877.09952	6.25E-09	1.79E-07	6.41E-11	6.09E-13	3.23E-21	8.25E-07	55.8	55.79566949	1.947222222	1.36E-10
7020	3.10E-04	0.002149124	8.38E-05	8.38E-05	2.37E-11	3886.328211	6.26E-09	1.79E-07	6.41E-11	6.09E-13	3.24E-21	8.27E-07	55.8	55.79565943	1.95	1.36E-10
7030	3.10E-04	0.002149125	8.38E-05	8.38E-05	2.38E-11	3895.570979	6.27E-09	1.79E-07	6.41E-11	6.09E-13	3.25E-21	8.29E-07	55.8	55.79564936	1.952777778	1.37E-10
7040	3.10E-04	0.002149126	8.38E-05	8.38E-05	2.38E-11	3904.827844	6.28E-09	1.79E-07	6.41E-11	6.09E-13	3.25E-21	8.31E-07	55.8	55.79563928	1.955555556	1.37E-10
7050	3.10E-04	0.002149127	8.38E-05	8.38E-05	2.38E-11	3914.098829	6.29E-09	1.79E-07	6.41E-11	6.09E-13	3.26E-21	8.33E-07	55.8	55.79562918	1.958333333	1.37E-10
7060	3.10E-04	0.002149128	8.38E-05	8.38E-05	2.39E-11	3923.383955	6.30E-09	1.79E-07	6.41E-11	6.09E-13	3.27E-21	8.35E-07	55.8	55.79561906	1.961111111	1.37E-10
7070	3.10E-04	0.002149129	8.38E-05	8.38E-05	2.39E-11	3932.683244	6.31E-09	1.79E-07	6.41E-11	6.09E-13	3.28E-21	8.37E-07	55.8	55.79560893	1.963888889	1.37E-10
7080	3.10E-04	0.002149129	8.38E-05	8.38E-05	2.39E-11	3941.996718	6.32E-09	1.79E-07	6.41E-11	6.09E-13	3.28E-21	8.39E-07	55.8	55.79559879	1.966666667	1.37E-10
7090	3.10E-04	0.00214913	8.38E-05	8.38E-05	2.40E-11	3951.324397	6.33E-09	1.79E-07	6.41E-11	6.09E-13	3.29E-21	8.41E-07	55.8	55.79558862	1.969444444	1.37E-10
7100	3.10E-04	0.002149131	8.38E-05	8.38E-05	2.40E-11	3960.666304	6.34E-09	1.79E-07	6.41E-11	6.09E-13	3.30E-21	8.43E-07	55.8	55.79557845	1.972222222	1.37E-10
7110	3.10E-04	0.002149132	8.38E-05	8.38E-05	2.41E-11	3970.02246	6.34E-09	1.79E-07	6.41E-11	6.09E-13	3.31E-21	8.45E-07	55.8	55.79556825	1.975	1.37E-10
7120	3.10E-04	0.002149133	8.38E-05	8.38E-05	2.41E-11	3979.392887	6.35E-09	1.79E-07	6.41E-11	6.09E-13	3.32E-21	8.47E-07	55.8	55.79555805	1.977777778	1.38E-10
7130	3.10E-04	0.002149134	8.38E-05	8.38E-05	2.41E-11	3988.777607	6.36E-09	1.79E-07	6.41E-11	6.09E-13	3.32E-21	8.49E-07	55.8	55.79554782	1.980555556	1.38E-10
7140	3.10E-04	0.002149135	8.38E-05	8.38E-05	2.42E-11	3998.176641	6.37E-09	1.79E-07	6.41E-11	6.09E-13	3.33E-21	8.51E-07	55.8	55.79553758	1.983333333	1.38E-10
7150	3.10E-04	0.002149136	8.38E-05	8.38E-05	2.42E-11	4007.590012	6.38E-09	1.79E-07	6.41E-11	6.09E-13	3.34E-21	8.53E-07	55.8	55.79552733	1.986111111	1.38E-10
7160	3.10E-04	0.002149136	8.38E-05	8.38E-05	2.42E-11	4017.017741	6.39E-09	1.79E-07	6.41E-11	6.09E-13	3.35E-21	8.55E-07	55.8	55.79551706	1.988888889	1.38E-10
7170	3.10E-04	0.002149137	8.38E-05	8.38E-05	2.43E-11	4026.459851	6.40E-09	1.79E-07	6.41E-11	6.09E-13	3.35E-21	8.57E-07	55.8	55.79550677	1.991666667	1.38E-10
7180	3.10E-04	0.002149138	8.38E-05	8.38E-05	2.43E-11	4035.916363	6.41E-09	1.79E-07	6.41E-11	6.09E-13	3.36E-21	8.59E-07	55.8	55.79549647	1.994444444	1.38E-10
7190	3.10E-04	0.002149139	8.38E-05	8.38E-05	2.44E-11	4045.387298	6.42E-09	1.79E-07	6.41E-11	6.09E-13	3.37E-21	8.61E-07	55.8	55.79548615	1.997222222	1.38E-10
7200	3.10E-04	0.00214914	8.38E-05	8.38E-05	2.44E-11	4054.87268	6.43E-09	1.79E-07	6.41E-11	6.09E-13	3.38E-21	8.63E-07	55.8	55.79547582	2	1.38E-10
7210	3.10E-04	0.002149141	8.38E-05	8.38E-05	2.44E-11	4064.37253	6.44E-09	1.79E-07	6.41E-11	6.09E-13	3.39E-21	8.65E-07	55.8	55.79546547	2.002777778	1.39E-10
7220	3.10E-04	0.002149142	8.38E-05	8.38E-05	2.45E-11	4073.88687	6.45E-09	1.79E-07	6.41E-11	6.09E-13	3.39E-21	8.67E-07	55.8	55.7954551	2.005555556	1.39E-10
7230	3.10E-04	0.002149143	8.38E-05	8.38E-05	2.45E-11	4083.415723	6.46E-09	1.79E-07	6.41E-11	6.09E-13	3.40E-21	8.69E-07	55.8	55.79544472	2.008333333	1.39E-10
7240	3.10E-04	0.002149143	8.38E-05	8.38E-05	2.45E-11	4092.95911	6.47E-09	1.79E-07	6.41E-11	6.09E-13	3.41E-21	8.71E-07	55.8	55.79543432	2.011111111	1.39E-10
7250	3.10E-04	0.002149144	8.38E-05	8.38E-05	2.46E-11	4102.517053	6.48E-09	1.79E-07	6.41E-11	6.09E-13	3.42E-21	8.73E-07	55.8	55.79542391	2.013888889	1.39E-10
7260	3.10E-04	0.002149145	8.38E-05	8.38E-05	2.46E-11	4112.089576	6.49E-09	1.79E-07	6.41E-11	6.09E-13	3.43E-21	8.75E-07	55.8	55.79541348	2.016666667	1.39E-10
7270	3.10E-04	0.002149146	8.38E-05	8.38E-05	2.47E-11	4121.676699	6.50E-09	1.79E-07	6.41E-11	6.09E-13	3.43E-21	8.77E-07	55.8	55.79540304	2.019444444	1.39E-10
7280	3.10E-04	0.002149147	8.38E-05	8.38E-05	2.47E-11	4131.278446	6.51E-09	1.79E-07	6.41E-11	6.09E-13	3.44E-21	8.79E-07	55.8	55.79539258	2.022222222	1.39E-10
7290	3.10E-04	0.002149148	8.38E-05	8.38E-05	2.47E-11	4140.894838	6.52E-09	1.79E-07	6.41E-11	6.09E-13	3.45E-21	8.81E-07	55.8	55.7953821	2.025	1.39E-10
7300	0.000309974	0.002149149	8.38E-05	8.38E-05	2.48E-11	4150.525899	6.53E-09	1.79E-07	6.41E-11	6.09E-13	3.46E-21	8.83E-07	55.8	55.79537161	2.027777778	1.40E-10
7310	3.10E-04	0.002149149	8.38E-05	8.38E-05	2.48E-11	4160.171649	6.54E-09	1.79E-07	6.41E-11	6.09E-13	3.46E-21	8.85E-07	55.8	55.7953611	2.030555556	1.40E-10
7320	3.10E-04	0.00214915	8.38E-05	8.38E-05	2.48E-11	4169.832113	6.55E-09	1.79E-07	6.41E-11	6.09E-13	3.47E-21	8.87E-07	55.8	55.79535057	2.033333333	1.40E-10
7330	3.10E-04	0.002149151	8.38E-05	8.38E-05	2.49E-11	4179.507311	6.56E-09	1.79E-07	6.41E-11	6.09E-13	3.48E-21	8.89E-07	55.8	55.79534003	2.036111111	1.40E-10
7340	3.10E-04	0.002149152	8.38E-05	8.38E-05	2.49E-11	4189.197268	6.57E-09	1.79E-07	6.41E-11	6.09E-13	3.49E-21	8.91E-07	55.8	55.79532948	2.038888889	1.40E-10
7350	3.10E-04	0.002149153	8.38E-05	8.38E-05	2.50E-11	4198.902004	6.58E-09	1.79E-07	6.41E-11	6.09E-13	3.50E-21	8.93E-07	55.8	55.7953189	2.041666667	1.40E-10
7360	3.10E-04	0.002149154	8.38E-05	8.38E-05	2.50E-11	4208.621543	6.59E-09	1.79E-07	6.41E-11	6.09E-13	3.50E-21	8.95E-07	55.8	55.79530832	2.044444444	1.40E-10
7370	3.10E-04	0.002149154	8.38E-05	8.38E-05	2.50E-11	4218.355908	6.60E-09	1.79E-07	6.41E-11	6.09E-13	3.51E-21	8.97E-07	55.8	55.79529771	2.047222222	1.40E-10
7380	3.10E-04	0.002149155	8.38E-05	8.38E-05	2.51E-11	4228.10512	6.61E-09	1.79E-07	6.41E-11	6.09E-13	3.52E-21	8.99E-07	55.8	55.79528709	2.05	1.40E-10
7390	3.10E-04	0.002149156	8.38E-05	8.38E-05	2.51E-11	4237.869203	6.62E-09	1.79E-07	6.41E-11	6.09E-13	3.53E-21	9.01E-07	55.8	55.79527645	2.052777778	1.41E-10
7400	3.10E-04	0.002149157	8.38E-05	8.38E-05	2.51E-11	4247.648179	6.63E-09	1.79E-07	6.41E-11	6.09E-13	3.54E-21	9.03E-07	55.8	55.7952658	2.055555556	1.41E-10
7410	3.10E-04	0.002149158	8.38E-05	8.38E-05	2.52E-11	4257.442071	6.64E-09	1.79E-07	6.41E-11	6.09E-13	3.55E-21	9.05E-07	55.8	55.79525513	2.058333333	1.41E-10
7420	3.10E-04	0.002149159	8.38E-05	8.38E-05	2.52E-11	4267.250902	6.65E-09	1.79E-07	6.41E-11	6.09E-13	3.55E-21	9.07E-07	55.8	55.79524444	2.061111111	1.41E-10
7430	3.10E-04	0.002149159	8.38E-05	8.38E-05	2.53E-11	4277.074695	6.66E-09	1.79E-07	6.41E-11	6.09E-13	3.56E-21	9.09E-07	55.8	55.79523374	2.063888889	1.41E-10
7440	3.10E-04	0.00214916	8.38E-05	8.38E-05	2.53E-11	4286.913471	6.67E-09	1.79E-07	6.41E-11	6.09E-13	3.57E-21	9.12E-07	55.8	55.79522302	2.066666667	1.41E-10
7450	3.10E-04	0.002149161	8.38E-05	8.38E-05	2.53E-11	4296.767255	6.68E-09	1.79E-07	6.41E-11	6.09E-13	3.58E-21	9.14E-07	55.8	55.79521229	2.069444444	1.41E-10
7460	3.10E-04	0.002149162	8.38E-05	8.38E-05	2.54E-11	4306.636069	6.69E-09	1.79E-07	6.41E-11	6.09E-13	3.59E-21	9.16E-07	55.8	55.79520154	2.072222222	1.41E-10
7470	3.10E-04	0.002149163	8.38E-05	8.38E-05	2.54E-11	4316.519936	6.70E-09	1.79E-07	6.41E-11	6.09E-13	3.59E-21	9.18E-07	55.8	55.79519077	2.075	1.41E-10
7480	3.10E-04	0.002149164	8.38E-05	8.38E-05	2.55E-11	4326.418878	6.71E-09	1.79E-07	6.41E-11	6.09E-13	3.60E-21	9.20E-07	55.8	55.79517998	2.077777778	1.42E-10
7490	3.10E-04	0.002149164	8.38E-05	8.38E-05	2.55E-11	4336.33292	6.72E-09	1.79E-07	6.41E-11	6.09E-13	3.61E-21	9.22E-07	55.8	55.79516918	2.080555556	1.42E-10
7500	3.10E-04	0.002149165	8.38E-05	8.38E-05	2.55E-11	4346.262084	6.73E-09	1.79E-07	6.41E-11	6.09E-13	3.62E-21	9.24E-07	55.8	55.79515837	2.083333333	1.42E-10
7510	3.10E-04	0.002149166	8.38E-05	8.38E-05	2.56E-11	4356.206393	6.74E-09	1.79E-07	6.41E-11	6.09E-13	3.63E-21	9.26E-07	55.8	55.79514753	2.086111111	1.42E-10
7520	3.10E-04	0.002149167	8.38E-05	8.38E-05	2.56E-11	4366.165869	6.75E-09	1.79E-07	6.41E-11	6.09E-13	3.64E-21	9.28E-07	55.8	55.79513668	2.088888889	1.42E-10
7530	3.10E-04	0.002149168	8.38E-05	8.38E-05	2.56E-11	4376.140537	6.76E-09	1.79E-07	6.41E-11	6.09E-13	3.64E-21	9.30E-07	55.8	55.79512581	2.091666667	1.42E-10
7540	3.10E-04	0.002149169	8.38E-05	8.38E-05	2.57E-11	4386.13042	6.77E-09	1.79E-07	6.41E-11	6.09E-13	3.65E-21	9.32E-07	55.8	55.79511493	2.094444444	1.42E-10
7550	3.10E-04	0.002149169	8.38E-05	8.38E-05	2.57E-11	4396.13554	6.78E-09	1.79E-07	6.41E-11	6.09E-13	3.66E-21	9.35E-07	55.8	55.79510403	2.097222222	1.42E-10
7560	3.10E-04	0.00214917	8.38E-05	8.38E-05	2.58E-11	4406.155921	6.80E-09	1.79E-07	6.41E-11	6.09E-13	3.67E-21	9.37E-07	55.8	55.79509312	2.1	1.42E-10
7570	3.10E-04	0.002149171	8.38E-05	8.38E-05	2.58E-11	4416.191586	6.81E-09	1.79E-07	6.41E-11	6.09E-13	3.68E-21	9.39E-07	55.8	55.79508218	2.102777778	1.42E-10
7580	3.10E-04	0.002149172	8.38E-05	8.38E-05	2.58E-11	4426.242559	6.82E-09	1.79E-07	6.41E-11	6.09E-13	3.68E-21	9.41E-07	55.8	55.79507123	2.105555556	1.43E-10
7590	3.10E-04	0.002149173	8.38E-05	8.38E-05	2.59E-11	4436.308863	6.83E-09	1.79E-07	6.41E-11	6.09E-13	3.69E-21	9.43E-07	55.8	55.79506027	2.108333333	1.43E-10
7600	3.10E-04	0.002149173	8.38E-05	8.38E-05	2.59E-11	4446.39052	6.84E-09	1.79E-07	6.41E-11	6.09E-13	3.70E-21	9.45E-07	55.8	55.79504928	2.111111111	1.43E-10
7610	3.10E-04	0.002149174	8.38E-05	8.38E-05	2.60E-11	4456.487556	6.85E-09	1.79E-07	6.41E-11	6.09E-13	3.71E-21	9.47E-07	55.8	55.79503828	2.113888889	1.43E-10
7620	3.10E-04	0.002149175	8.38E-05	8.38E-05	2.60E-11	4466.599992	6.86E-09	1.79E-07	6.41E-11	6.09E-13	3.72E-21	9.49E-07	55.8	55.79502727	2.116666667	1.43E-10
7630	3.10E-04	0.002149176	8.38E-05	8.38E-05	2.60E-11	4476.727853	6.87E-09	1.79E-07	6.41E-11	6.09E-13	3.73E-21	9.52E-07	55.8	55.79501623	2.119444444	1.43E-10
7640	3.10E-04	0.002149177	8.38E-05	8.38E-05	2.61E-11	4486.871162	6.88E-09	1.79E-07	6.41E-11	6.09E-13	3.73E-21	9.54E-07	55.8	55.79500518	2.122222222	1.43E-10
7650	3.10E-04	0.002149177	8.38E-05	8.38E-05	2.61E-11	4497.029943	6.89E-09	1.79E-07	6.41E-11	6.09E-13	3.74E-21	9.56E-07	55.8	55.79499411	2.125	1.43E-10
7660	3.10E-04	0.002149178	8.38E-05	8.38E-05	2.62E-11	4507.204219	6.90E-09	1.79E-07	6.41E-11	6.09E-13	3.75E-21	9.58E-07	55.8	55.79498303	2.127777778	1.43E-10
7670	3.10E-04	0.002149179	8.38E-05	8.38E-05	2.62E-11	4517.394013	6.91E-09	1.79E-07	6.41E-11	6.09E-13	3.76E-21	9.60E-07	55.8	55.79497193	2.130555556	1.44E-10
7680	3.10E-04	0.00214918	8.38E-05	8.38E-05	2.62E-11	4527.599351	6.92E-09	1.79E-07	6.41E-11	6.09E-13	3.77E-21	9.62E-07	55.8	55.79496081	2.133333333	1.44E-10
7690	3.10E-04	0.002149181	8.38E-05	8.38E-05	2.63E-11	4537.820254	6.93E-09	1.79E-07	6.41E-11	6.09E-13	3.78E-21	9.64E-07	55.8	55.79494968	2.136111111	1.44E-10
7700	3.10E-04	0.002149181	8.38E-05	8.38E-05	2.63E-11	4548.056748	6.94E-09	1.79E-07	6.41E-11	6.09E-13	3.79E-21	9.67E-07	55.8	55.79493852	2.138888889	1.44E-10
7710	3.10E-04	0.002149182	8.38E-05	8.38E-05	2.64E-11	4558.308856	6.95E-09	1.79E-07	6.41E-11	6.09E-13	3.79E-21	9.69E-07	55.8	55.79492735	2.141666667	1.44E-10
7720	3.10E-04	0.002149183	8.38E-05	8.38E-05	2.64E-11	4568.576601	6.96E-09	1.79E-07	6.41E-11	6.09E-13	3.80E-21	9.71E-07	55.8	55.79491617	2.144444444	1.44E-10
7730	3.10E-04	0.002149184	8.38E-05	8.38E-05	2.64E-11	4578.860007	6.97E-09	1.79E-07	6.41E-11	6.09E-13	3.81E-21	9.73E-07	55.8	55.79490497	2.147222222	1.44E-10
7740	3.10E-04	0.002149185	8.38E-05	8.38E-05	2.65E-11	4589.159099	6.98E-09	1.79E-07	6.41E-11	6.09E-13	3.82E-21	9.75E-07	55.8	55.79489375	2.15	1.44E-10
7750	3.10E-04	0.002149185	8.38E-05	8.38E-05	2.65E-11	4599.4739	6.99E-09	1.79E-07	6.41E-11	6.09E-13	3.83E-21	9.77E-07	55.8	55.79488251	2.152777778	1.44E-10
7760	3.10E-04	0.002149186	8.38E-05	8.38E-05	2.66E-11	4609.804435	7.01E-09	1.79E-07	6.41E-11	6.09E-13	3.84E-21	9.80E-07	55.8	55.79487125	2.155555556	1.44E-10
7770	3.10E-04	0.002149187	8.38E-05	8.38E-05	2.66E-11	4620.150726	7.02E-09	1.79E-07	6.41E-11	6.09E-13	3.84E-21	9.82E-07	55.8	55.79485998	2.158333333	1.45E-10
7780	3.10E-04	0.002149188	8.38E-05	8.38E-05	2.66E-11	4630.512799	7.03E-09	1.79E-07	6.41E-11	6.09E-13	3.85E-21	9.84E-07	55.8	55.79484869	2.161111111	1.45E-10
7790	3.10E-04	0.002149188	8.38E-05	8.38E-05	2.67E-11	4640.890677	7.04E-09	1.79E-07	6.41E-11	6.09E-13	3.86E-21	9.86E-07	55.8	55.79483739	2.163888889	1.45E-10
7800	3.10E-04	0.002149189	8.38E-05	8.38E-05	2.67E-11	4651.284385	7.05E-09	1.79E-07	6.41E-11	6.09E-13	3.87E-21	9.88E-07	55.8	55.79482606	2.166666667	1.45E-10
7810	3.10E-04	0.00214919	8.38E-05	8.38E-05	2.68E-11	4661.693946	7.06E-09	1.79E-07	6.41E-11	6.09E-13	3.88E-21	9.91E-07	55.8	55.79481472	2.169444444	1.45E-10
7820	3.10E-04	0.002149191	8.38E-05	8.38E-05	2.68E-11	4672.119385	7.07E-09	1.79E-07	6.41E-11	6.09E-13	3.89E-21	9.93E-07	55.8	55.79480337	2.172222222	1.45E-10
7830	3.10E-04	0.002149192	8.38E-05	8.38E-05	2.68E-11	4682.560726	7.08E-09	1.79E-07	6.41E-11	6.09E-13	3.90E-21	9.95E-07	55.8	55.79479199	2.175	1.45E-10
7840	3.10E-04	0.002149192	8.38E-05	8.38E-05	2.69E-11	4693.017993	7.09E-09	1.79E-07	6.41E-11	6.09E-13	3.91E-21	9.97E-07	55.8	55.7947806	2.177777778	1.45E-10
7850	3.10E-04	0.002149193	8.38E-05	8.38E-05	2.69E-11	4703.491211	7.10E-09	1.79E-07	6.41E-11	6.09E-13	3.91E-21	9.99E-07	55.8	55.79476919	2.180555556	1.45E-10
7860	3.10E-04	0.002149194	8.38E-05	8.38E-05	2.70E-11	4713.980403	7.11E-09	1.79E-07	6.41E-11	6.09E-13	3.92E-21	1.00E-06	55.8	55.79475776	2.183333333	1.45E-10
7870	3.10E-04	0.002149195	8.38E-05	8.38E-05	2.70E-11	4724.485595	7.12E-09	1.79E-07	6.41E-11	6.09E-13	3.93E-21	1.00E-06	55.8	55.79474632	2.186111111	1.46E-10
7880	3.10E-04	0.002149195	8.38E-05	8.38E-05	2.71E-11	4735.00681	7.13E-09	1.79E-07	6.41E-11	6.09E-13	3.94E-21	1.01E-06	55.8	55.79473485	2.188888889	1.46E-10
7890	3.10E-04	0.002149196	8.38E-05	8.38E-05	2.71E-11	4745.544074	7.15E-09	1.79E-07	6.41E-11	6.09E-13	3.95E-21	1.01E-06	55.8	55.79472337	2.191666667	1.46E-10
7900	3.10E-04	0.002149197	8.38E-05	8.38E-05	2.71E-11	4756.09741	7.16E-09	1.79E-07	6.41E-11	6.09E-13	3.96E-21	1.01E-06	55.8	55.79471188	2.194444444	1.46E-10
7910	3.10E-04	0.002149198	8.38E-05	8.38E-05	2.72E-11	4766.666843	7.17E-09	1.79E-07	6.41E-11	6.09E-13	3.97E-21	1.01E-06	55.8	55.79470036	2.197222222	1.46E-10
7920	3.10E-04	0.002149199	8.38E-05	8.38E-05	2.72E-11	4777.252397	7.18E-09	1.79E-07	6.41E-11	6.09E-13	3.97E-21	1.01E-06	55.8	55.79468883	2.2	1.46E-10
7930	3.10E-04	0.002149199	8.38E-05	8.38E-05	2.73E-11	4787.854098	7.19E-09	1.79E-07	6.41E-11	6.09E-13	3.98E-21	1.02E-06	55.8	55.79467728	2.202777778	1.46E-10
7940	3.10E-04	0.0021492	8.38E-05	8.38E-05	2.73E-11	4798.47197	7.20E-09	1.79E-07	6.41E-11	6.09E-13	3.99E-21	1.02E-06	55.8	55.79466571	2.205555556	1.46E-10
7950	3.10E-04	0.002149201	8.38E-05	8.38E-05	2.73E-11	4809.106037	7.21E-09	1.79E-07	6.41E-11	6.09E-13	4.00E-21	1.02E-06	55.8	55.79465413	2.208333333	1.46E-10
7960	3.10E-04	0.002149202	8.38E-05	8.38E-05	2.74E-11	4819.756324	7.22E-09	1.79E-07	6.41E-11	6.09E-13	4.01E-21	1.02E-06	55.8	55.79464252	2.211111111	1.46E-10
7970	3.10E-04	0.002149202	8.38E-05	8.38E-05	2.74E-11	4830.422857	7.23E-09	1.79E-07	6.41E-11	6.09E-13	4.02E-21	1.03E-06	55.8	55.7946309	2.213888889	1.47E-10
7980	3.10E-04	0.002149203	8.38E-05	8.38E-05	2.75E-11	4841.105659	7.24E-09	1.79E-07	6.41E-11	6.09E-13	4.03E-21	1.03E-06	55.8	55.79461927	2.216666667	1.47E-10
7990	3.10E-04	0.002149204	8.38E-05	8.38E-05	2.75E-11	4851.804755	7.26E-09	1.79E-07	6.41E-11	6.09E-13	4.04E-21	1.03E-06	55.8	55.79460761	2.219444444	1.47E-10
8000	3.10E-04	0.002149205	8.38E-05	8.38E-05	2.76E-11	4862.520171	7.27E-09	1.79E-07	6.41E-11	6.09E-13	4.05E-21	1.03E-06	55.8	55.79459594	2.222222222	1.47E-10
8010	3.10E-04	0.002149205	8.38E-05	8.38E-05	2.76E-11	4873.251931	7.28E-09	1.79E-07	6.41E-11	6.09E-13	4.05E-21	1.04E-06	55.8	55.79458424	2.225	1.47E-10
8020	3.10E-04	0.002149206	8.38E-05	8.38E-05	2.76E-11	4884.000061	7.29E-09	1.79E-07	6.41E-11	6.09E-13	4.06E-21	1.04E-06	55.8	55.79457254	2.227777778	1.47E-10
8030	3.10E-04	0.002149207	8.38E-05	8.38E-05	2.77E-11	4894.764584	7.30E-09	1.79E-07	6.41E-11	6.09E-13	4.07E-21	1.04E-06	55.8	55.79456081	2.230555556	1.47E-10
8040	3.10E-04	0.002149208	8.38E-05	8.38E-05	2.77E-11	4905.545527	7.31E-09	1.79E-07	6.41E-11	6.09E-13	4.08E-21	1.04E-06	55.8	55.79454906	2.233333333	1.47E-10
8050	3.10E-04	0.002149208	8.38E-05	8.38E-05	2.78E-11	4916.342914	7.32E-09	1.79E-07	6.41E-11	6.09E-13	4.09E-21	1.04E-06	55.8	55.7945373	2.236111111	1.47E-10
8060	3.10E-04	0.002149209	8.38E-05	8.38E-05	2.78E-11	4927.15677	7.33E-09	1.79E-07	6.41E-11	6.09E-13	4.10E-21	1.05E-06	55.8	55.79452552	2.238888889	1.47E-10
8070	3.10E-04	0.00214921	8.38E-05	8.38E-05	2.78E-11	4937.98712	7.34E-09	1.79E-07	6.41E-11	6.09E-13	4.11E-21	1.05E-06	55.8	55.79451372	2.241666667	1.47E-10
8080	3.10E-04	0.002149211	8.38E-05	8.38E-05	2.79E-11	4948.833991	7.36E-09	1.79E-07	6.41E-11	6.09E-13	4.12E-21	1.05E-06	55.8	55.7945019	2.244444444	1.48E-10
8090	3.10E-04	0.002149211	8.38E-05	8.38E-05	2.79E-11	4959.697406	7.37E-09	1.79E-07	6.41E-11	6.09E-13	4.13E-21	1.05E-06	55.8	55.79449007	2.247222222	1.48E-10
8100	3.10E-04	0.002149212	8.38E-05	8.38E-05	2.80E-11	4970.57739	7.38E-09	1.79E-07	6.41E-11	6.09E-13	4.13E-21	1.06E-06	55.8	55.79447822	2.25	1.48E-10
8110	3.10E-04	0.002149213	8.38E-05	8.38E-05	2.80E-11	4981.473971	7.39E-09	1.79E-07	6.41E-11	6.09E-13	4.14E-21	1.06E-06	55.8	55.79446634	2.252777778	1.48E-10
8120	3.10E-04	0.002149214	8.38E-05	8.38E-05	2.81E-11	4992.387172	7.40E-09	1.79E-07	6.41E-11	6.09E-13	4.15E-21	1.06E-06	55.8	55.79445445	2.255555556	1.48E-10
8130	3.10E-04	0.002149214	8.38E-05	8.38E-05	2.81E-11	5003.317018	7.41E-09	1.79E-07	6.41E-11	6.09E-13	4.16E-21	1.06E-06	55.8	55.79444255	2.258333333	1.48E-10
8140	3.10E-04	0.002149215	8.38E-05	8.38E-05	2.81E-11	5014.263536	7.42E-09	1.79E-07	6.41E-11	6.09E-13	4.17E-21	1.06E-06	55.8	55.79443062	2.261111111	1.48E-10
8150	3.10E-04	0.002149216	8.38E-05	8.38E-05	2.82E-11	5025.226751	7.43E-09	1.79E-07	6.41E-11	6.09E-13	4.18E-21	1.07E-06	55.8	55.79441868	2.263888889	1.48E-10
8160	3.10E-04	0.002149217	8.38E-05	8.38E-05	2.82E-11	5036.206688	7.45E-09	1.79E-07	6.41E-11	6.09E-13	4.19E-21	1.07E-06	55.8	55.79440672	2.266666667	1.48E-10
8170	3.10E-04	0.002149217	8.38E-05	8.38E-05	2.83E-11	5047.203373	7.46E-09	1.79E-07	6.41E-11	6.09E-13	4.20E-21	1.07E-06	55.8	55.79439474	2.269444444	1.48E-10
8180	3.10E-04	0.002149218	8.38E-05	8.38E-05	2.83E-11	5058.216831	7.47E-09	1.79E-07	6.41E-11	6.09E-13	4.21E-21	1.07E-06	55.8	55.79438274	2.272222222	1.49E-10
8190	3.10E-04	0.002149219	8.38E-05	8.38E-05	2.84E-11	5069.247088	7.48E-09	1.79E-07	6.41E-11	6.09E-13	4.22E-21	1.08E-06	55.8	55.79437072	2.275	1.49E-10
8200	3.10E-04	0.002149219	8.38E-05	8.38E-05	2.84E-11	5080.29417	7.49E-09	1.79E-07	6.41E-11	6.09E-13	4.22E-21	1.08E-06	55.8	55.79435869	2.277777778	1.49E-10
8210	3.10E-04	0.00214922	8.38E-05	8.38E-05	2.84E-11	5091.358101	7.50E-09	1.79E-07	6.41E-11	6.09E-13	4.23E-21	1.08E-06	55.8	55.79434663	2.280555556	1.49E-10
8220	3.10E-04	0.002149221	8.38E-05	8.38E-05	2.85E-11	5102.438909	7.51E-09	1.79E-07	6.41E-11	6.09E-13	4.24E-21	1.08E-06	55.8	55.79433456	2.283333333	1.49E-10
8230	3.10E-04	0.002149222	8.38E-05	8.38E-05	2.85E-11	5113.536618	7.53E-09	1.79E-07	6.41E-11	6.09E-13	4.25E-21	1.09E-06	55.8	55.79432247	2.286111111	1.49E-10
8240	3.10E-04	0.002149222	8.38E-05	8.38E-05	2.86E-11	5124.651254	7.54E-09	1.79E-07	6.41E-11	6.09E-13	4.26E-21	1.09E-06	55.8	55.79431036	2.288888889	1.49E-10
8250	3.10E-04	0.002149223	8.38E-05	8.38E-05	2.86E-11	5135.782844	7.55E-09	1.79E-07	6.41E-11	6.09E-13	4.27E-21	1.09E-06	55.8	55.79429823	2.291666667	1.49E-10
8260	3.10E-04	0.002149224	8.38E-05	8.38E-05	2.87E-11	5146.931412	7.56E-09	1.79E-07	6.41E-11	6.09E-13	4.28E-21	1.09E-06	55.8	55.79428609	2.294444444	1.49E-10
8270	3.10E-04	0.002149225	8.38E-05	8.38E-05	2.87E-11	5158.096986	7.57E-09	1.79E-07	6.41E-11	6.09E-13	4.29E-21	1.10E-06	55.8	55.79427392	2.297222222	1.49E-10
8280	3.10E-04	0.002149225	8.38E-05	8.38E-05	2.88E-11	5169.27959	7.58E-09	1.79E-07	6.41E-11	6.09E-13	4.30E-21	1.10E-06	55.8	55.79426174	2.3	1.49E-10
8290	3.10E-04	0.002149226	8.38E-05	8.38E-05	2.88E-11	5180.479251	7.59E-09	1.79E-07	6.41E-11	6.09E-13	4.31E-21	1.10E-06	55.8	55.79424954	2.302777778	1.50E-10
8300	3.10E-04	0.002149227	8.38E-05	8.38E-05	2.88E-11	5191.695995	7.61E-09	1.79E-07	6.41E-11	6.09E-13	4.32E-21	1.10E-06	55.8	55.79423732	2.305555556	1.50E-10
8310	3.10E-04	0.002149227	8.38E-05	8.38E-05	2.89E-11	5202.929848	7.62E-09	1.79E-07	6.41E-11	6.09E-13	4.33E-21	1.10E-06	55.8	55.79422508	2.308333333	1.50E-10
8320	3.10E-04	0.002149228	8.38E-05	8.38E-05	2.89E-11	5214.180837	7.63E-09	1.79E-07	6.41E-11	6.09E-13	4.34E-21	1.11E-06	55.8	55.79421283	2.311111111	1.50E-10
8330	3.10E-04	0.002149229	8.38E-05	8.38E-05	2.90E-11	5225.448986	7.64E-09	1.79E-07	6.41E-11	6.09E-13	4.34E-21	1.11E-06	55.8	55.79420055	2.313888889	1.50E-10
8340	3.10E-04	0.00214923	8.38E-05	8.38E-05	2.90E-11	5236.734322	7.65E-09	1.79E-07	6.41E-11	6.09E-13	4.35E-21	1.11E-06	55.8	55.79418825	2.316666667	1.50E-10
8350	3.10E-04	0.00214923	8.38E-05	8.38E-05	2.91E-11	5248.036872	7.66E-09	1.79E-07	6.41E-11	6.09E-13	4.36E-21	1.11E-06	55.8	55.79417594	2.319444444	1.50E-10
8360	3.10E-04	0.002149231	8.38E-05	8.38E-05	2.91E-11	5259.356662	7.68E-09	1.79E-07	6.41E-11	6.09E-13	4.37E-21	1.12E-06	55.8	55.79416361	2.322222222	1.50E-10
8370	3.10E-04	0.002149232	8.38E-05	8.38E-05	2.92E-11	5270.693718	7.69E-09	1.79E-07	6.41E-11	6.09E-13	4.38E-21	1.12E-06	55.8	55.79415126	2.325	1.50E-10
8380	3.10E-04	0.002149232	8.38E-05	8.38E-05	2.92E-11	5282.048067	7.70E-09	1.79E-07	6.41E-11	6.09E-13	4.39E-21	1.12E-06	55.8	55.79413889	2.327777778	1.50E-10
8390	3.10E-04	0.002149233	8.38E-05	8.38E-05	2.92E-11	5293.419734	7.71E-09	1.79E-07	6.41E-11	6.09E-13	4.40E-21	1.12E-06	55.8	55.7941265	2.330555556	1.51E-10
8400	3.10E-04	0.002149234	8.38E-05	8.38E-05	2.93E-11	5304.808746	7.72E-09	1.79E-07	6.41E-11	6.09E-13	4.41E-21	1.13E-06	55.8	55.79411409	2.333333333	1.51E-10
8410	3.10E-04	0.002149234	8.38E-05	8.38E-05	2.93E-11	5316.21513	7.73E-09	1.79E-07	6.41E-11	6.09E-13	4.42E-21	1.13E-06	55.8	55.79410167	2.336111111	1.51E-10
8420	3.10E-04	0.002149235	8.38E-05	8.38E-05	2.94E-11	5327.638913	7.75E-09	1.79E-07	6.41E-11	6.09E-13	4.43E-21	1.13E-06	55.8	55.79408922	2.338888889	1.51E-10
8430	3.10E-04	0.002149236	8.38E-05	8.38E-05	2.94E-11	5339.08012	7.76E-09	1.79E-07	6.41E-11	6.09E-13	4.44E-21	1.13E-06	55.8	55.79407676	2.341666667	1.51E-10
8440	3.10E-04	0.002149237	8.38E-05	8.38E-05	2.95E-11	5350.538778	7.77E-09	1.79E-07	6.41E-11	6.09E-13	4.45E-21	1.14E-06	55.8	55.79406427	2.344444444	1.51E-10
8450	3.10E-04	0.002149237	8.38E-05	8.38E-05	2.95E-11	5362.014914	7.78E-09	1.79E-07	6.41E-11	6.09E-13	4.46E-21	1.14E-06	55.8	55.79405177	2.347222222	1.51E-10
8460	3.10E-04	0.002149238	8.38E-05	8.38E-05	2.96E-11	5373.508555	7.79E-09	1.79E-07	6.41E-11	6.09E-13	4.47E-21	1.14E-06	55.8	55.79403925	2.35	1.51E-10
8470	3.10E-04	0.002149239	8.38E-05	8.38E-05	2.96E-11	5385.019727	7.81E-09	1.79E-07	6.41E-11	6.09E-13	4.48E-21	1.14E-06	55.8	55.79402671	2.352777778	1.51E-10
8480	3.10E-04	0.002149239	8.38E-05	8.38E-05	2.96E-11	5396.548457	7.82E-09	1.79E-07	6.41E-11	6.09E-13	4.49E-21	1.15E-06	55.8	55.79401415	2.355555556	1.51E-10
8490	3.10E-04	0.00214924	8.38E-05	8.38E-05	2.97E-11	5408.094772	7.83E-09	1.79E-07	6.41E-11	6.09E-13	4.50E-21	1.15E-06	55.8	55.79400157	2.358333333	1.51E-10
8500	3.10E-04	0.002149241	8.38E-05	8.38E-05	2.97E-11	5419.658698	7.84E-09	1.79E-07	6.41E-11	6.09E-13	4.51E-21	1.15E-06	55.8	55.79398897	2.361111111	1.52E-10
8510	3.10E-04	0.002149241	8.38E-05	8.38E-05	2.98E-11	5431.240263	7.85E-09	1.79E-07	6.41E-11	6.09E-13	4.51E-21	1.15E-06	55.8	55.79397635	2.363888889	1.52E-10
8520	3.10E-04	0.002149242	8.38E-05	8.38E-05	2.98E-11	5442.839493	7.87E-09	1.79E-07	6.41E-11	6.09E-13	4.52E-21	1.16E-06	55.8	55.79396372	2.366666667	1.52E-10
8530	3.10E-04	0.002149243	8.38E-05	8.38E-05	2.99E-11	5454.456415	7.88E-09	1.79E-07	6.41E-11	6.09E-13	4.53E-21	1.16E-06	55.8	55.79395106	2.369444444	1.52E-10
8540	3.10E-04	0.002149243	8.38E-05	8.38E-05	2.99E-11	5466.091057	7.89E-09	1.79E-07	6.41E-11	6.09E-13	4.54E-21	1.16E-06	55.8	55.79393839	2.372222222	1.52E-10
8550	3.10E-04	0.002149244	8.38E-05	8.38E-05	3.00E-11	5477.743445	7.90E-09	1.79E-07	6.41E-11	6.09E-13	4.55E-21	1.16E-06	55.8	55.79392569	2.375	1.52E-10
8560	3.10E-04	0.002149245	8.38E-05	8.38E-05	3.00E-11	5489.413607	7.91E-09	1.79E-07	6.41E-11	6.09E-13	4.56E-21	1.17E-06	55.8	55.79391298	2.377777778	1.52E-10
8570	3.10E-04	0.002149246	8.38E-05	8.38E-05	3.01E-11	5501.101569	7.93E-09	1.79E-07	6.41E-11	6.09E-13	4.57E-21	1.17E-06	55.8	55.79390024	2.380555556	1.52E-10
8580	3.10E-04	0.002149246	8.38E-05	8.38E-05	3.01E-11	5512.807359	7.94E-09	1.79E-07	6.41E-11	6.09E-13	4.58E-21	1.17E-06	55.8	55.79388749	2.383333333	1.52E-10
8590	3.10E-04	0.002149247	8.38E-05	8.38E-05	3.01E-11	5524.531003	7.95E-09	1.79E-07	6.41E-11	6.09E-13	4.59E-21	1.17E-06	55.8	55.79387472	2.386111111	1.52E-10
8600	3.10E-04	0.002149248	8.38E-05	8.38E-05	3.02E-11	5536.27253	7.96E-09	1.79E-07	6.41E-11	6.09E-13	4.60E-21	1.17E-06	55.8	55.79386193	2.388888889	1.52E-10
8610	3.10E-04	0.002149248	8.38E-05	8.38E-05	3.02E-11	5548.031966	7.97E-09	1.79E-07	6.41E-11	6.09E-13	4.61E-21	1.18E-06	55.8	55.79384912	2.391666667	1.52E-10
8620	3.10E-04	0.002149249	8.38E-05	8.38E-05	3.03E-11	5559.809338	7.99E-09	1.79E-07	6.41E-11	6.09E-13	4.62E-21	1.18E-06	55.8	55.79383629	2.394444444	1.53E-10
8630	3.10E-04	0.00214925	8.38E-05	8.38E-05	3.03E-11	5571.604675	8.00E-09	1.79E-07	6.41E-11	6.09E-13	4.63E-21	1.18E-06	55.8	55.79382344	2.397222222	1.53E-10
8640	3.10E-04	0.00214925	8.38E-05	8.38E-05	3.04E-11	5583.418003	8.01E-09	1.79E-07	6.41E-11	6.09E-13	4.64E-21	1.18E-06	55.8	55.79381057	2.4	1.53E-10
8650	3.10E-04	0.002149251	8.38E-05	8.38E-05	3.04E-11	5595.24935	8.02E-09	1.79E-07	6.41E-11	6.09E-13	4.65E-21	1.19E-06	55.8	55.79379768	2.402777778	1.53E-10
8660	3.10E-04	0.002149252	8.38E-05	8.38E-05	3.05E-11	5607.098743	8.04E-09	1.79E-07	6.41E-11	6.09E-13	4.66E-21	1.19E-06	55.8	55.79378477	2.405555556	1.53E-10
8670	3.10E-04	0.002149252	8.38E-05	8.38E-05	3.05E-11	5618.96621	8.05E-09	1.79E-07	6.41E-11	6.09E-13	4.67E-21	1.19E-06	55.8	55.79377184	2.408333333	1.53E-10
8680	3.10E-04	0.002149253	8.38E-05	8.38E-05	3.06E-11	5630.851779	8.06E-09	1.79E-07	6.41E-11	6.09E-13	4.68E-21	1.19E-06	55.8	55.79375889	2.411111111	1.53E-10
8690	3.10E-04	0.002149254	8.38E-05	8.38E-05	3.06E-11	5642.755476	8.07E-09	1.79E-07	6.41E-11	6.09E-13	4.69E-21	1.20E-06	55.8	55.79374592	2.413888889	1.53E-10
8700	3.10E-04	0.002149254	8.38E-05	8.38E-05	3.07E-11	5654.677331	8.08E-09	1.79E-07	6.41E-11	6.09E-13	4.70E-21	1.20E-06	55.8	55.79373293	2.416666667	1.53E-10
8710	3.10E-04	0.002149255	8.38E-05	8.38E-05	3.07E-11	5666.617369	8.10E-09	1.79E-07	6.41E-11	6.09E-13	4.71E-21	1.20E-06	55.8	55.79371993	2.419444444	1.53E-10
8720	3.10E-04	0.002149256	8.38E-05	8.38E-05	3.07E-11	5678.57562	8.11E-09	1.79E-07	6.41E-11	6.09E-13	4.72E-21	1.21E-06	55.8	55.7937069	2.422222222	1.53E-10
8730	3.10E-04	0.002149256	8.38E-05	8.38E-05	3.08E-11	5690.552111	8.12E-09	1.79E-07	6.41E-11	6.09E-13	4.73E-21	1.21E-06	55.8	55.79369385	2.425	1.54E-10
8740	3.10E-04	0.002149257	8.38E-05	8.38E-05	3.08E-11	5702.546869	8.13E-09	1.79E-07	6.41E-11	6.09E-13	4.74E-21	1.21E-06	55.8	55.79368078	2.427777778	1.54E-10
8750	3.10E-04	0.002149258	8.38E-05	8.38E-05	3.09E-11	5714.559923	8.15E-09	1.79E-07	6.41E-11	6.09E-13	4.75E-21	1.21E-06	55.8	55.7936677	2.430555556	1.54E-10
8760	3.10E-04	0.002149258	8.38E-05	8.38E-05	3.09E-11	5726.591301	8.16E-09	1.79E-07	6.41E-11	6.09E-13	4.76E-21	1.22E-06	55.8	55.79365459	2.433333333	1.54E-10
8770	3.10E-04	0.002149259	8.38E-05	8.38E-05	3.10E-11	5738.64103	8.17E-09	1.79E-07	6.41E-11	6.09E-13	4.77E-21	1.22E-06	55.8	55.79364146	2.436111111	1.54E-10
8780	3.10E-04	0.00214926	8.38E-05	8.38E-05	3.10E-11	5750.709138	8.18E-09	1.79E-07	6.41E-11	6.09E-13	4.78E-21	1.22E-06	55.8	55.79362831	2.438888889	1.54E-10
8790	3.10E-04	0.00214926	8.38E-05	8.38E-05	3.11E-11	5762.795654	8.20E-09	1.79E-07	6.41E-11	6.09E-13	4.79E-21	1.22E-06	55.8	55.79361515	2.441666667	1.54E-10
8800	3.10E-04	0.002149261	8.38E-05	8.38E-05	3.11E-11	5774.900606	8.21E-09	1.79E-07	6.41E-11	6.09E-13	4.80E-21	1.23E-06	55.8	55.79360196	2.444444444	1.54E-10
8810	3.10E-04	0.002149262	8.38E-05	8.38E-05	3.12E-11	5787.024021	8.22E-09	1.79E-07	6.41E-11	6.09E-13	4.81E-21	1.23E-06	55.8	55.79358875	2.447222222	1.54E-10
8820	3.10E-04	0.002149262	8.38E-05	8.38E-05	3.12E-11	5799.165928	8.23E-09	1.79E-07	6.41E-11	6.09E-13	4.82E-21	1.23E-06	55.8	55.79357552	2.45	1.54E-10
8830	3.10E-04	0.002149263	8.38E-05	8.38E-05	3.13E-11	5811.326355	8.25E-09	1.79E-07	6.41E-11	6.09E-13	4.83E-21	1.23E-06	55.8	55.79356228	2.452777778	1.54E-10
8840	3.10E-04	0.002149264	8.38E-05	8.38E-05	3.13E-11	5823.50533	8.26E-09	1.79E-07	6.41E-11	6.09E-13	4.84E-21	1.24E-06	55.8	55.79354901	2.455555556	1.55E-10
8850	3.10E-04	0.002149264	8.38E-05	8.38E-05	3.14E-11	5835.702882	8.27E-09	1.79E-07	6.41E-11	6.09E-13	4.85E-21	1.24E-06	55.8	55.79353572	2.458333333	1.55E-10
8860	3.10E-04	0.002149265	8.38E-05	8.38E-05	3.14E-11	5847.919038	8.28E-09	1.79E-07	6.41E-11	6.09E-13	4.86E-21	1.24E-06	55.8	55.79352241	2.461111111	1.55E-10
8870	3.10E-04	0.002149265	8.38E-05	8.38E-05	3.15E-11	5860.153828	8.30E-09	1.79E-07	6.41E-11	6.09E-13	4.87E-21	1.24E-06	55.8	55.79350908	2.463888889	1.55E-10
8880	3.10E-04	0.002149266	8.38E-05	8.38E-05	3.15E-11	5872.40728	8.31E-09	1.79E-07	6.41E-11	6.09E-13	4.88E-21	1.25E-06	55.8	55.79349573	2.466666667	1.55E-10
8890	3.10E-04	0.002149267	8.38E-05	8.38E-05	3.16E-11	5884.679422	8.32E-09	1.79E-07	6.41E-11	6.09E-13	4.89E-21	1.25E-06	55.8	55.79348236	2.469444444	1.55E-10
8900	3.10E-04	0.002149267	8.38E-05	8.38E-05	3.16E-11	5896.970282	8.33E-09	1.79E-07	6.41E-11	6.09E-13	4.90E-21	1.25E-06	55.8	55.79346897	2.472222222	1.55E-10
8910	3.10E-04	0.002149268	8.38E-05	8.38E-05	3.17E-11	5909.27989	8.35E-09	1.79E-07	6.41E-11	6.09E-13	4.91E-21	1.25E-06	55.8	55.79345556	2.475	1.55E-10
8920	3.10E-04	0.002149269	8.38E-05	8.38E-05	3.17E-11	5921.608274	8.36E-09	1.79E-07	6.41E-11	6.09E-13	4.92E-21	1.26E-06	55.8	55.79344213	2.477777778	1.55E-10
8930	3.10E-04	0.002149269	8.38E-05	8.38E-05	3.17E-11	5933.955461	8.37E-09	1.79E-07	6.41E-11	6.09E-13	4.93E-21	1.26E-06	55.8	55.79342868	2.480555556	1.55E-10
8940	3.10E-04	0.00214927	8.38E-05	8.38E-05	3.18E-11	5946.321483	8.39E-09	1.79E-07	6.41E-11	6.09E-13	4.94E-21	1.26E-06	55.8	55.79341521	2.483333333	1.55E-10
8950	3.10E-04	0.002149271	8.38E-05	8.38E-05	3.18E-11	5958.706366	8.40E-09	1.79E-07	6.41E-11	6.09E-13	4.95E-21	1.26E-06	55.8	55.79340172	2.486111111	1.55E-10
8960	3.10E-04	0.002149271	8.38E-05	8.38E-05	3.19E-11	5971.110139	8.41E-09	1.79E-07	6.41E-11	6.09E-13	4.96E-21	1.27E-06	55.8	55.7933882	2.488888889	1.56E-10
8970	3.10E-04	0.002149272	8.38E-05	8.38E-05	3.19E-11	5983.532832	8.42E-09	1.79E-07	6.41E-11	6.09E-13	4.97E-21	1.27E-06	55.8	55.79337467	2.491666667	1.56E-10
8980	3.10E-04	0.002149273	8.38E-05	8.38E-05	3.20E-11	5995.974473	8.44E-09	1.79E-07	6.41E-11	6.09E-13	4.98E-21	1.27E-06	55.8	55.79336111	2.494444444	1.56E-10
8990	3.10E-04	0.002149273	8.38E-05	8.38E-05	3.20E-11	6008.435092	8.45E-09	1.79E-07	6.41E-11	6.09E-13	4.99E-21	1.27E-06	55.8	55.79334754	2.497222222	1.56E-10
9000	3.10E-04	0.002149274	8.38E-05	8.38E-05	3.21E-11	6020.914717	8.46E-09	1.79E-07	6.41E-11	6.09E-13	5.00E-21	1.28E-06	55.8	55.79333394	2.5	1.56E-10
9010	3.10E-04	0.002149274	8.38E-05	8.38E-05	3.21E-11	6033.413376	8.48E-09	1.79E-07	6.41E-11	6.09E-13	5.01E-21	1.28E-06	55.8	55.79332033	2.502777778	1.56E-10
9020	3.10E-04	0.002149275	8.38E-05	8.38E-05	3.22E-11	6045.9311	8.49E-09	1.79E-07	6.41E-11	6.09E-13	5.02E-21	1.28E-06	55.8	55.79330669	2.505555556	1.56E-10
9030	3.10E-04	0.002149276	8.38E-05	8.38E-05	3.22E-11	6058.467918	8.50E-09	1.79E-07	6.41E-11	6.09E-13	5.03E-21	1.29E-06	55.8	55.79329303	2.508333333	1.56E-10
9040	3.10E-04	0.002149276	8.38E-05	8.38E-05	3.23E-11	6071.023857	8.51E-09	1.79E-07	6.41E-11	6.09E-13	5.04E-21	1.29E-06	55.8	55.79327935	2.511111111	1.56E-10
9050	3.10E-04	0.002149277	8.38E-05	8.38E-05	3.23E-11	6083.598948	8.53E-09	1.79E-07	6.41E-11	6.09E-13	5.05E-21	1.29E-06	55.8	55.79326565	2.513888889	1.56E-10
9060	3.10E-04	0.002149278	8.38E-05	8.38E-05	3.24E-11	6096.19322	8.54E-09	1.79E-07	6.41E-11	6.09E-13	5.06E-21	1.29E-06	55.8	55.79325193	2.516666667	1.56E-10
9070	3.10E-04	0.002149278	8.38E-05	8.38E-05	3.24E-11	6108.806702	8.55E-09	1.79E-07	6.41E-11	6.09E-13	5.07E-21	1.30E-06	55.8	55.79323819	2.519444444	1.56E-10
9080	3.10E-04	0.002149279	8.38E-05	8.38E-05	3.25E-11	6121.439423	8.57E-09	1.79E-07	6.41E-11	6.09E-13	5.08E-21	1.30E-06	55.8	55.79322443	2.522222222	1.57E-10
9090	3.10E-04	0.002149279	8.38E-05	8.38E-05	3.25E-11	6134.091413	8.58E-09	1.79E-07	6.41E-11	6.09E-13	5.10E-21	1.30E-06	55.8	55.79321064	2.525	1.57E-10
9100	3.10E-04	0.00214928	8.38E-05	8.38E-05	3.26E-11	6146.7627	8.59E-09	1.79E-07	6.41E-11	6.09E-13	5.11E-21	1.30E-06	55.8	55.79319684	2.527777778	1.57E-10
9110	3.10E-04	0.002149281	8.38E-05	8.38E-05	3.26E-11	6159.453316	8.61E-09	1.79E-07	6.41E-11	6.09E-13	5.12E-21	1.31E-06	55.8	55.79318301	2.530555556	1.57E-10
9120	3.10E-04	0.002149281	8.38E-05	8.38E-05	3.27E-11	6172.163288	8.62E-09	1.79E-07	6.41E-11	6.09E-13	5.13E-21	1.31E-06	55.8	55.79316917	2.533333333	1.57E-10
9130	3.10E-04	0.002149282	8.38E-05	8.38E-05	3.27E-11	6184.892646	8.63E-09	1.79E-07	6.41E-11	6.09E-13	5.14E-21	1.31E-06	55.8	55.7931553	2.536111111	1.57E-10
9140	3.10E-04	0.002149283	8.38E-05	8.38E-05	3.28E-11	6197.641421	8.64E-09	1.79E-07	6.41E-11	6.09E-13	5.15E-21	1.31E-06	55.8	55.79314141	2.538888889	1.57E-10
9150	3.10E-04	0.002149283	8.38E-05	8.38E-05	3.28E-11	6210.409641	8.66E-09	1.79E-07	6.41E-11	6.09E-13	5.16E-21	1.32E-06	55.8	55.7931275	2.541666667	1.57E-10
9160	3.10E-04	0.002149284	8.38E-05	8.38E-05	3.29E-11	6223.197337	8.67E-09	1.79E-07	6.41E-11	6.09E-13	5.17E-21	1.32E-06	55.8	55.79311357	2.544444444	1.57E-10
9170	3.10E-04	0.002149284	8.38E-05	8.38E-05	3.29E-11	6236.004538	8.68E-09	1.79E-07	6.41E-11	6.09E-13	5.18E-21	1.32E-06	55.8	55.79309962	2.547222222	1.57E-10
9180	3.10E-04	0.002149285	8.38E-05	8.38E-05	3.30E-11	6248.831273	8.70E-09	1.79E-07	6.41E-11	6.09E-13	5.19E-21	1.33E-06	55.8	55.79308564	2.55	1.57E-10
9190	3.10E-04	0.002149286	8.38E-05	8.38E-05	3.30E-11	6261.677573	8.71E-09	1.79E-07	6.41E-11	6.09E-13	5.20E-21	1.33E-06	55.8	55.79307165	2.552777778	1.57E-10
9200	3.10E-04	0.002149286	8.38E-05	8.38E-05	3.31E-11	6274.543467	8.72E-09	1.79E-07	6.41E-11	6.09E-13	5.21E-21	1.33E-06	55.8	55.79305763	2.555555556	1.58E-10
9210	3.10E-04	0.002149287	8.38E-05	8.38E-05	3.31E-11	6287.428986	8.74E-09	1.79E-07	6.41E-11	6.09E-13	5.22E-21	1.33E-06	55.8	55.79304359	2.558333333	1.58E-10
9220	3.10E-04	0.002149287	8.38E-05	8.38E-05	3.32E-11	6300.334159	8.75E-09	1.79E-07	6.41E-11	6.09E-13	5.23E-21	1.34E-06	55.8	55.79302953	2.561111111	1.58E-10
9230	3.10E-04	0.002149288	8.38E-05	8.38E-05	3.32E-11	6313.259016	8.76E-09	1.79E-07	6.41E-11	6.09E-13	5.24E-21	1.34E-06	55.8	55.79301545	2.563888889	1.58E-10
9240	3.10E-04	0.002149289	8.38E-05	8.38E-05	3.33E-11	6326.203587	8.78E-09	1.79E-07	6.41E-11	6.09E-13	5.25E-21	1.34E-06	55.8	55.79300135	2.566666667	1.58E-10
9250	3.10E-04	0.002149289	8.38E-05	8.38E-05	3.33E-11	6339.167903	8.79E-09	1.79E-07	6.41E-11	6.09E-13	5.26E-21	1.34E-06	55.8	55.79298723	2.569444444	1.58E-10
9260	3.10E-04	0.00214929	8.38E-05	8.38E-05	3.34E-11	6352.151993	8.80E-09	1.79E-07	6.41E-11	6.09E-13	5.28E-21	1.35E-06	55.8	55.79297308	2.572222222	1.58E-10
9270	3.10E-04	0.00214929	8.38E-05	8.38E-05	3.34E-11	6365.155887	8.82E-09	1.79E-07	6.41E-11	6.09E-13	5.29E-21	1.35E-06	55.8	55.79295892	2.575	1.58E-10
9280	3.10E-04	0.002149291	8.38E-05	8.38E-05	3.35E-11	6378.179617	8.83E-09	1.79E-07	6.41E-11	6.09E-13	5.30E-21	1.35E-06	55.8	55.79294473	2.577777778	1.58E-10
9290	3.10E-04	0.002149292	8.38E-05	8.38E-05	3.35E-11	6391.223211	8.84E-09	1.79E-07	6.41E-11	6.09E-13	5.31E-21	1.36E-06	55.8	55.79293052	2.580555556	1.58E-10
9300	3.10E-04	0.002149292	8.38E-05	8.38E-05	3.36E-11	6404.286701	8.86E-09	1.79E-07	6.41E-11	6.09E-13	5.32E-21	1.36E-06	55.8	55.79291629	2.583333333	1.58E-10
9310	3.10E-04	0.002149293	8.38E-05	8.38E-05	3.36E-11	6417.370116	8.87E-09	1.79E-07	6.41E-11	6.09E-13	5.33E-21	1.36E-06	55.8	55.79290203	2.586111111	1.58E-10
9320	3.10E-04	0.002149293	8.38E-05	8.38E-05	3.37E-11	6430.473487	8.89E-09	1.79E-07	6.41E-11	6.09E-13	5.34E-21	1.36E-06	55.8	55.79288776	2.588888889	1.58E-10
9330	3.10E-04	0.002149294	8.38E-05	8.38E-05	3.37E-11	6443.596845	8.90E-09	1.79E-07	6.41E-11	6.09E-13	5.35E-21	1.37E-06	55.8	55.79287346	2.591666667	1.59E-10
9340	3.10E-04	0.002149295	8.38E-05	8.38E-05	3.38E-11	6456.74022	8.91E-09	1.79E-07	6.41E-11	6.09E-13	5.36E-21	1.37E-06	55.8	55.79285914	2.594444444	1.59E-10
9350	3.10E-04	0.002149295	8.38E-05	8.38E-05	3.38E-11	6469.903642	8.93E-09	1.79E-07	6.41E-11	6.09E-13	5.37E-21	1.37E-06	55.8	55.7928448	2.597222222	1.59E-10
9360	3.10E-04	0.002149296	8.38E-05	8.38E-05	3.39E-11	6483.087143	8.94E-09	1.79E-07	6.41E-11	6.09E-13	5.38E-21	1.37E-06	55.8	55.79283044	2.6	1.59E-10
9370	3.10E-04	0.002149296	8.38E-05	8.38E-05	3.40E-11	6496.290752	8.95E-09	1.79E-07	6.41E-11	6.09E-13	5.39E-21	1.38E-06	55.8	55.79281605	2.602777778	1.59E-10
9380	3.10E-04	0.002149297	8.38E-05	8.38E-05	3.40E-11	6509.5145	8.97E-09	1.79E-07	6.41E-11	6.09E-13	5.41E-21	1.38E-06	55.8	55.79280165	2.605555556	1.59E-10
9390	3.10E-04	0.002149298	8.38E-05	8.38E-05	3.41E-11	6522.758419	8.98E-09	1.79E-07	6.41E-11	6.09E-13	5.42E-21	1.38E-06	55.8	55.79278722	2.608333333	1.59E-10
9400	3.10E-04	0.002149298	8.38E-05	8.38E-05	3.41E-11	6536.022538	8.99E-09	1.79E-07	6.41E-11	6.09E-13	5.43E-21	1.39E-06	55.8	55.79277277	2.611111111	1.59E-10
9410	3.10E-04	0.002149299	8.38E-05	8.38E-05	3.42E-11	6549.30689	9.01E-09	1.79E-07	6.41E-11	6.09E-13	5.44E-21	1.39E-06	55.8	55.7927583	2.613888889	1.59E-10
9420	3.10E-04	0.002149299	8.38E-05	8.38E-05	3.42E-11	6562.611503	9.02E-09	1.79E-07	6.41E-11	6.09E-13	5.45E-21	1.39E-06	55.8	55.7927438	2.616666667	1.59E-10
9430	3.10E-04	0.0021493	8.38E-05	8.38E-05	3.43E-11	6575.93641	9.04E-09	1.79E-07	6.41E-11	6.09E-13	5.46E-21	1.39E-06	55.8	55.79272929	2.619444444	1.59E-10
9440	3.10E-04	0.002149301	8.38E-05	8.38E-05	3.43E-11	6589.281642	9.05E-09	1.79E-07	6.41E-11	6.09E-13	5.47E-21	1.40E-06	55.8	55.79271475	2.622222222	1.59E-10
9450	3.10E-04	0.002149301	8.38E-05	8.38E-05	3.44E-11	6602.647229	9.06E-09	1.79E-07	6.41E-11	6.09E-13	5.48E-21	1.40E-06	55.8	55.79270019	2.625	1.60E-10
9460	3.10E-04	0.002149302	8.38E-05	8.38E-05	3.44E-11	6616.033202	9.08E-09	1.79E-07	6.41E-11	6.09E-13	5.49E-21	1.40E-06	55.8	55.7926856	2.627777778	1.60E-10
9470	3.10E-04	0.002149302	8.38E-05	8.38E-05	3.45E-11	6629.439593	9.09E-09	1.79E-07	6.41E-11	6.09E-13	5.50E-21	1.41E-06	55.8	55.792671	2.630555556	1.60E-10
9480	3.10E-04	0.002149303	8.38E-05	8.38E-05	3.45E-11	6642.866432	9.10E-09	1.79E-07	6.41E-11	6.09E-13	5.52E-21	1.41E-06	55.8	55.79265637	2.633333333	1.60E-10
9490	3.10E-04	0.002149303	8.38E-05	8.38E-05	3.46E-11	6656.313752	9.12E-09	1.79E-07	6.41E-11	6.09E-13	5.53E-21	1.41E-06	55.8	55.79264172	2.636111111	1.60E-10
9500	3.10E-04	0.002149304	8.38E-05	8.38E-05	3.46E-11	6669.781582	9.13E-09	1.79E-07	6.41E-11	6.09E-13	5.54E-21	1.41E-06	55.8	55.79262705	2.638888889	1.60E-10
9510	3.10E-04	0.002149305	8.38E-05	8.38E-05	3.47E-11	6683.269955	9.15E-09	1.79E-07	6.41E-11	6.09E-13	5.55E-21	1.42E-06	55.8	55.79261235	2.641666667	1.60E-10
9520	3.10E-04	0.002149305	8.38E-05	8.38E-05	3.47E-11	6696.778902	9.16E-09	1.79E-07	6.41E-11	6.09E-13	5.56E-21	1.42E-06	55.8	55.79259764	2.644444444	1.60E-10
9530	3.10E-04	0.002149306	8.38E-05	8.38E-05	3.48E-11	6710.308453	9.17E-09	1.79E-07	6.41E-11	6.09E-13	5.57E-21	1.42E-06	55.8	55.7925829	2.647222222	1.60E-10
9540	3.10E-04	0.002149306	8.38E-05	8.38E-05	3.48E-11	6723.858641	9.19E-09	1.79E-07	6.41E-11	6.09E-13	5.58E-21	1.43E-06	55.8	55.79256813	2.65	1.60E-10
9550	3.10E-04	0.002149307	8.38E-05	8.38E-05	3.49E-11	6737.429498	9.20E-09	1.79E-07	6.41E-11	6.09E-13	5.59E-21	1.43E-06	55.8	55.79255335	2.652777778	1.60E-10
9560	3.10E-04	0.002149307	8.38E-05	8.38E-05	3.49E-11	6751.021053	9.22E-09	1.79E-07	6.41E-11	6.09E-13	5.60E-21	1.43E-06	55.8	55.79253854	2.655555556	1.60E-10
9570	3.10E-04	0.002149308	8.38E-05	8.38E-05	3.50E-11	6764.63334	9.23E-09	1.79E-07	6.41E-11	6.09E-13	5.62E-21	1.43E-06	55.8	55.79252371	2.658333333	1.60E-10
9580	3.10E-04	0.002149309	8.38E-05	8.38E-05	3.51E-11	6778.26639	9.24E-09	1.79E-07	6.41E-11	6.09E-13	5.63E-21	1.44E-06	55.8	55.79250886	2.661111111	1.61E-10
9590	3.10E-04	0.002149309	8.38E-05	8.38E-05	3.51E-11	6791.920234	9.26E-09	1.79E-07	6.41E-11	6.09E-13	5.64E-21	1.44E-06	55.8	55.79249399	2.663888889	1.61E-10
9600	3.10E-04	0.00214931	8.38E-05	8.38E-05	3.52E-11	6805.594903	9.27E-09	1.79E-07	6.41E-11	6.09E-13	5.65E-21	1.44E-06	55.8	55.79247909	2.666666667	1.61E-10
9610	3.10E-04	0.00214931	8.38E-05	8.38E-05	3.52E-11	6819.290431	9.29E-09	1.79E-07	6.41E-11	6.09E-13	5.66E-21	1.45E-06	55.8	55.79246417	2.669444444	1.61E-10
9620	3.10E-04	0.002149311	8.38E-05	8.38E-05	3.53E-11	6833.006849	9.30E-09	1.79E-07	6.41E-11	6.09E-13	5.67E-21	1.45E-06	55.8	55.79244922	2.672222222	1.61E-10
9630	3.10E-04	0.002149311	8.38E-05	8.38E-05	3.53E-11	6846.744188	9.31E-09	1.79E-07	6.41E-11	6.09E-13	5.68E-21	1.45E-06	55.8	55.79243426	2.675	1.61E-10
9640	3.10E-04	0.002149312	8.38E-05	8.38E-05	3.54E-11	6860.50248	9.33E-09	1.79E-07	6.41E-11	6.09E-13	5.70E-21	1.45E-06	55.8	55.79241927	2.677777778	1.61E-10
9650	3.10E-04	0.002149313	8.38E-05	8.38E-05	3.54E-11	6874.281758	9.34E-09	1.79E-07	6.41E-11	6.09E-13	5.71E-21	1.46E-06	55.8	55.79240426	2.680555556	1.61E-10
9660	3.10E-04	0.002149313	8.38E-05	8.38E-05	3.55E-11	6888.082053	9.36E-09	1.79E-07	6.41E-11	6.09E-13	5.72E-21	1.46E-06	55.8	55.79238922	2.683333333	1.61E-10
9670	3.10E-04	0.002149314	8.38E-05	8.38E-05	3.55E-11	6901.903398	9.37E-09	1.79E-07	6.41E-11	6.09E-13	5.73E-21	1.46E-06	55.8	55.79237417	2.686111111	1.61E-10
9680	3.10E-04	0.002149314	8.38E-05	8.38E-05	3.56E-11	6915.745825	9.39E-09	1.79E-07	6.41E-11	6.09E-13	5.74E-21	1.47E-06	55.8	55.79235909	2.688888889	1.61E-10
9690	3.10E-04	0.002149315	8.38E-05	8.38E-05	3.56E-11	6929.609365	9.40E-09	1.79E-07	6.41E-11	6.09E-13	5.75E-21	1.47E-06	55.8	55.79234398	2.691666667	1.61E-10
9700	3.10E-04	0.002149315	8.38E-05	8.38E-05	3.57E-11	6943.494051	9.41E-09	1.79E-07	6.41E-11	6.09E-13	5.76E-21	1.47E-06	55.8	55.79232886	2.694444444	1.61E-10
9710	3.10E-04	0.002149316	8.38E-05	8.38E-05	3.58E-11	6957.399915	9.43E-09	1.79E-07	6.41E-11	6.09E-13	5.78E-21	1.47E-06	55.8	55.79231371	2.697222222	1.62E-10
9720	3.10E-04	0.002149316	8.38E-05	8.38E-05	3.58E-11	6971.326989	9.44E-09	1.79E-07	6.41E-11	6.09E-13	5.79E-21	1.48E-06	55.8	55.79229853	2.7	1.62E-10
9730	3.10E-04	0.002149317	8.38E-05	8.38E-05	3.59E-11	6985.275307	9.46E-09	1.79E-07	6.41E-11	6.09E-13	5.80E-21	1.48E-06	55.8	55.79228334	2.702777778	1.62E-10
9740	3.10E-04	0.002149318	8.38E-05	8.38E-05	3.59E-11	6999.2449	9.47E-09	1.79E-07	6.41E-11	6.09E-13	5.81E-21	1.48E-06	55.8	55.79226812	2.705555556	1.62E-10
9750	3.10E-04	0.002149318	8.38E-05	8.38E-05	3.60E-11	7013.2358	9.49E-09	1.79E-07	6.41E-11	6.09E-13	5.82E-21	1.49E-06	55.8	55.79225288	2.708333333	1.62E-10
9760	3.10E-04	0.002149319	8.38E-05	8.38E-05	3.60E-11	7027.248041	9.50E-09	1.79E-07	6.41E-11	6.09E-13	5.83E-21	1.49E-06	55.8	55.79223761	2.711111111	1.62E-10
9770	3.10E-04	0.002149319	8.38E-05	8.38E-05	3.61E-11	7041.281654	9.52E-09	1.79E-07	6.41E-11	6.09E-13	5.84E-21	1.49E-06	55.8	55.79222232	2.713888889	1.62E-10
9780	3.10E-04	0.00214932	8.38E-05	8.38E-05	3.61E-11	7055.336672	9.53E-09	1.79E-07	6.41E-11	6.09E-13	5.86E-21	1.50E-06	55.8	55.79220701	2.716666667	1.62E-10
9790	3.10E-04	0.00214932	8.38E-05	8.38E-05	3.62E-11	7069.413129	9.54E-09	1.79E-07	6.41E-11	6.09E-13	5.87E-21	1.50E-06	55.8	55.79219168	2.719444444	1.62E-10
9800	3.10E-04	0.002149321	8.38E-05	8.38E-05	3.63E-11	7083.511056	9.56E-09	1.79E-07	6.41E-11	6.09E-13	5.88E-21	1.50E-06	55.8	55.79217632	2.722222222	1.62E-10
9810	3.10E-04	0.002149321	8.38E-05	8.38E-05	3.63E-11	7097.630487	9.57E-09	1.79E-07	6.41E-11	6.09E-13	5.89E-21	1.50E-06	55.8	55.79216094	2.725	1.62E-10
9820	3.10E-04	0.002149322	8.38E-05	8.38E-05	3.64E-11	7111.771454	9.59E-09	1.79E-07	6.41E-11	6.09E-13	5.90E-21	1.51E-06	55.8	55.79214553	2.727777778	1.62E-10
9830	3.10E-04	0.002149322	8.38E-05	8.38E-05	3.64E-11	7125.93399	9.60E-09	1.79E-07	6.41E-11	6.09E-13	5.91E-21	1.51E-06	55.8	55.7921301	2.730555556	1.62E-10
9840	3.10E-04	0.002149323	8.38E-05	8.38E-05	3.65E-11	7140.118128	9.62E-09	1.79E-07	6.41E-11	6.09E-13	5.93E-21	1.51E-06	55.8	55.79211465	2.733333333	1.62E-10
9850	3.10E-04	0.002149324	8.38E-05	8.38E-05	3.65E-11	7154.323901	9.63E-09	1.79E-07	6.41E-11	6.09E-13	5.94E-21	1.52E-06	55.8	55.79209917	2.736111111	1.63E-10
9860	3.10E-04	0.002149324	8.38E-05	8.38E-05	3.66E-11	7168.551342	9.65E-09	1.79E-07	6.41E-11	6.09E-13	5.95E-21	1.52E-06	55.8	55.79208367	2.738888889	1.63E-10
9870	3.10E-04	0.002149325	8.38E-05	8.38E-05	3.66E-11	7182.800484	9.66E-09	1.79E-07	6.41E-11	6.09E-13	5.96E-21	1.52E-06	55.8	55.79206815	2.741666667	1.63E-10
9880	3.10E-04	0.002149325	8.38E-05	8.38E-05	3.67E-11	7197.071359	9.68E-09	1.79E-07	6.41E-11	6.09E-13	5.97E-21	1.53E-06	55.8	55.7920526	2.744444444	1.63E-10
9890	3.10E-04	0.002149326	8.38E-05	8.38E-05	3.68E-11	7211.364002	9.69E-09	1.79E-07	6.41E-11	6.09E-13	5.98E-21	1.53E-06	55.8	55.79203703	2.747222222	1.63E-10
9900	3.10E-04	0.002149326	8.38E-05	8.38E-05	3.68E-11	7225.678446	9.71E-09	1.79E-07	6.41E-11	6.09E-13	6.00E-21	1.53E-06	55.8	55.79202144	2.75	1.63E-10
9910	3.10E-04	0.002149327	8.38E-05	8.38E-05	3.69E-11	7240.014723	9.72E-09	1.79E-07	6.41E-11	6.09E-13	6.01E-21	1.53E-06	55.8	55.79200582	2.752777778	1.63E-10
9920	3.10E-04	0.002149327	8.38E-05	8.38E-05	3.69E-11	7254.372867	9.74E-09	1.79E-07	6.41E-11	6.09E-13	6.02E-21	1.54E-06	55.8	55.79199018	2.755555556	1.63E-10
9930	3.10E-04	0.002149328	8.38E-05	8.38E-05	3.70E-11	7268.752912	9.75E-09	1.79E-07	6.41E-11	6.09E-13	6.03E-21	1.54E-06	55.8	55.79197451	2.758333333	1.63E-10
9940	3.10E-04	0.002149328	8.38E-05	8.38E-05	3.70E-11	7283.15489	9.77E-09	1.79E-07	6.41E-11	6.09E-13	6.04E-21	1.54E-06	55.8	55.79195882	2.761111111	1.63E-10
9950	3.10E-04	0.002149329	8.38E-05	8.38E-05	3.71E-11	7297.578835	9.78E-09	1.79E-07	6.41E-11	6.09E-13	6.06E-21	1.55E-06	55.8	55.79194311	2.763888889	1.63E-10
9960	3.10E-04	0.002149329	8.38E-05	8.38E-05	3.71E-11	7312.024781	9.80E-09	1.79E-07	6.41E-11	6.09E-13	6.07E-21	1.55E-06	55.8	55.79192737	2.766666667	1.63E-10
9970	3.10E-04	0.00214933	8.38E-05	8.38E-05	3.72E-11	7326.492761	9.81E-09	1.79E-07	6.41E-11	6.09E-13	6.08E-21	1.55E-06	55.8	55.79191161	2.769444444	1.63E-10
9980	3.10E-04	0.00214933	8.38E-05	8.38E-05	3.73E-11	7340.982809	9.83E-09	1.79E-07	6.41E-11	6.09E-13	6.09E-21	1.56E-06	55.8	55.79189582	2.772222222	1.64E-10
9990	3.10E-04	0.002149331	8.38E-05	8.38E-05	3.73E-11	7355.494959	9.84E-09	1.79E-07	6.41E-11	6.09E-13	6.10E-21	1.56E-06	55.8	55.79188001	2.775	1.64E-10
10000	3.10E-04	0.002149332	8.38E-05	8.38E-05	3.74E-11	7370.029243	9.86E-09	1.79E-07	6.41E-11	6.09E-13	6.12E-21	1.56E-06	55.8	55.79186418	2.777777778	1.64E-10
10010	3.10E-04	0.002149332	8.38E-05	8.38E-05	3.74E-11	7384.585697	9.87E-09	1.79E-07	6.41E-11	6.09E-13	6.13E-21	1.56E-06	55.8	55.79184832	2.780555556	1.64E-10
10020	3.10E-04	0.002149333	8.38E-05	8.38E-05	3.75E-11	7399.164354	9.89E-09	1.79E-07	6.41E-11	6.09E-13	6.14E-21	1.57E-06	55.8	55.79183244	2.783333333	1.64E-10
10030	3.10E-04	0.002149333	8.38E-05	8.38E-05	3.75E-11	7413.765247	9.90E-09	1.79E-07	6.41E-11	6.09E-13	6.15E-21	1.57E-06	55.8	55.79181653	2.786111111	1.64E-10
10040	3.10E-04	0.002149334	8.38E-05	8.38E-05	3.76E-11	7428.38841	9.92E-09	1.79E-07	6.41E-11	6.09E-13	6.16E-21	1.57E-06	55.8	55.7918006	2.788888889	1.64E-10
10050	3.10E-04	0.002149334	8.38E-05	8.38E-05	3.77E-11	7443.033879	9.93E-09	1.79E-07	6.41E-11	6.09E-13	6.18E-21	1.58E-06	55.8	55.79178464	2.791666667	1.64E-10
10060	3.10E-04	0.002149335	8.38E-05	8.38E-05	3.77E-11	7457.701685	9.95E-09	1.79E-07	6.41E-11	6.09E-13	6.19E-21	1.58E-06	55.8	55.79176866	2.794444444	1.64E-10
10070	3.10E-04	0.002149335	8.38E-05	8.38E-05	3.78E-11	7472.391865	9.96E-09	1.79E-07	6.41E-11	6.09E-13	6.20E-21	1.58E-06	55.8	55.79175266	2.797222222	1.64E-10
10080	3.10E-04	0.002149336	8.38E-05	8.38E-05	3.78E-11	7487.104451	9.98E-09	1.79E-07	6.41E-11	6.09E-13	6.21E-21	1.59E-06	55.8	55.79173663	2.8	1.64E-10
10090	3.10E-04	0.002149336	8.38E-05	8.38E-05	3.79E-11	7501.839478	9.99E-09	1.79E-07	6.41E-11	6.09E-13	6.22E-21	1.59E-06	55.8	55.79172058	2.802777778	1.64E-10
10100	3.10E-04	0.002149337	8.38E-05	8.38E-05	3.79E-11	7516.59698	1.00E-08	1.79E-07	6.41E-11	6.09E-13	6.24E-21	1.59E-06	55.8	55.7917045	2.805555556	1.64E-10
10110	3.10E-04	0.002149337	8.38E-05	8.38E-05	3.80E-11	7531.376992	1.00E-08	1.79E-07	6.41E-11	6.09E-13	6.25E-21	1.60E-06	55.8	55.7916884	2.808333333	1.64E-10
10120	3.10E-04	0.002149338	8.38E-05	8.38E-05	3.81E-11	7546.179547	1.00E-08	1.79E-07	6.41E-11	6.09E-13	6.26E-21	1.60E-06	55.8	55.79167227	2.811111111	1.65E-10
10130	3.10E-04	0.002149338	8.38E-05	8.38E-05	3.81E-11	7561.004681	1.01E-08	1.79E-07	6.41E-11	6.09E-13	6.27E-21	1.60E-06	55.8	55.79165612	2.813888889	1.65E-10
10140	3.10E-04	0.002149339	8.38E-05	8.38E-05	3.82E-11	7575.852427	1.01E-08	1.79E-07	6.41E-11	6.09E-13	6.29E-21	1.61E-06	55.8	55.79163995	2.816666667	1.65E-10
10150	3.10E-04	0.002149339	8.38E-05	8.38E-05	3.82E-11	7590.72282	1.01E-08	1.79E-07	6.41E-11	6.09E-13	6.30E-21	1.61E-06	55.8	55.79162375	2.819444444	1.65E-10
10160	3.10E-04	0.00214934	8.38E-05	8.38E-05	3.83E-11	7605.615895	1.01E-08	1.79E-07	6.41E-11	6.09E-13	6.31E-21	1.61E-06	55.8	55.79160752	2.822222222	1.65E-10
10170	3.10E-04	0.00214934	8.38E-05	8.38E-05	3.84E-11	7620.531686	1.01E-08	1.79E-07	6.41E-11	6.09E-13	6.32E-21	1.61E-06	55.8	55.79159127	2.825	1.65E-10
10180	3.10E-04	0.002149341	8.38E-05	8.38E-05	3.84E-11	7635.470228	1.01E-08	1.79E-07	6.41E-11	6.09E-13	6.34E-21	1.62E-06	55.8	55.791575	2.827777778	1.65E-10
10190	3.10E-04	0.002149341	8.38E-05	8.38E-05	3.85E-11	7650.431555	1.01E-08	1.79E-07	6.41E-11	6.09E-13	6.35E-21	1.62E-06	55.8	55.7915587	2.830555556	1.65E-10
10200	3.10E-04	0.002149342	8.38E-05	8.38E-05	3.85E-11	7665.415703	1.02E-08	1.79E-07	6.41E-11	6.09E-13	6.36E-21	1.62E-06	55.8	55.79154237	2.833333333	1.65E-10
10210	3.10E-04	0.002149342	8.38E-05	8.38E-05	3.86E-11	7680.422706	1.02E-08	1.79E-07	6.41E-11	6.09E-13	6.37E-21	1.63E-06	55.8	55.79152602	2.836111111	1.65E-10
10220	3.10E-04	0.002149343	8.38E-05	8.38E-05	3.86E-11	7695.452598	1.02E-08	1.79E-07	6.41E-11	6.09E-13	6.38E-21	1.63E-06	55.8	55.79150965	2.838888889	1.65E-10
10230	3.10E-04	0.002149343	8.38E-05	8.38E-05	3.87E-11	7710.505416	1.02E-08	1.79E-07	6.41E-11	6.09E-13	6.40E-21	1.63E-06	55.8	55.79149325	2.841666667	1.65E-10
10240	3.10E-04	0.002149344	8.38E-05	8.38E-05	3.88E-11	7725.581193	1.02E-08	1.79E-07	6.41E-11	6.09E-13	6.41E-21	1.64E-06	55.8	55.79147683	2.844444444	1.65E-10
10250	3.10E-04	0.002149344	8.38E-05	8.38E-05	3.88E-11	7740.679966	1.02E-08	1.79E-07	6.41E-11	6.09E-13	6.42E-21	1.64E-06	55.8	55.79146038	2.847222222	1.65E-10
10260	3.10E-04	0.002149345	8.38E-05	8.38E-05	3.89E-11	7755.801768	1.03E-08	1.79E-07	6.41E-11	6.09E-13	6.43E-21	1.64E-06	55.8	55.7914439	2.85	1.65E-10
10270	3.10E-04	0.002149345	8.38E-05	8.38E-05	3.89E-11	7770.946636	1.03E-08	1.79E-07	6.41E-11	6.09E-13	6.45E-21	1.65E-06	55.8	55.7914274	2.852777778	1.66E-10
10280	3.10E-04	0.002149346	8.38E-05	8.38E-05	3.90E-11	7786.114603	1.03E-08	1.79E-07	6.41E-11	6.09E-13	6.46E-21	1.65E-06	55.8	55.79141088	2.855555556	1.66E-10
10290	3.10E-04	0.002149346	8.38E-05	8.38E-05	3.91E-11	7801.305706	1.03E-08	1.79E-07	6.41E-11	6.09E-13	6.47E-21	1.65E-06	55.8	55.79139433	2.858333333	1.66E-10
10300	3.10E-04	0.002149347	8.38E-05	8.38E-05	3.91E-11	7816.51998	1.03E-08	1.79E-07	6.41E-11	6.09E-13	6.48E-21	1.66E-06	55.8	55.79137776	2.861111111	1.66E-10
10310	3.10E-04	0.002149347	8.38E-05	8.38E-05	3.92E-11	7831.75746	1.03E-08	1.79E-07	6.41E-11	6.09E-13	6.50E-21	1.66E-06	55.8	55.79136116	2.863888889	1.66E-10
10320	3.10E-04	0.002149348	8.38E-05	8.38E-05	3.92E-11	7847.018182	1.03E-08	1.79E-07	6.41E-11	6.09E-13	6.51E-21	1.66E-06	55.8	55.79134453	2.866666667	1.66E-10
10330	3.10E-04	0.002149348	8.38E-05	8.38E-05	3.93E-11	7862.30218	1.04E-08	1.79E-07	6.41E-11	6.09E-13	6.52E-21	1.67E-06	55.8	55.79132788	2.869444444	1.66E-10
10340	3.10E-04	0.002149349	8.38E-05	8.38E-05	3.94E-11	7877.609491	1.04E-08	1.79E-07	6.41E-11	6.09E-13	6.54E-21	1.67E-06	55.8	55.7913112	2.872222222	1.66E-10
10350	3.10E-04	0.002149349	8.38E-05	8.38E-05	3.94E-11	7892.94015	1.04E-08	1.79E-07	6.41E-11	6.09E-13	6.55E-21	1.67E-06	55.8	55.7912945	2.875	1.66E-10
10360	3.10E-04	0.00214935	8.38E-05	8.38E-05	3.95E-11	7908.294192	1.04E-08	1.79E-07	6.41E-11	6.09E-13	6.56E-21	1.68E-06	55.8	55.79127777	2.877777778	1.66E-10
10370	3.10E-04	0.00214935	8.38E-05	8.38E-05	3.95E-11	7923.671654	1.04E-08	1.79E-07	6.41E-11	6.09E-13	6.57E-21	1.68E-06	55.8	55.79126102	2.880555556	1.66E-10
10380	3.10E-04	0.002149351	8.38E-05	8.38E-05	3.96E-11	7939.072571	1.04E-08	1.79E-07	6.41E-11	6.09E-13	6.59E-21	1.68E-06	55.8	55.79124424	2.883333333	1.66E-10
10390	3.10E-04	0.002149351	8.38E-05	8.38E-05	3.97E-11	7954.496978	1.05E-08	1.79E-07	6.41E-11	6.09E-13	6.60E-21	1.68E-06	55.8	55.79122744	2.886111111	1.66E-10
10400	3.10E-04	0.002149352	8.38E-05	8.38E-05	3.97E-11	7969.944912	1.05E-08	1.79E-07	6.41E-11	6.09E-13	6.61E-21	1.69E-06	55.8	55.79121061	2.888888889	1.66E-10
10410	3.10E-04	0.002149352	8.38E-05	8.38E-05	3.98E-11	7985.416409	1.05E-08	1.79E-07	6.41E-11	6.09E-13	6.62E-21	1.69E-06	55.8	55.79119375	2.891666667	1.67E-10
10420	3.10E-04	0.002149353	8.38E-05	8.38E-05	3.98E-11	8000.911504	1.05E-08	1.79E-07	6.41E-11	6.09E-13	6.64E-21	1.69E-06	55.8	55.79117687	2.894444444	1.67E-10
10430	3.10E-04	0.002149353	8.38E-05	8.38E-05	3.99E-11	8016.430234	1.05E-08	1.79E-07	6.41E-11	6.09E-13	6.65E-21	1.70E-06	55.8	55.79115997	2.897222222	1.67E-10
10440	3.10E-04	0.002149354	8.38E-05	8.38E-05	4.00E-11	8031.972633	1.05E-08	1.79E-07	6.41E-11	6.09E-13	6.66E-21	1.70E-06	55.8	55.79114304	2.9	1.67E-10
10450	3.10E-04	0.002149354	8.38E-05	8.38E-05	4.00E-11	8047.53874	1.06E-08	1.79E-07	6.41E-11	6.09E-13	6.68E-21	1.70E-06	55.8	55.79112608	2.902777778	1.67E-10
10460	3.10E-04	0.002149355	8.38E-05	8.38E-05	4.01E-11	8063.128589	1.06E-08	1.79E-07	6.41E-11	6.09E-13	6.69E-21	1.71E-06	55.8	55.79110909	2.905555556	1.67E-10
10470	3.10E-04	0.002149355	8.38E-05	8.38E-05	4.01E-11	8078.742217	1.06E-08	1.79E-07	6.41E-11	6.09E-13	6.70E-21	1.71E-06	55.8	55.79109208	2.908333333	1.67E-10
10480	3.10E-04	0.002149356	8.38E-05	8.38E-05	4.02E-11	8094.379661	1.06E-08	1.79E-07	6.41E-11	6.09E-13	6.71E-21	1.71E-06	55.8	55.79107505	2.911111111	1.67E-10
10490	3.10E-04	0.002149356	8.38E-05	8.38E-05	4.03E-11	8110.040956	1.06E-08	1.79E-07	6.41E-11	6.09E-13	6.73E-21	1.72E-06	55.8	55.79105799	2.913888889	1.67E-10
10500	3.10E-04	0.002149357	8.38E-05	8.38E-05	4.03E-11	8125.726138	1.06E-08	1.79E-07	6.41E-11	6.09E-13	6.74E-21	1.72E-06	55.8	55.7910409	2.916666667	1.67E-10
10510	3.10E-04	0.002149357	8.38E-05	8.38E-05	4.04E-11	8141.435246	1.07E-08	1.79E-07	6.41E-11	6.09E-13	6.75E-21	1.72E-06	55.8	55.79102378	2.919444444	1.67E-10
10520	3.10E-04	0.002149357	8.38E-05	8.38E-05	4.05E-11	8157.168314	1.07E-08	1.79E-07	6.41E-11	6.09E-13	6.77E-21	1.73E-06	55.8	55.79100664	2.922222222	1.67E-10
10530	3.10E-04	0.002149358	8.38E-05	8.38E-05	4.05E-11	8172.925379	1.07E-08	1.79E-07	6.41E-11	6.09E-13	6.78E-21	1.73E-06	55.8	55.79098948	2.925	1.67E-10
10540	3.10E-04	0.002149358	8.38E-05	8.38E-05	4.06E-11	8188.706478	1.07E-08	1.79E-07	6.41E-11	6.09E-13	6.79E-21	1.73E-06	55.8	55.79097228	2.927777778	1.67E-10
10550	3.10E-04	0.002149359	8.38E-05	8.38E-05	4.06E-11	8204.511648	1.07E-08	1.79E-07	6.41E-11	6.09E-13	6.81E-21	1.74E-06	55.8	55.79095507	2.930555556	1.67E-10
10560	3.10E-04	0.002149359	8.38E-05	8.38E-05	4.07E-11	8220.340926	1.07E-08	1.79E-07	6.41E-11	6.09E-13	6.82E-21	1.74E-06	55.8	55.79093782	2.933333333	1.68E-10
10570	3.10E-04	0.00214936	8.38E-05	8.38E-05	4.08E-11	8236.194347	1.07E-08	1.79E-07	6.41E-11	6.09E-13	6.83E-21	1.74E-06	55.8	55.79092055	2.936111111	1.68E-10
10580	3.10E-04	0.00214936	8.38E-05	8.38E-05	4.08E-11	8252.07195	1.08E-08	1.79E-07	6.41E-11	6.09E-13	6.84E-21	1.75E-06	55.8	55.79090325	2.938888889	1.68E-10
10590	3.10E-04	0.002149361	8.38E-05	8.38E-05	4.09E-11	8267.97377	1.08E-08	1.79E-07	6.41E-11	6.09E-13	6.86E-21	1.75E-06	55.8	55.79088593	2.941666667	1.68E-10
10600	3.10E-04	0.002149361	8.38E-05	8.38E-05	4.10E-11	8283.899845	1.08E-08	1.79E-07	6.41E-11	6.09E-13	6.87E-21	1.75E-06	55.8	55.79086858	2.944444444	1.68E-10
10610	3.10E-04	0.002149362	8.38E-05	8.38E-05	4.10E-11	8299.850211	1.08E-08	1.79E-07	6.41E-11	6.09E-13	6.88E-21	1.76E-06	55.8	55.7908512	2.947222222	1.68E-10
10620	3.10E-04	0.002149362	8.38E-05	8.38E-05	4.11E-11	8315.824907	1.08E-08	1.79E-07	6.41E-11	6.09E-13	6.90E-21	1.76E-06	55.8	55.7908338	2.95	1.68E-10
10630	3.10E-04	0.002149363	8.38E-05	8.38E-05	4.11E-11	8331.823969	1.08E-08	1.79E-07	6.41E-11	6.09E-13	6.91E-21	1.76E-06	55.8	55.79081637	2.952777778	1.68E-10
10640	3.10E-04	0.002149363	8.38E-05	8.38E-05	4.12E-11	8347.847433	1.09E-08	1.79E-07	6.41E-11	6.09E-13	6.92E-21	1.77E-06	55.8	55.79079891	2.955555556	1.68E-10
10650	3.10E-04	0.002149364	8.38E-05	8.38E-05	4.13E-11	8363.895338	1.09E-08	1.79E-07	6.41E-11	6.09E-13	6.94E-21	1.77E-06	55.8	55.79078143	2.958333333	1.68E-10
10660	3.10E-04	0.002149364	8.38E-05	8.38E-05	4.13E-11	8379.96772	1.09E-08	1.79E-07	6.41E-11	6.09E-13	6.95E-21	1.77E-06	55.8	55.79076392	2.961111111	1.68E-10
10670	3.10E-04	0.002149364	8.38E-05	8.38E-05	4.14E-11	8396.064618	1.09E-08	1.79E-07	6.41E-11	6.09E-13	6.96E-21	1.78E-06	55.8	55.79074638	2.963888889	1.68E-10
10680	3.10E-04	0.002149365	8.38E-05	8.38E-05	4.15E-11	8412.186067	1.09E-08	1.79E-07	6.41E-11	6.09E-13	6.98E-21	1.78E-06	55.8	55.79072882	2.966666667	1.68E-10
10690	3.10E-04	0.002149365	8.38E-05	8.38E-05	4.15E-11	8428.332107	1.09E-08	1.79E-07	6.41E-11	6.09E-13	6.99E-21	1.78E-06	55.8	55.79071123	2.969444444	1.68E-10
10700	3.10E-04	0.002149366	8.38E-05	8.38E-05	4.16E-11	8444.502773	1.10E-08	1.79E-07	6.41E-11	6.09E-13	7.00E-21	1.79E-06	55.8	55.79069361	2.972222222	1.68E-10
10710	3.10E-04	0.002149366	8.38E-05	8.38E-05	4.16E-11	8460.698105	1.10E-08	1.79E-07	6.41E-11	6.09E-13	7.02E-21	1.79E-06	55.8	55.79067597	2.975	1.68E-10
10720	3.10E-04	0.002149367	8.38E-05	8.38E-05	4.17E-11	8476.918138	1.10E-08	1.79E-07	6.41E-11	6.09E-13	7.03E-21	1.80E-06	55.8	55.7906583	2.977777778	1.69E-10
10730	3.10E-04	0.002149367	8.38E-05	8.38E-05	4.18E-11	8493.162912	1.10E-08	1.79E-07	6.41E-11	6.09E-13	7.04E-21	1.80E-06	55.8	55.7906406	2.980555556	1.69E-10
10740	3.10E-04	0.002149368	8.38E-05	8.38E-05	4.18E-11	8509.432464	1.10E-08	1.79E-07	6.41E-11	6.09E-13	7.06E-21	1.80E-06	55.8	55.79062288	2.983333333	1.69E-10
10750	3.10E-04	0.002149368	8.38E-05	8.38E-05	4.19E-11	8525.726831	1.10E-08	1.79E-07	6.41E-11	6.09E-13	7.07E-21	1.81E-06	55.8	55.79060512	2.986111111	1.69E-10
10760	3.10E-04	0.002149369	8.38E-05	8.38E-05	4.20E-11	8542.046052	1.11E-08	1.79E-07	6.41E-11	6.09E-13	7.08E-21	1.81E-06	55.8	55.79058735	2.988888889	1.69E-10
10770	3.10E-04	0.002149369	8.38E-05	8.38E-05	4.20E-11	8558.390165	1.11E-08	1.79E-07	6.41E-11	6.09E-13	7.10E-21	1.81E-06	55.8	55.79056954	2.991666667	1.69E-10
10780	3.10E-04	0.002149369	8.38E-05	8.38E-05	4.21E-11	8574.759206	1.11E-08	1.79E-07	6.41E-11	6.09E-13	7.11E-21	1.82E-06	55.8	55.79055171	2.994444444	1.69E-10
10790	3.10E-04	0.00214937	8.38E-05	8.38E-05	4.22E-11	8591.153215	1.11E-08	1.79E-07	6.41E-11	6.09E-13	7.12E-21	1.82E-06	55.8	55.79053385	2.997222222	1.69E-10
10800	3.10E-04	0.00214937	8.38E-05	8.38E-05	4.22E-11	8607.57223	1.11E-08	1.79E-07	6.41E-11	6.09E-13	7.14E-21	1.82E-06	55.8	55.79051596	3	1.69E-10
10810	3.10E-04	0.002149371	8.38E-05	8.38E-05	4.23E-11	8624.016288	1.11E-08	1.79E-07	6.41E-11	6.09E-13	7.15E-21	1.83E-06	55.8	55.79049805	3.002777778	1.69E-10
10820	3.10E-04	0.002149371	8.38E-05	8.38E-05	4.23E-11	8640.485428	1.12E-08	1.79E-07	6.41E-11	6.09E-13	7.17E-21	1.83E-06	55.8	55.7904801	3.005555556	1.69E-10
10830	3.10E-04	0.002149372	8.38E-05	8.38E-05	4.24E-11	8656.979687	1.12E-08	1.79E-07	6.41E-11	6.09E-13	7.18E-21	1.83E-06	55.8	55.79046213	3.008333333	1.69E-10
10840	3.10E-04	0.002149372	8.38E-05	8.38E-05	4.25E-11	8673.499106	1.12E-08	1.79E-07	6.41E-11	6.09E-13	7.19E-21	1.84E-06	55.8	55.79044414	3.011111111	1.69E-10
10850	3.10E-04	0.002149373	8.38E-05	8.38E-05	4.25E-11	8690.043721	1.12E-08	1.79E-07	6.41E-11	6.09E-13	7.21E-21	1.84E-06	55.8	55.79042611	3.013888889	1.69E-10
10860	3.10E-04	0.002149373	8.38E-05	8.38E-05	4.26E-11	8706.613571	1.12E-08	1.79E-07	6.41E-11	6.09E-13	7.22E-21	1.84E-06	55.8	55.79040806	3.016666667	1.69E-10
10870	3.10E-04	0.002149373	8.38E-05	8.38E-05	4.27E-11	8723.208695	1.13E-08	1.79E-07	6.41E-11	6.09E-13	7.23E-21	1.85E-06	55.8	55.79038998	3.019444444	1.70E-10
10880	3.10E-04	0.002149374	8.38E-05	8.38E-05	4.27E-11	8739.829131	1.13E-08	1.79E-07	6.41E-11	6.09E-13	7.25E-21	1.85E-06	55.8	55.79037188	3.022222222	1.70E-10
10890	3.10E-04	0.002149374	8.38E-05	8.38E-05	4.28E-11	8756.474917	1.13E-08	1.79E-07	6.41E-11	6.09E-13	7.26E-21	1.85E-06	55.8	55.79035374	3.025	1.70E-10
10900	3.10E-04	0.002149375	8.38E-05	8.38E-05	4.29E-11	8773.146094	1.13E-08	1.79E-07	6.41E-11	6.09E-13	7.27E-21	1.86E-06	55.8	55.79033558	3.027777778	1.70E-10
10910	3.10E-04	0.002149375	8.38E-05	8.38E-05	4.29E-11	8789.842698	1.13E-08	1.79E-07	6.41E-11	6.09E-13	7.29E-21	1.86E-06	55.8	55.79031739	3.030555556	1.70E-10
10920	3.10E-04	0.002149376	8.38E-05	8.38E-05	4.30E-11	8806.564769	1.13E-08	1.79E-07	6.41E-11	6.09E-13	7.30E-21	1.86E-06	55.8	55.79029917	3.033333333	1.70E-10
10930	3.10E-04	0.002149376	8.38E-05	8.38E-05	4.31E-11	8823.312347	1.14E-08	1.79E-07	6.41E-11	6.09E-13	7.32E-21	1.87E-06	55.8	55.79028093	3.036111111	1.70E-10
10940	3.10E-04	0.002149377	8.38E-05	8.38E-05	4.31E-11	8840.085469	1.14E-08	1.79E-07	6.41E-11	6.09E-13	7.33E-21	1.87E-06	55.8	55.79026265	3.038888889	1.70E-10
10950	3.10E-04	0.002149377	8.38E-05	8.38E-05	4.32E-11	8856.884174	1.14E-08	1.79E-07	6.41E-11	6.09E-13	7.34E-21	1.88E-06	55.8	55.79024435	3.041666667	1.70E-10
10960	3.10E-04	0.002149377	8.38E-05	8.38E-05	4.33E-11	8873.708503	1.14E-08	1.79E-07	6.41E-11	6.09E-13	7.36E-21	1.88E-06	55.8	55.79022602	3.044444444	1.70E-10
10970	3.10E-04	0.002149378	8.38E-05	8.38E-05	4.33E-11	8890.558493	1.14E-08	1.79E-07	6.41E-11	6.09E-13	7.37E-21	1.88E-06	55.8	55.79020767	3.047222222	1.70E-10
10980	3.10E-04	0.002149378	8.38E-05	8.38E-05	4.34E-11	8907.434184	1.14E-08	1.79E-07	6.41E-11	6.09E-13	7.39E-21	1.89E-06	55.8	55.79018928	3.05	1.70E-10
10990	3.10E-04	0.002149379	8.38E-05	8.38E-05	4.35E-11	8924.335615	1.15E-08	1.79E-07	6.41E-11	6.09E-13	7.40E-21	1.89E-06	55.8	55.79017087	3.052777778	1.70E-10
11000	3.10E-04	0.002149379	8.38E-05	8.38E-05	4.35E-11	8941.262825	1.15E-08	1.79E-07	6.41E-11	6.09E-13	7.41E-21	1.89E-06	55.8	55.79015243	3.055555556	1.70E-10
11010	3.10E-04	0.00214938	8.38E-05	8.38E-05	4.36E-11	8958.215855	1.15E-08	1.79E-07	6.41E-11	6.09E-13	7.43E-21	1.90E-06	55.8	55.79013396	3.058333333	1.70E-10
11020	3.10E-04	0.00214938	8.38E-05	8.38E-05	4.37E-11	8975.194742	1.15E-08	1.79E-07	6.41E-11	6.09E-13	7.44E-21	1.90E-06	55.8	55.79011546	3.061111111	1.70E-10
11030	3.10E-04	0.00214938	8.38E-05	8.38E-05	4.37E-11	8992.199527	1.15E-08	1.79E-07	6.41E-11	6.09E-13	7.46E-21	1.90E-06	55.8	55.79009694	3.063888889	1.71E-10
11040	3.10E-04	0.002149381	8.38E-05	8.38E-05	4.38E-11	9009.230248	1.15E-08	1.79E-07	6.41E-11	6.09E-13	7.47E-21	1.91E-06	55.8	55.79007838	3.066666667	1.71E-10
11050	3.10E-04	0.002149381	8.38E-05	8.38E-05	4.39E-11	9026.286947	1.16E-08	1.79E-07	6.41E-11	6.09E-13	7.48E-21	1.91E-06	55.8	55.7900598	3.069444444	1.71E-10
11060	3.10E-04	0.002149382	8.38E-05	8.38E-05	4.39E-11	9043.369661	1.16E-08	1.79E-07	6.41E-11	6.09E-13	7.50E-21	1.91E-06	55.8	55.79004119	3.072222222	1.71E-10
11070	3.10E-04	0.002149382	8.38E-05	8.38E-05	4.40E-11	9060.478432	1.16E-08	1.79E-07	6.41E-11	6.09E-13	7.51E-21	1.92E-06	55.8	55.79002255	3.075	1.71E-10
11080	3.10E-04	0.002149383	8.38E-05	8.38E-05	4.41E-11	9077.613298	1.16E-08	1.79E-07	6.41E-11	6.09E-13	7.53E-21	1.92E-06	55.8	55.79000388	3.077777778	1.71E-10
11090	3.10E-04	0.002149383	8.38E-05	8.38E-05	4.41E-11	9094.7743	1.16E-08	1.79E-07	6.41E-11	6.09E-13	7.54E-21	1.93E-06	55.8	55.78998519	3.080555556	1.71E-10
11100	3.10E-04	0.002149383	8.38E-05	8.38E-05	4.42E-11	9111.961476	1.17E-08	1.79E-07	6.41E-11	6.09E-13	7.55E-21	1.93E-06	55.8	55.78996646	3.083333333	1.71E-10
11110	3.10E-04	0.002149384	8.38E-05	8.38E-05	4.43E-11	9129.174868	1.17E-08	1.79E-07	6.41E-11	6.09E-13	7.57E-21	1.93E-06	55.8	55.78994771	3.086111111	1.71E-10
11120	3.10E-04	0.002149384	8.38E-05	8.38E-05	4.43E-11	9146.414515	1.17E-08	1.79E-07	6.41E-11	6.09E-13	7.58E-21	1.94E-06	55.8	55.78992893	3.088888889	1.71E-10
11130	3.10E-04	0.002149385	8.38E-05	8.38E-05	4.44E-11	9163.680458	1.17E-08	1.79E-07	6.41E-11	6.09E-13	7.60E-21	1.94E-06	55.8	55.78991012	3.091666667	1.71E-10
11140	3.10E-04	0.002149385	8.38E-05	8.38E-05	4.45E-11	9180.972736	1.17E-08	1.79E-07	6.41E-11	6.09E-13	7.61E-21	1.94E-06	55.8	55.78989128	3.094444444	1.71E-10
11150	3.10E-04	0.002149385	8.38E-05	8.38E-05	4.45E-11	9198.291389	1.17E-08	1.79E-07	6.41E-11	6.09E-13	7.63E-21	1.95E-06	55.8	55.78987241	3.097222222	1.71E-10
11160	3.10E-04	0.002149386	8.38E-05	8.38E-05	4.46E-11	9215.636458	1.18E-08	1.79E-07	6.41E-11	6.09E-13	7.64E-21	1.95E-06	55.8	55.78985352	3.1	1.71E-10
11170	3.10E-04	0.002149386	8.38E-05	8.38E-05	4.47E-11	9233.007983	1.18E-08	1.79E-07	6.41E-11	6.09E-13	7.65E-21	1.95E-06	55.8	55.78983459	3.102777778	1.71E-10
11180	3.10E-04	0.002149387	8.38E-05	8.38E-05	4.47E-11	9250.406004	1.18E-08	1.79E-07	6.41E-11	6.09E-13	7.67E-21	1.96E-06	55.8	55.78981564	3.105555556	1.71E-10
11190	3.10E-04	0.002149387	8.38E-05	8.38E-05	4.48E-11	9267.830562	1.18E-08	1.79E-07	6.41E-11	6.09E-13	7.68E-21	1.96E-06	55.8	55.78979666	3.108333333	1.71E-10
11200	3.10E-04	0.002149388	8.38E-05	8.38E-05	4.49E-11	9285.281697	1.18E-08	1.79E-07	6.41E-11	6.09E-13	7.70E-21	1.97E-06	55.8	55.78977764	3.111111111	1.72E-10
11210	3.10E-04	0.002149388	8.38E-05	8.38E-05	4.49E-11	9302.759451	1.19E-08	1.79E-07	6.41E-11	6.09E-13	7.71E-21	1.97E-06	55.8	55.7897586	3.113888889	1.72E-10
11220	3.10E-04	0.002149388	8.38E-05	8.38E-05	4.50E-11	9320.263862	1.19E-08	1.79E-07	6.41E-11	6.09E-13	7.73E-21	1.97E-06	55.8	55.78973953	3.116666667	1.72E-10
11230	3.10E-04	0.002149389	8.38E-05	8.38E-05	4.51E-11	9337.794973	1.19E-08	1.79E-07	6.41E-11	6.09E-13	7.74E-21	1.98E-06	55.8	55.78972043	3.119444444	1.72E-10
11240	3.10E-04	0.002149389	8.38E-05	8.38E-05	4.51E-11	9355.352823	1.19E-08	1.79E-07	6.41E-11	6.09E-13	7.76E-21	1.98E-06	55.8	55.78970131	3.122222222	1.72E-10
11250	3.10E-04	0.00214939	8.38E-05	8.38E-05	4.52E-11	9372.937454	1.19E-08	1.79E-07	6.41E-11	6.09E-13	7.77E-21	1.98E-06	55.8	55.78968215	3.125	1.72E-10
11260	3.10E-04	0.00214939	8.38E-05	8.38E-05	4.53E-11	9390.548906	1.19E-08	1.79E-07	6.41E-11	6.09E-13	7.78E-21	1.99E-06	55.8	55.78966296	3.127777778	1.72E-10
11270	3.10E-04	0.00214939	8.38E-05	8.38E-05	4.54E-11	9408.187221	1.20E-08	1.79E-07	6.41E-11	6.09E-13	7.80E-21	1.99E-06	55.8	55.78964375	3.130555556	1.72E-10
11280	3.10E-04	0.002149391	8.38E-05	8.38E-05	4.54E-11	9425.852439	1.20E-08	1.79E-07	6.41E-11	6.09E-13	7.81E-21	2.00E-06	55.8	55.7896245	3.133333333	1.72E-10
11290	3.10E-04	0.002149391	8.38E-05	8.38E-05	4.55E-11	9443.544601	1.20E-08	1.79E-07	6.41E-11	6.09E-13	7.83E-21	2.00E-06	55.8	55.78960523	3.136111111	1.72E-10
11300	3.10E-04	0.002149392	8.38E-05	8.38E-05	4.56E-11	9461.263748	1.20E-08	1.79E-07	6.41E-11	6.09E-13	7.84E-21	2.00E-06	55.8	55.78958592	3.138888889	1.72E-10
11310	3.10E-04	0.002149392	8.38E-05	8.38E-05	4.56E-11	9479.009923	1.20E-08	1.79E-07	6.41E-11	6.09E-13	7.86E-21	2.01E-06	55.8	55.78956659	3.141666667	1.72E-10
11320	3.10E-04	0.002149392	8.38E-05	8.38E-05	4.57E-11	9496.783165	1.21E-08	1.79E-07	6.41E-11	6.09E-13	7.87E-21	2.01E-06	55.8	55.78954723	3.144444444	1.72E-10
11330	3.10E-04	0.002149393	8.38E-05	8.38E-05	4.58E-11	9514.583516	1.21E-08	1.79E-07	6.41E-11	6.09E-13	7.89E-21	2.01E-06	55.8	55.78952784	3.147222222	1.72E-10
11340	3.10E-04	0.002149393	8.38E-05	8.38E-05	4.58E-11	9532.411017	1.21E-08	1.79E-07	6.41E-11	6.09E-13	7.90E-21	2.02E-06	55.8	55.78950841	3.15	1.72E-10
11350	3.10E-04	0.002149394	8.38E-05	8.38E-05	4.59E-11	9550.26571	1.21E-08	1.79E-07	6.41E-11	6.09E-13	7.92E-21	2.02E-06	55.8	55.78948896	3.152777778	1.72E-10
11360	3.10E-04	0.002149394	8.38E-05	8.38E-05	4.60E-11	9568.147637	1.21E-08	1.79E-07	6.41E-11	6.09E-13	7.93E-21	2.03E-06	55.8	55.78946948	3.155555556	1.72E-10
11370	3.10E-04	0.002149394	8.38E-05	8.38E-05	4.61E-11	9586.056838	1.21E-08	1.79E-07	6.41E-11	6.09E-13	7.95E-21	2.03E-06	55.8	55.78944997	3.158333333	1.73E-10
11380	3.10E-04	0.002149395	8.38E-05	8.38E-05	4.61E-11	9603.993356	1.22E-08	1.79E-07	6.41E-11	6.09E-13	7.96E-21	2.03E-06	55.8	55.78943043	3.161111111	1.73E-10
11390	3.10E-04	0.002149395	8.38E-05	8.38E-05	4.62E-11	9621.957232	1.22E-08	1.79E-07	6.41E-11	6.09E-13	7.98E-21	2.04E-06	55.8	55.78941086	3.163888889	1.73E-10
11400	3.10E-04	0.002149396	8.38E-05	8.38E-05	4.63E-11	9639.948507	1.22E-08	1.79E-07	6.41E-11	6.09E-13	7.99E-21	2.04E-06	55.8	55.78939126	3.166666667	1.73E-10
11410	3.10E-04	0.002149396	8.38E-05	8.38E-05	4.63E-11	9657.967225	1.22E-08	1.79E-07	6.41E-11	6.09E-13	8.01E-21	2.04E-06	55.8	55.78937163	3.169444444	1.73E-10
11420	3.10E-04	0.002149396	8.38E-05	8.38E-05	4.64E-11	9676.013425	1.22E-08	1.79E-07	6.41E-11	6.09E-13	8.02E-21	2.05E-06	55.8	55.78935197	3.172222222	1.73E-10
11430	3.10E-04	0.002149397	8.38E-05	8.38E-05	4.65E-11	9694.087152	1.23E-08	1.79E-07	6.41E-11	6.09E-13	8.04E-21	2.05E-06	55.8	55.78933228	3.175	1.73E-10
11440	3.10E-04	0.002149397	8.38E-05	8.38E-05	4.65E-11	9712.188445	1.23E-08	1.79E-07	6.41E-11	6.09E-13	8.05E-21	2.06E-06	55.8	55.78931256	3.177777778	1.73E-10
11450	3.10E-04	0.002149398	8.38E-05	8.38E-05	4.66E-11	9730.317348	1.23E-08	1.79E-07	6.41E-11	6.09E-13	8.07E-21	2.06E-06	55.8	55.78929281	3.180555556	1.73E-10
11460	3.10E-04	0.002149398	8.38E-05	8.38E-05	4.67E-11	9748.473903	1.23E-08	1.79E-07	6.41E-11	6.09E-13	8.08E-21	2.06E-06	55.8	55.78927303	3.183333333	1.73E-10
11470	3.10E-04	0.002149398	8.38E-05	8.38E-05	4.68E-11	9766.658151	1.23E-08	1.79E-07	6.41E-11	6.09E-13	8.10E-21	2.07E-06	55.8	55.78925322	3.186111111	1.73E-10
11480	3.10E-04	0.002149399	8.38E-05	8.38E-05	4.68E-11	9784.870135	1.23E-08	1.79E-07	6.41E-11	6.09E-13	8.11E-21	2.07E-06	55.8	55.78923338	3.188888889	1.73E-10
11490	3.10E-04	0.002149399	8.38E-05	8.38E-05	4.69E-11	9803.109897	1.24E-08	1.79E-07	6.41E-11	6.09E-13	8.13E-21	2.07E-06	55.8	55.78921351	3.191666667	1.73E-10
11500	3.10E-04	0.002149399	8.38E-05	8.38E-05	4.70E-11	9821.37748	1.24E-08	1.79E-07	6.41E-11	6.09E-13	8.14E-21	2.08E-06	55.8	55.78919361	3.194444444	1.73E-10
11510	3.10E-04	0.0021494	8.38E-05	8.38E-05	4.70E-11	9839.672926	1.24E-08	1.79E-07	6.41E-11	6.09E-13	8.16E-21	2.08E-06	55.8	55.78917367	3.197222222	1.73E-10
11520	3.10E-04	0.0021494	8.38E-05	8.38E-05	4.71E-11	9857.996277	1.24E-08	1.79E-07	6.41E-11	6.09E-13	8.17E-21	2.09E-06	55.8	55.78915371	3.2	1.73E-10
11530	3.10E-04	0.002149401	8.38E-05	8.38E-05	4.72E-11	9876.347577	1.24E-08	1.79E-07	6.41E-11	6.09E-13	8.19E-21	2.09E-06	55.8	55.78913372	3.202777778	1.73E-10
11540	3.10E-04	0.002149401	8.38E-05	8.38E-05	4.73E-11	9894.726867	1.25E-08	1.79E-07	6.41E-11	6.09E-13	8.20E-21	2.09E-06	55.8	55.7891137	3.205555556	1.74E-10
11550	3.10E-04	0.002149401	8.38E-05	8.38E-05	4.73E-11	9913.134191	1.25E-08	1.79E-07	6.41E-11	6.09E-13	8.22E-21	2.10E-06	55.8	55.78909364	3.208333333	1.74E-10
11560	3.10E-04	0.002149402	8.38E-05	8.38E-05	4.74E-11	9931.569591	1.25E-08	1.79E-07	6.41E-11	6.09E-13	8.23E-21	2.10E-06	55.8	55.78907356	3.211111111	1.74E-10
11570	3.10E-04	0.002149402	8.38E-05	8.38E-05	4.75E-11	9950.03311	1.25E-08	1.79E-07	6.41E-11	6.09E-13	8.25E-21	2.11E-06	55.8	55.78905344	3.213888889	1.74E-10
11580	3.10E-04	0.002149403	8.38E-05	8.38E-05	4.75E-11	9968.52479	1.25E-08	1.79E-07	6.41E-11	6.09E-13	8.26E-21	2.11E-06	55.8	55.7890333	3.216666667	1.74E-10
11590	3.10E-04	0.002149403	8.38E-05	8.38E-05	4.76E-11	9987.044676	1.26E-08	1.79E-07	6.41E-11	6.09E-13	8.28E-21	2.11E-06	55.8	55.78901312	3.219444444	1.74E-10
11600	3.10E-04	0.002149403	8.38E-05	8.38E-05	4.77E-11	10005.59281	1.26E-08	1.79E-07	6.41E-11	6.09E-13	8.29E-21	2.12E-06	55.8	55.78899292	3.222222222	1.74E-10
11610	3.10E-04	0.002149404	8.38E-05	8.38E-05	4.78E-11	10024.16923	1.26E-08	1.79E-07	6.41E-11	6.09E-13	8.31E-21	2.12E-06	55.8	55.78897268	3.225	1.74E-10
11620	3.10E-04	0.002149404	8.38E-05	8.38E-05	4.78E-11	10042.77399	1.26E-08	1.79E-07	6.41E-11	6.09E-13	8.32E-21	2.13E-06	55.8	55.78895241	3.227777778	1.74E-10
11630	3.10E-04	0.002149404	8.38E-05	8.38E-05	4.79E-11	10061.40713	1.26E-08	1.79E-07	6.41E-11	6.09E-13	8.34E-21	2.13E-06	55.8	55.78893211	3.230555556	1.74E-10
11640	3.10E-04	0.002149405	8.38E-05	8.38E-05	4.80E-11	10080.06868	1.27E-08	1.79E-07	6.41E-11	6.09E-13	8.35E-21	2.13E-06	55.8	55.78891178	3.233333333	1.74E-10
11650	3.10E-04	0.002149405	8.38E-05	8.38E-05	4.81E-11	10098.7587	1.27E-08	1.79E-07	6.41E-11	6.09E-13	8.37E-21	2.14E-06	55.8	55.78889142	3.236111111	1.74E-10
11660	3.10E-04	0.002149406	8.38E-05	8.38E-05	4.81E-11	10117.47723	1.27E-08	1.79E-07	6.41E-11	6.09E-13	8.39E-21	2.14E-06	55.8	55.78887103	3.238888889	1.74E-10
11670	3.10E-04	0.002149406	8.38E-05	8.38E-05	4.82E-11	10136.22431	1.27E-08	1.79E-07	6.41E-11	6.09E-13	8.40E-21	2.15E-06	55.8	55.7888506	3.241666667	1.74E-10
11680	3.10E-04	0.002149406	8.38E-05	8.38E-05	4.83E-11	10154.99998	1.27E-08	1.79E-07	6.41E-11	6.09E-13	8.42E-21	2.15E-06	55.8	55.78883015	3.244444444	1.74E-10
11690	3.10E-04	0.002149407	8.38E-05	8.38E-05	4.84E-11	10173.80429	1.28E-08	1.79E-07	6.41E-11	6.09E-13	8.43E-21	2.15E-06	55.8	55.78880966	3.247222222	1.74E-10
11700	3.10E-04	0.002149407	8.38E-05	8.38E-05	4.84E-11	10192.63729	1.28E-08	1.79E-07	6.41E-11	6.09E-13	8.45E-21	2.16E-06	55.8	55.78878914	3.25	1.74E-10
11710	3.10E-04	0.002149407	8.38E-05	8.38E-05	4.85E-11	10211.499	1.28E-08	1.79E-07	6.41E-11	6.09E-13	8.46E-21	2.16E-06	55.8	55.7887686	3.252777778	1.74E-10
11720	3.10E-04	0.002149408	8.38E-05	8.38E-05	4.86E-11	10230.38949	1.28E-08	1.79E-07	6.41E-11	6.09E-13	8.48E-21	2.16E-06	55.8	55.78874802	3.255555556	1.75E-10
11730	3.10E-04	0.002149408	8.38E-05	8.38E-05	4.86E-11	10249.30879	1.28E-08	1.79E-07	6.41E-11	6.09E-13	8.49E-21	2.17E-06	55.8	55.78872741	3.258333333	1.75E-10
11740	3.10E-04	0.002149408	8.38E-05	8.38E-05	4.87E-11	10268.25695	1.28E-08	1.79E-07	6.41E-11	6.09E-13	8.51E-21	2.17E-06	55.8	55.78870676	3.261111111	1.75E-10
11750	3.10E-04	0.002149409	8.38E-05	8.38E-05	4.88E-11	10287.23401	1.29E-08	1.79E-07	6.41E-11	6.09E-13	8.53E-21	2.18E-06	55.8	55.78868609	3.263888889	1.75E-10
11760	3.10E-04	0.002149409	8.38E-05	8.38E-05	4.89E-11	10306.24001	1.29E-08	1.79E-07	6.41E-11	6.09E-13	8.54E-21	2.18E-06	55.8	55.78866538	3.266666667	1.75E-10
11770	3.10E-04	0.00214941	8.38E-05	8.38E-05	4.89E-11	10325.275	1.29E-08	1.79E-07	6.41E-11	6.09E-13	8.56E-21	2.18E-06	55.8	55.78864465	3.269444444	1.75E-10
11780	3.10E-04	0.00214941	8.38E-05	8.38E-05	4.90E-11	10344.33903	1.29E-08	1.79E-07	6.41E-11	6.09E-13	8.57E-21	2.19E-06	55.8	55.78862388	3.272222222	1.75E-10
11790	3.10E-04	0.00214941	8.38E-05	8.38E-05	4.91E-11	10363.43213	1.29E-08	1.79E-07	6.41E-11	6.09E-13	8.59E-21	2.19E-06	55.8	55.78860308	3.275	1.75E-10
11800	3.10E-04	0.002149411	8.38E-05	8.38E-05	4.92E-11	10382.55436	1.30E-08	1.79E-07	6.41E-11	6.09E-13	8.60E-21	2.20E-06	55.8	55.78858224	3.277777778	1.75E-10
11810	3.10E-04	0.002149411	8.38E-05	8.38E-05	4.92E-11	10401.70575	1.30E-08	1.79E-07	6.41E-11	6.09E-13	8.62E-21	2.20E-06	55.8	55.78856138	3.280555556	1.75E-10
11820	3.10E-04	0.002149411	8.38E-05	8.38E-05	4.93E-11	10420.88635	1.30E-08	1.79E-07	6.41E-11	6.09E-13	8.64E-21	2.21E-06	55.8	55.78854048	3.283333333	1.75E-10
11830	3.10E-04	0.002149412	8.38E-05	8.38E-05	4.94E-11	10440.09621	1.30E-08	1.79E-07	6.41E-11	6.09E-13	8.65E-21	2.21E-06	55.8	55.78851956	3.286111111	1.75E-10
11840	3.10E-04	0.002149412	8.38E-05	8.38E-05	4.95E-11	10459.33537	1.30E-08	1.79E-07	6.41E-11	6.09E-13	8.67E-21	2.21E-06	55.8	55.7884986	3.288888889	1.75E-10
11850	3.10E-04	0.002149412	8.38E-05	8.38E-05	4.95E-11	10478.60387	1.31E-08	1.79E-07	6.41E-11	6.09E-13	8.68E-21	2.22E-06	55.8	55.7884776	3.291666667	1.75E-10
11860	3.10E-04	0.002149413	8.38E-05	8.38E-05	4.96E-11	10497.90177	1.31E-08	1.79E-07	6.41E-11	6.09E-13	8.70E-21	2.22E-06	55.8	55.78845658	3.294444444	1.75E-10
11870	3.10E-04	0.002149413	8.38E-05	8.38E-05	4.97E-11	10517.22909	1.31E-08	1.79E-07	6.41E-11	6.09E-13	8.72E-21	2.23E-06	55.8	55.78843553	3.297222222	1.75E-10
11880	3.10E-04	0.002149413	8.38E-05	8.38E-05	4.98E-11	10536.5859	1.31E-08	1.79E-07	6.41E-11	6.09E-13	8.73E-21	2.23E-06	55.8	55.78841444	3.3	1.75E-10
11890	3.10E-04	0.002149414	8.38E-05	8.38E-05	4.98E-11	10555.97223	1.31E-08	1.79E-07	6.41E-11	6.09E-13	8.75E-21	2.23E-06	55.8	55.78839332	3.302777778	1.75E-10
11900	3.10E-04	0.002149414	8.38E-05	8.38E-05	4.99E-11	10575.38813	1.32E-08	1.79E-07	6.41E-11	6.09E-13	8.76E-21	2.24E-06	55.8	55.78837217	3.305555556	1.76E-10
11910	3.10E-04	0.002149415	8.38E-05	8.38E-05	5.00E-11	10594.83365	1.32E-08	1.79E-07	6.41E-11	6.09E-13	8.78E-21	2.24E-06	55.8	55.78835098	3.308333333	1.76E-10
11920	3.10E-04	0.002149415	8.38E-05	8.38E-05	5.01E-11	10614.30883	1.32E-08	1.79E-07	6.41E-11	6.09E-13	8.80E-21	2.25E-06	55.8	55.78832976	3.311111111	1.76E-10
11930	3.10E-04	0.002149415	8.38E-05	8.38E-05	5.02E-11	10633.81371	1.32E-08	1.79E-07	6.41E-11	6.09E-13	8.81E-21	2.25E-06	55.8	55.78830852	3.313888889	1.76E-10
11940	3.10E-04	0.002149416	8.38E-05	8.38E-05	5.02E-11	10653.34834	1.32E-08	1.79E-07	6.41E-11	6.09E-13	8.83E-21	2.25E-06	55.8	55.78828723	3.316666667	1.76E-10
11950	3.10E-04	0.002149416	8.38E-05	8.38E-05	5.03E-11	10672.91276	1.33E-08	1.79E-07	6.41E-11	6.09E-13	8.84E-21	2.26E-06	55.8	55.78826592	3.319444444	1.76E-10
11960	3.10E-04	0.002149416	8.38E-05	8.38E-05	5.04E-11	10692.50703	1.33E-08	1.79E-07	6.41E-11	6.09E-13	8.86E-21	2.26E-06	55.8	55.78824457	3.322222222	1.76E-10
11970	3.10E-04	0.002149417	8.38E-05	8.38E-05	5.05E-11	10712.13118	1.33E-08	1.79E-07	6.41E-11	6.09E-13	8.88E-21	2.27E-06	55.8	55.78822319	3.325	1.76E-10
11980	3.10E-04	0.002149417	8.38E-05	8.38E-05	5.05E-11	10731.78527	1.33E-08	1.79E-07	6.41E-11	6.09E-13	8.89E-21	2.27E-06	55.8	55.78820178	3.327777778	1.76E-10
11990	3.10E-04	0.002149417	8.38E-05	8.38E-05	5.06E-11	10751.46933	1.33E-08	1.79E-07	6.41E-11	6.09E-13	8.91E-21	2.27E-06	55.8	55.78818034	3.330555556	1.76E-10
12000	3.10E-04	0.002149418	8.38E-05	8.38E-05	5.07E-11	10771.18341	1.34E-08	1.79E-07	6.41E-11	6.09E-13	8.93E-21	2.28E-06	55.8	55.78815886	3.333333333	1.76E-10
12010	3.10E-04	0.002149418	8.38E-05	8.38E-05	5.08E-11	10790.92757	1.34E-08	1.79E-07	6.41E-11	6.09E-13	8.94E-21	2.28E-06	55.8	55.78813735	3.336111111	1.76E-10
12020	3.10E-04	0.002149418	8.38E-05	8.38E-05	5.08E-11	10810.70184	1.34E-08	1.79E-07	6.41E-11	6.09E-13	8.96E-21	2.29E-06	55.8	55.78811581	3.338888889	1.76E-10
12030	3.10E-04	0.002149419	8.38E-05	8.38E-05	5.09E-11	10830.50627	1.34E-08	1.79E-07	6.41E-11	6.09E-13	8.97E-21	2.29E-06	55.8	55.78809423	3.341666667	1.76E-10
12040	3.10E-04	0.002149419	8.38E-05	8.38E-05	5.10E-11	10850.34091	1.34E-08	1.79E-07	6.41E-11	6.09E-13	8.99E-21	2.30E-06	55.8	55.78807262	3.344444444	1.76E-10
12050	3.10E-04	0.002149419	8.38E-05	8.38E-05	5.11E-11	10870.2058	1.35E-08	1.79E-07	6.41E-11	6.09E-13	9.01E-21	2.30E-06	55.8	55.78805098	3.347222222	1.76E-10
12060	3.10E-04	0.00214942	8.38E-05	8.38E-05	5.12E-11	10890.10099	1.35E-08	1.79E-07	6.41E-11	6.09E-13	9.02E-21	2.30E-06	55.8	55.78802931	3.35	1.76E-10
12070	3.10E-04	0.00214942	8.38E-05	8.38E-05	5.12E-11	10910.02653	1.35E-08	1.79E-07	6.41E-11	6.09E-13	9.04E-21	2.31E-06	55.8	55.7880076	3.352777778	1.76E-10
12080	3.10E-04	0.00214942	8.38E-05	8.38E-05	5.13E-11	10929.98246	1.35E-08	1.79E-07	6.41E-11	6.09E-13	9.06E-21	2.31E-06	55.8	55.78798586	3.355555556	1.76E-10
12090	3.10E-04	0.002149421	8.38E-05	8.38E-05	5.14E-11	10949.96882	1.36E-08	1.79E-07	6.41E-11	6.09E-13	9.07E-21	2.32E-06	55.8	55.78796409	3.358333333	1.77E-10
12100	3.10E-04	0.002149421	8.38E-05	8.38E-05	5.15E-11	10969.98567	1.36E-08	1.79E-07	6.41E-11	6.09E-13	9.09E-21	2.32E-06	55.8	55.78794228	3.361111111	1.77E-10
12110	3.10E-04	0.002149421	8.38E-05	8.38E-05	5.15E-11	10990.03305	1.36E-08	1.79E-07	6.41E-11	6.09E-13	9.11E-21	2.33E-06	55.8	55.78792044	3.363888889	1.77E-10
12120	3.10E-04	0.002149422	8.38E-05	8.38E-05	5.16E-11	11010.11101	1.36E-08	1.79E-07	6.41E-11	6.09E-13	9.12E-21	2.33E-06	55.8	55.78789857	3.366666667	1.77E-10
12130	3.10E-04	0.002149422	8.38E-05	8.38E-05	5.17E-11	11030.2196	1.36E-08	1.79E-07	6.41E-11	6.09E-13	9.14E-21	2.33E-06	55.8	55.78787666	3.369444444	1.77E-10
12140	3.10E-04	0.002149422	8.38E-05	8.38E-05	5.18E-11	11050.35885	1.37E-08	1.79E-07	6.41E-11	6.09E-13	9.16E-21	2.34E-06	55.8	55.78785472	3.372222222	1.77E-10
12150	3.10E-04	0.002149423	8.38E-05	8.38E-05	5.19E-11	11070.52882	1.37E-08	1.79E-07	6.41E-11	6.09E-13	9.17E-21	2.34E-06	55.8	55.78783275	3.375	1.77E-10
12160	3.10E-04	0.002149423	8.38E-05	8.38E-05	5.19E-11	11090.72956	1.37E-08	1.79E-07	6.41E-11	6.09E-13	9.19E-21	2.35E-06	55.8	55.78781074	3.377777778	1.77E-10
12170	3.10E-04	0.002149423	8.38E-05	8.38E-05	5.20E-11	11110.96111	1.37E-08	1.79E-07	6.41E-11	6.09E-13	9.21E-21	2.35E-06	55.8	55.7877887	3.380555556	1.77E-10
12180	3.10E-04	0.002149424	8.38E-05	8.38E-05	5.21E-11	11131.22351	1.37E-08	1.79E-07	6.41E-11	6.09E-13	9.22E-21	2.35E-06	55.8	55.78776662	3.383333333	1.77E-10
12190	3.10E-04	0.002149424	8.38E-05	8.38E-05	5.22E-11	11151.51683	1.38E-08	1.79E-07	6.41E-11	6.09E-13	9.24E-21	2.36E-06	55.8	55.78774452	3.386111111	1.77E-10
12200	3.10E-04	0.002149424	8.38E-05	8.38E-05	5.23E-11	11171.84109	1.38E-08	1.79E-07	6.41E-11	6.09E-13	9.26E-21	2.36E-06	55.8	55.78772237	3.388888889	1.77E-10
12210	3.10E-04	0.002149425	8.38E-05	8.38E-05	5.23E-11	11192.19635	1.38E-08	1.79E-07	6.41E-11	6.09E-13	9.27E-21	2.37E-06	55.8	55.7877002	3.391666667	1.77E-10
12220	3.10E-04	0.002149425	8.38E-05	8.38E-05	5.24E-11	11212.58267	1.38E-08	1.79E-07	6.41E-11	6.09E-13	9.29E-21	2.37E-06	55.8	55.78767799	3.394444444	1.77E-10
12230	3.10E-04	0.002149425	8.38E-05	8.38E-05	5.25E-11	11233.00007	1.38E-08	1.79E-07	6.41E-11	6.09E-13	9.31E-21	2.38E-06	55.8	55.78765574	3.397222222	1.77E-10
12240	3.10E-04	0.002149426	8.38E-05	8.38E-05	5.26E-11	11253.44862	1.39E-08	1.79E-07	6.41E-11	6.09E-13	9.32E-21	2.38E-06	55.8	55.78763347	3.4	1.77E-10
12250	3.10E-04	0.002149426	8.38E-05	8.38E-05	5.27E-11	11273.92836	1.39E-08	1.79E-07	6.41E-11	6.09E-13	9.34E-21	2.39E-06	55.8	55.78761116	3.402777778	1.77E-10
12260	3.10E-04	0.002149426	8.38E-05	8.38E-05	5.27E-11	11294.43933	1.39E-08	1.79E-07	6.41E-11	6.09E-13	9.36E-21	2.39E-06	55.8	55.78758881	3.405555556	1.77E-10
12270	3.10E-04	0.002149427	8.38E-05	8.38E-05	5.28E-11	11314.98159	1.39E-08	1.79E-07	6.41E-11	6.09E-13	9.37E-21	2.39E-06	55.8	55.78756643	3.408333333	1.77E-10
12280	3.10E-04	0.002149427	8.38E-05	8.38E-05	5.29E-11	11335.55518	1.39E-08	1.79E-07	6.41E-11	6.09E-13	9.39E-21	2.40E-06	55.8	55.78754402	3.411111111	1.78E-10
12290	3.10E-04	0.002149427	8.38E-05	8.38E-05	5.30E-11	11356.16015	1.40E-08	1.79E-07	6.41E-11	6.09E-13	9.41E-21	2.40E-06	55.8	55.78752157	3.413888889	1.78E-10
12300	3.10E-04	0.002149428	8.38E-05	8.38E-05	5.31E-11	11376.79655	1.40E-08	1.79E-07	6.41E-11	6.09E-13	9.43E-21	2.41E-06	55.8	55.78749909	3.416666667	1.78E-10
12310	3.10E-04	0.002149428	8.38E-05	8.38E-05	5.31E-11	11397.46443	1.40E-08	1.79E-07	6.41E-11	6.09E-13	9.44E-21	2.41E-06	55.8	55.78747657	3.419444444	1.78E-10
12320	3.10E-04	0.002149428	8.38E-05	8.38E-05	5.32E-11	11418.16383	1.40E-08	1.79E-07	6.41E-11	6.09E-13	9.46E-21	2.42E-06	55.8	55.78745402	3.422222222	1.78E-10
12330	3.10E-04	0.002149429	8.38E-05	8.38E-05	5.33E-11	11438.8948	1.41E-08	1.79E-07	6.41E-11	6.09E-13	9.48E-21	2.42E-06	55.8	55.78743144	3.425	1.78E-10
12340	3.10E-04	0.002149429	8.38E-05	8.38E-05	5.34E-11	11459.65739	1.41E-08	1.79E-07	6.41E-11	6.09E-13	9.49E-21	2.42E-06	55.8	55.78740882	3.427777778	1.78E-10
12350	3.10E-04	0.002149429	8.38E-05	8.38E-05	5.35E-11	11480.45165	1.41E-08	1.79E-07	6.41E-11	6.09E-13	9.51E-21	2.43E-06	55.8	55.78738616	3.430555556	1.78E-10
12360	3.10E-04	0.00214943	8.38E-05	8.38E-05	5.36E-11	11501.27762	1.41E-08	1.79E-07	6.41E-11	6.09E-13	9.53E-21	2.43E-06	55.8	55.78736348	3.433333333	1.78E-10
12370	3.10E-04	0.00214943	8.38E-05	8.38E-05	5.36E-11	11522.13537	1.41E-08	1.79E-07	6.41E-11	6.09E-13	9.55E-21	2.44E-06	55.8	55.78734075	3.436111111	1.78E-10
12380	3.10E-04	0.00214943	8.38E-05	8.38E-05	5.37E-11	11543.02492	1.42E-08	1.79E-07	6.41E-11	6.09E-13	9.56E-21	2.44E-06	55.8	55.787318	3.438888889	1.78E-10
12390	3.10E-04	0.00214943	8.38E-05	8.38E-05	5.38E-11	11563.94634	1.42E-08	1.79E-07	6.41E-11	6.09E-13	9.58E-21	2.45E-06	55.8	55.7872952	3.441666667	1.78E-10
12400	3.10E-04	0.002149431	8.38E-05	8.38E-05	5.39E-11	11584.89967	1.42E-08	1.79E-07	6.41E-11	6.09E-13	9.60E-21	2.45E-06	55.8	55.78727238	3.444444444	1.78E-10
12410	3.10E-04	0.002149431	8.38E-05	8.38E-05	5.40E-11	11605.88495	1.42E-08	1.79E-07	6.41E-11	6.09E-13	9.61E-21	2.46E-06	55.8	55.78724951	3.447222222	1.78E-10
12420	3.10E-04	0.002149431	8.38E-05	8.38E-05	5.40E-11	11626.90225	1.43E-08	1.79E-07	6.41E-11	6.09E-13	9.63E-21	2.46E-06	55.8	55.78722662	3.45	1.78E-10
12430	3.10E-04	0.002149432	8.38E-05	8.38E-05	5.41E-11	11647.9516	1.43E-08	1.79E-07	6.41E-11	6.09E-13	9.65E-21	2.46E-06	55.8	55.78720369	3.452777778	1.78E-10
12440	3.10E-04	0.002149432	8.38E-05	8.38E-05	5.42E-11	11669.03306	1.43E-08	1.79E-07	6.41E-11	6.09E-13	9.67E-21	2.47E-06	55.8	55.78718072	3.455555556	1.78E-10
12450	3.10E-04	0.002149432	8.38E-05	8.38E-05	5.43E-11	11690.14667	1.43E-08	1.79E-07	6.41E-11	6.09E-13	9.68E-21	2.47E-06	55.8	55.78715772	3.458333333	1.78E-10
12460	3.10E-04	0.002149433	8.38E-05	8.38E-05	5.44E-11	11711.29248	1.43E-08	1.79E-07	6.41E-11	6.09E-13	9.70E-21	2.48E-06	55.8	55.78713468	3.461111111	1.78E-10
12470	3.10E-04	0.002149433	8.38E-05	8.38E-05	5.45E-11	11732.47055	1.44E-08	1.79E-07	6.41E-11	6.09E-13	9.72E-21	2.48E-06	55.8	55.78711161	3.463888889	1.78E-10
12480	3.10E-04	0.002149433	8.38E-05	8.38E-05	5.45E-11	11753.68092	1.44E-08	1.79E-07	6.41E-11	6.09E-13	9.74E-21	2.49E-06	55.8	55.7870885	3.466666667	1.79E-10
12490	3.10E-04	0.002149434	8.38E-05	8.38E-05	5.46E-11	11774.92365	1.44E-08	1.79E-07	6.41E-11	6.09E-13	9.75E-21	2.49E-06	55.8	55.78706536	3.469444444	1.79E-10
12500	3.10E-04	0.002149434	8.38E-05	8.38E-05	5.47E-11	11796.19877	1.44E-08	1.79E-07	6.41E-11	6.09E-13	9.77E-21	2.50E-06	55.8	55.78704218	3.472222222	1.79E-10
12510	3.10E-04	0.002149434	8.38E-05	8.38E-05	5.48E-11	11817.50634	1.44E-08	1.79E-07	6.41E-11	6.09E-13	9.79E-21	2.50E-06	55.8	55.78701897	3.475	1.79E-10
12520	3.10E-04	0.002149434	8.38E-05	8.38E-05	5.49E-11	11838.84641	1.45E-08	1.79E-07	6.41E-11	6.09E-13	9.81E-21	2.50E-06	55.8	55.78699572	3.477777778	1.79E-10
12530	3.10E-04	0.002149435	8.38E-05	8.38E-05	5.50E-11	11860.21904	1.45E-08	1.79E-07	6.41E-11	6.09E-13	9.82E-21	2.51E-06	55.8	55.78697244	3.480555556	1.79E-10
12540	3.10E-04	0.002149435	8.38E-05	8.38E-05	5.50E-11	11881.62426	1.45E-08	1.79E-07	6.41E-11	6.09E-13	9.84E-21	2.51E-06	55.8	55.78694912	3.483333333	1.79E-10
12550	0.000309927	0.002149435	8.38E-05	8.38E-05	5.51E-11	11903.06212	1.45E-08	1.79E-07	6.41E-11	6.09E-13	9.86E-21	2.52E-06	55.8	55.78692576	3.486111111	1.79E-10
12560	3.10E-04	0.002149436	8.38E-05	8.38E-05	5.52E-11	11924.53269	1.46E-08	1.79E-07	6.41E-11	6.09E-13	9.88E-21	2.52E-06	55.8	55.78690237	3.488888889	1.79E-10
12570	3.10E-04	0.002149436	8.38E-05	8.38E-05	5.53E-11	11946.03601	1.46E-08	1.79E-07	6.41E-11	6.09E-13	9.90E-21	2.53E-06	55.8	55.78687894	3.491666667	1.79E-10
12580	3.10E-04	0.002149436	8.38E-05	8.38E-05	5.54E-11	11967.57212	1.46E-08	1.79E-07	6.41E-11	6.09E-13	9.91E-21	2.53E-06	55.8	55.78685548	3.494444444	1.79E-10
12590	3.10E-04	0.002149437	8.38E-05	8.38E-05	5.55E-11	11989.14108	1.46E-08	1.79E-07	6.41E-11	6.09E-13	9.93E-21	2.54E-06	55.8	55.78683198	3.497222222	1.79E-10
12600	3.10E-04	0.002149437	8.38E-05	8.38E-05	5.55E-11	12010.74294	1.46E-08	1.79E-07	6.41E-11	6.09E-13	9.95E-21	2.54E-06	55.8	55.78680845	3.5	1.79E-10
12610	3.10E-04	0.002149437	8.38E-05	8.38E-05	5.56E-11	12032.37775	1.47E-08	1.79E-07	6.41E-11	6.09E-13	9.97E-21	2.55E-06	55.8	55.78678488	3.502777778	1.79E-10
12620	3.10E-04	0.002149437	8.38E-05	8.38E-05	5.57E-11	12054.04556	1.47E-08	1.79E-07	6.41E-11	6.09E-13	9.98E-21	2.55E-06	55.8	55.78676128	3.505555556	1.79E-10
12630	3.10E-04	0.002149438	8.38E-05	8.38E-05	5.58E-11	12075.74641	1.47E-08	1.79E-07	6.41E-11	6.09E-13	1.00E-20	2.55E-06	55.8	55.78673763	3.508333333	1.79E-10
12640	3.10E-04	0.002149438	8.38E-05	8.38E-05	5.59E-11	12097.48037	1.47E-08	1.79E-07	6.41E-11	6.09E-13	1.00E-20	2.56E-06	55.8	55.78671396	3.511111111	1.79E-10
12650	3.10E-04	0.002149438	8.38E-05	8.38E-05	5.60E-11	12119.24747	1.48E-08	1.79E-07	6.41E-11	6.09E-13	1.00E-20	2.56E-06	55.8	55.78669024	3.513888889	1.79E-10
12660	3.10E-04	0.002149439	8.38E-05	8.38E-05	5.61E-11	12141.04778	1.48E-08	1.79E-07	6.41E-11	6.09E-13	1.01E-20	2.57E-06	55.8	55.78666649	3.516666667	1.79E-10
12670	3.10E-04	0.002149439	8.38E-05	8.38E-05	5.61E-11	12162.88133	1.48E-08	1.79E-07	6.41E-11	6.09E-13	1.01E-20	2.57E-06	55.8	55.78664271	3.519444444	1.79E-10
12680	3.10E-04	0.002149439	8.38E-05	8.38E-05	5.62E-11	12184.74819	1.48E-08	1.79E-07	6.41E-11	6.09E-13	1.01E-20	2.58E-06	55.8	55.78661888	3.522222222	1.79E-10
12690	3.10E-04	0.00214944	8.38E-05	8.38E-05	5.63E-11	12206.6484	1.48E-08	1.79E-07	6.41E-11	6.09E-13	1.01E-20	2.58E-06	55.8	55.78659503	3.525	1.80E-10
12700	3.10E-04	0.00214944	8.38E-05	8.38E-05	5.64E-11	12228.58202	1.49E-08	1.79E-07	6.41E-11	6.09E-13	1.01E-20	2.59E-06	55.8	55.78657113	3.527777778	1.80E-10
12710	3.10E-04	0.00214944	8.38E-05	8.38E-05	5.65E-11	12250.54909	1.49E-08	1.79E-07	6.41E-11	6.09E-13	1.01E-20	2.59E-06	55.8	55.7865472	3.530555556	1.80E-10
12720	3.10E-04	0.00214944	8.38E-05	8.38E-05	5.66E-11	12272.54966	1.49E-08	1.79E-07	6.41E-11	6.09E-13	1.02E-20	2.60E-06	55.8	55.78652323	3.533333333	1.80E-10
12730	3.10E-04	0.002149441	8.38E-05	8.38E-05	5.67E-11	12294.58379	1.49E-08	1.79E-07	6.41E-11	6.09E-13	1.02E-20	2.60E-06	55.8	55.78649923	3.536111111	1.80E-10
12740	3.10E-04	0.002149441	8.38E-05	8.38E-05	5.67E-11	12316.65153	1.50E-08	1.79E-07	6.41E-11	6.09E-13	1.02E-20	2.61E-06	55.8	55.78647519	3.538888889	1.80E-10
12750	3.10E-04	0.002149441	8.38E-05	8.38E-05	5.68E-11	12338.75293	1.50E-08	1.79E-07	6.41E-11	6.09E-13	1.02E-20	2.61E-06	55.8	55.78645111	3.541666667	1.80E-10
12760	3.10E-04	0.002149442	8.38E-05	8.38E-05	5.69E-11	12360.88804	1.50E-08	1.79E-07	6.41E-11	6.09E-13	1.02E-20	2.61E-06	55.8	55.78642699	3.544444444	1.80E-10
12770	3.10E-04	0.002149442	8.38E-05	8.38E-05	5.70E-11	12383.0569	1.50E-08	1.79E-07	6.41E-11	6.09E-13	1.03E-20	2.62E-06	55.8	55.78640284	3.547222222	1.80E-10
12780	3.10E-04	0.002149442	8.38E-05	8.38E-05	5.71E-11	12405.25959	1.51E-08	1.79E-07	6.41E-11	6.09E-13	1.03E-20	2.62E-06	55.8	55.78637865	3.55	1.80E-10
12790	3.10E-04	0.002149442	8.38E-05	8.38E-05	5.72E-11	12427.49613	1.51E-08	1.79E-07	6.41E-11	6.09E-13	1.03E-20	2.63E-06	55.8	55.78635443	3.552777778	1.80E-10
12800	3.10E-04	0.002149443	8.38E-05	8.38E-05	5.73E-11	12449.7666	1.51E-08	1.79E-07	6.41E-11	6.09E-13	1.03E-20	2.63E-06	55.8	55.78633017	3.555555556	1.80E-10
12810	3.10E-04	0.002149443	8.38E-05	8.38E-05	5.74E-11	12472.07103	1.51E-08	1.79E-07	6.41E-11	6.09E-13	1.03E-20	2.64E-06	55.8	55.78630587	3.558333333	1.80E-10
12820	3.10E-04	0.002149443	8.38E-05	8.38E-05	5.74E-11	12494.40948	1.51E-08	1.79E-07	6.41E-11	6.09E-13	1.03E-20	2.64E-06	55.8	55.78628153	3.561111111	1.80E-10
12830	3.10E-04	0.002149443	8.38E-05	8.38E-05	5.75E-11	12516.78201	1.52E-08	1.79E-07	6.41E-11	6.09E-13	1.04E-20	2.65E-06	55.8	55.78625716	3.563888889	1.80E-10
12840	3.10E-04	0.002149444	8.38E-05	8.38E-05	5.76E-11	12539.18865	1.52E-08	1.79E-07	6.41E-11	6.09E-13	1.04E-20	2.65E-06	55.8	55.78623275	3.566666667	1.80E-10
12850	3.10E-04	0.002149444	8.38E-05	8.38E-05	5.77E-11	12561.62948	1.52E-08	1.79E-07	6.41E-11	6.09E-13	1.04E-20	2.66E-06	55.8	55.7862083	3.569444444	1.80E-10
12860	3.10E-04	0.002149444	8.38E-05	8.38E-05	5.78E-11	12584.10453	1.52E-08	1.79E-07	6.41E-11	6.09E-13	1.04E-20	2.66E-06	55.8	55.78618382	3.572222222	1.80E-10
12870	3.10E-04	0.002149445	8.38E-05	8.38E-05	5.79E-11	12606.61386	1.53E-08	1.79E-07	6.41E-11	6.09E-13	1.04E-20	2.67E-06	55.8	55.78615929	3.575	1.80E-10
12880	3.10E-04	0.002149445	8.38E-05	8.38E-05	5.80E-11	12629.15752	1.53E-08	1.79E-07	6.41E-11	6.09E-13	1.05E-20	2.67E-06	55.8	55.78613473	3.577777778	1.80E-10
12890	3.10E-04	0.002149445	8.38E-05	8.38E-05	5.81E-11	12651.73557	1.53E-08	1.79E-07	6.41E-11	6.09E-13	1.05E-20	2.68E-06	55.8	55.78611014	3.580555556	1.80E-10
12900	3.10E-04	0.002149445	8.38E-05	8.38E-05	5.81E-11	12674.34806	1.53E-08	1.79E-07	6.41E-11	6.09E-13	1.05E-20	2.68E-06	55.8	55.7860855	3.583333333	1.81E-10
12910	3.10E-04	0.002149446	8.38E-05	8.38E-05	5.82E-11	12696.99503	1.54E-08	1.79E-07	6.41E-11	6.09E-13	1.05E-20	2.69E-06	55.8	55.78606083	3.586111111	1.81E-10
12920	3.10E-04	0.002149446	8.38E-05	8.38E-05	5.83E-11	12719.67655	1.54E-08	1.79E-07	6.41E-11	6.09E-13	1.05E-20	2.69E-06	55.8	55.78603612	3.588888889	1.81E-10
12930	3.10E-04	0.002149446	8.38E-05	8.38E-05	5.84E-11	12742.39266	1.54E-08	1.79E-07	6.41E-11	6.09E-13	1.06E-20	2.69E-06	55.8	55.78601137	3.591666667	1.81E-10
12940	3.10E-04	0.002149447	8.38E-05	8.38E-05	5.85E-11	12765.14342	1.54E-08	1.79E-07	6.41E-11	6.09E-13	1.06E-20	2.70E-06	55.8	55.78598659	3.594444444	1.81E-10
12950	3.10E-04	0.002149447	8.38E-05	8.38E-05	5.86E-11	12787.92889	1.54E-08	1.79E-07	6.41E-11	6.09E-13	1.06E-20	2.70E-06	55.8	55.78596176	3.597222222	1.81E-10
12960	3.10E-04	0.002149447	8.38E-05	8.38E-05	5.87E-11	12810.7491	1.55E-08	1.79E-07	6.41E-11	6.09E-13	1.06E-20	2.71E-06	55.8	55.7859369	3.6	1.81E-10
12970	3.10E-04	0.002149447	8.38E-05	8.38E-05	5.88E-11	12833.60412	1.55E-08	1.79E-07	6.41E-11	6.09E-13	1.06E-20	2.71E-06	55.8	55.785912	3.602777778	1.81E-10
12980	3.10E-04	0.002149448	8.38E-05	8.38E-05	5.89E-11	12856.494	1.55E-08	1.79E-07	6.41E-11	6.09E-13	1.06E-20	2.72E-06	55.8	55.78588707	3.605555556	1.81E-10
12990	3.10E-04	0.002149448	8.38E-05	8.38E-05	5.89E-11	12879.4188	1.55E-08	1.79E-07	6.41E-11	6.09E-13	1.07E-20	2.72E-06	55.8	55.78586209	3.608333333	1.81E-10
13000	3.10E-04	0.002149448	8.38E-05	8.38E-05	5.90E-11	12902.37856	1.56E-08	1.79E-07	6.41E-11	6.09E-13	1.07E-20	2.73E-06	55.8	55.78583708	3.611111111	1.81E-10
13010	3.10E-04	0.002149448	8.38E-05	8.38E-05	5.91E-11	12925.37334	1.56E-08	1.79E-07	6.41E-11	6.09E-13	1.07E-20	2.73E-06	55.8	55.78581203	3.613888889	1.81E-10
13020	3.10E-04	0.002149449	8.38E-05	8.38E-05	5.92E-11	12948.40319	1.56E-08	1.79E-07	6.41E-11	6.09E-13	1.07E-20	2.74E-06	55.8	55.78578694	3.616666667	1.81E-10
13030	3.10E-04	0.002149449	8.38E-05	8.38E-05	5.93E-11	12971.46817	1.56E-08	1.79E-07	6.41E-11	6.09E-13	1.07E-20	2.74E-06	55.8	55.78576181	3.619444444	1.81E-10
13040	3.10E-04	0.002149449	8.38E-05	8.38E-05	5.94E-11	12994.56833	1.57E-08	1.79E-07	6.41E-11	6.09E-13	1.08E-20	2.75E-06	55.8	55.78573665	3.622222222	1.81E-10
13050	3.10E-04	0.002149449	8.38E-05	8.38E-05	5.95E-11	13017.70372	1.57E-08	1.79E-07	6.41E-11	6.09E-13	1.08E-20	2.75E-06	55.8	55.78571144	3.625	1.81E-10
13060	3.10E-04	0.00214945	8.38E-05	8.38E-05	5.96E-11	13040.8744	1.57E-08	1.79E-07	6.41E-11	6.09E-13	1.08E-20	2.76E-06	55.8	55.7856862	3.627777778	1.81E-10
13070	3.10E-04	0.00214945	8.38E-05	8.38E-05	5.97E-11	13064.08042	1.57E-08	1.79E-07	6.41E-11	6.09E-13	1.08E-20	2.76E-06	55.8	55.78566092	3.630555556	1.81E-10
13080	3.10E-04	0.00214945	8.38E-05	8.38E-05	5.98E-11	13087.32184	1.58E-08	1.79E-07	6.41E-11	6.09E-13	1.08E-20	2.77E-06	55.8	55.7856356	3.633333333	1.81E-10
13090	3.10E-04	0.002149451	8.38E-05	8.38E-05	5.99E-11	13110.5987	1.58E-08	1.79E-07	6.41E-11	6.09E-13	1.09E-20	2.77E-06	55.8	55.78561024	3.636111111	1.81E-10
13100	3.10E-04	0.002149451	8.38E-05	8.38E-05	5.99E-11	13133.91107	1.58E-08	1.79E-07	6.41E-11	6.09E-13	1.09E-20	2.78E-06	55.8	55.78558484	3.638888889	1.81E-10
13110	3.10E-04	0.002149451	8.38E-05	8.38E-05	6.00E-11	13157.25899	1.58E-08	1.79E-07	6.41E-11	6.09E-13	1.09E-20	2.78E-06	55.8	55.78555941	3.641666667	1.81E-10
13120	3.10E-04	0.002149451	8.38E-05	8.38E-05	6.01E-11	13180.64253	1.59E-08	1.79E-07	6.41E-11	6.09E-13	1.09E-20	2.79E-06	55.8	55.78553393	3.644444444	1.82E-10
13130	3.10E-04	0.002149452	8.38E-05	8.38E-05	6.02E-11	13204.06173	1.59E-08	1.79E-07	6.41E-11	6.09E-13	1.09E-20	2.79E-06	55.8	55.78550842	3.647222222	1.82E-10
13140	3.10E-04	0.002149452	8.38E-05	8.38E-05	6.03E-11	13227.51665	1.59E-08	1.79E-07	6.41E-11	6.09E-13	1.10E-20	2.80E-06	55.8	55.78548287	3.65	1.82E-10
13150	3.10E-04	0.002149452	8.38E-05	8.38E-05	6.04E-11	13251.00735	1.59E-08	1.79E-07	6.41E-11	6.09E-13	1.10E-20	2.80E-06	55.8	55.78545727	3.652777778	1.82E-10
13160	3.10E-04	0.002149452	8.38E-05	8.38E-05	6.05E-11	13274.53388	1.60E-08	1.79E-07	6.41E-11	6.09E-13	1.10E-20	2.81E-06	55.8	55.78543164	3.655555556	1.82E-10
13170	3.10E-04	0.002149453	8.38E-05	8.38E-05	6.06E-11	13298.09629	1.60E-08	1.79E-07	6.41E-11	6.09E-13	1.10E-20	2.81E-06	55.8	55.78540597	3.658333333	1.82E-10
13180	3.10E-04	0.002149453	8.38E-05	8.38E-05	6.07E-11	13321.69464	1.60E-08	1.79E-07	6.41E-11	6.09E-13	1.10E-20	2.82E-06	55.8	55.78538027	3.661111111	1.82E-10
13190	3.10E-04	0.002149453	8.38E-05	8.38E-05	6.08E-11	13345.32898	1.60E-08	1.79E-07	6.41E-11	6.09E-13	1.11E-20	2.82E-06	55.8	55.78535452	3.663888889	1.82E-10
13200	3.10E-04	0.002149453	8.38E-05	8.38E-05	6.09E-11	13368.99937	1.60E-08	1.79E-07	6.41E-11	6.09E-13	1.11E-20	2.83E-06	55.8	55.78532873	3.666666667	1.82E-10
13210	3.10E-04	0.002149454	8.38E-05	8.38E-05	6.10E-11	13392.70586	1.61E-08	1.79E-07	6.41E-11	6.09E-13	1.11E-20	2.83E-06	55.8	55.7853029	3.669444444	1.82E-10
13220	3.10E-04	0.002149454	8.38E-05	8.38E-05	6.11E-11	13416.44851	1.61E-08	1.79E-07	6.41E-11	6.09E-13	1.11E-20	2.84E-06	55.8	55.78527704	3.672222222	1.82E-10
13230	3.10E-04	0.002149454	8.38E-05	8.38E-05	6.11E-11	13440.22738	1.61E-08	1.79E-07	6.41E-11	6.09E-13	1.11E-20	2.84E-06	55.8	55.78525113	3.675	1.82E-10
13240	3.10E-04	0.002149454	8.38E-05	8.38E-05	6.12E-11	13464.04251	1.61E-08	1.79E-07	6.41E-11	6.09E-13	1.11E-20	2.85E-06	55.8	55.78522519	3.677777778	1.82E-10
13250	3.10E-04	0.002149455	8.38E-05	8.38E-05	6.13E-11	13487.89397	1.62E-08	1.79E-07	6.41E-11	6.09E-13	1.12E-20	2.85E-06	55.8	55.7851992	3.680555556	1.82E-10
13260	3.10E-04	0.002149455	8.38E-05	8.38E-05	6.14E-11	13511.78181	1.62E-08	1.79E-07	6.41E-11	6.09E-13	1.12E-20	2.86E-06	55.8	55.78517318	3.683333333	1.82E-10
13270	3.10E-04	0.002149455	8.38E-05	8.38E-05	6.15E-11	13535.70608	1.62E-08	1.79E-07	6.41E-11	6.09E-13	1.12E-20	2.86E-06	55.8	55.78514712	3.686111111	1.82E-10
13280	3.10E-04	0.002149455	8.38E-05	8.38E-05	6.16E-11	13559.66684	1.62E-08	1.79E-07	6.41E-11	6.09E-13	1.12E-20	2.87E-06	55.8	55.78512101	3.688888889	1.82E-10
13290	3.10E-04	0.002149456	8.38E-05	8.38E-05	6.17E-11	13583.66415	1.63E-08	1.79E-07	6.41E-11	6.09E-13	1.12E-20	2.87E-06	55.8	55.78509487	3.691666667	1.82E-10
13300	3.10E-04	0.002149456	8.38E-05	8.38E-05	6.18E-11	13607.69806	1.63E-08	1.79E-07	6.41E-11	6.09E-13	1.13E-20	2.88E-06	55.8	55.78506869	3.694444444	1.82E-10
13310	3.10E-04	0.002149456	8.38E-05	8.38E-05	6.19E-11	13631.76863	1.63E-08	1.79E-07	6.41E-11	6.09E-13	1.13E-20	2.88E-06	55.8	55.78504246	3.697222222	1.82E-10
13320	3.10E-04	0.002149456	8.38E-05	8.38E-05	6.20E-11	13655.87591	1.63E-08	1.79E-07	6.41E-11	6.09E-13	1.13E-20	2.89E-06	55.8	55.7850162	3.7	1.82E-10
13330	3.10E-04	0.002149457	8.38E-05	8.38E-05	6.21E-11	13680.01996	1.64E-08	1.79E-07	6.41E-11	6.09E-13	1.13E-20	2.89E-06	55.8	55.7849899	3.702777778	1.82E-10
13340	3.10E-04	0.002149457	8.38E-05	8.38E-05	6.22E-11	13704.20084	1.64E-08	1.79E-07	6.41E-11	6.09E-13	1.13E-20	2.90E-06	55.8	55.78496355	3.705555556	1.83E-10
13350	3.10E-04	0.002149457	8.38E-05	8.38E-05	6.23E-11	13728.4186	1.64E-08	1.79E-07	6.41E-11	6.09E-13	1.14E-20	2.90E-06	55.8	55.78493717	3.708333333	1.83E-10
13360	3.10E-04	0.002149457	8.38E-05	8.38E-05	6.24E-11	13752.67329	1.64E-08	1.79E-07	6.41E-11	6.09E-13	1.14E-20	2.91E-06	55.8	55.78491075	3.711111111	1.83E-10
13370	3.10E-04	0.002149457	8.38E-05	8.38E-05	6.25E-11	13776.96498	1.65E-08	1.79E-07	6.41E-11	6.09E-13	1.14E-20	2.91E-06	55.8	55.78488428	3.713888889	1.83E-10
13380	3.10E-04	0.002149458	8.38E-05	8.38E-05	6.26E-11	13801.29373	1.65E-08	1.79E-07	6.41E-11	6.09E-13	1.14E-20	2.92E-06	55.8	55.78485778	3.716666667	1.83E-10
13390	3.10E-04	0.002149458	8.38E-05	8.38E-05	6.27E-11	13825.65958	1.65E-08	1.79E-07	6.41E-11	6.09E-13	1.14E-20	2.92E-06	55.8	55.78483123	3.719444444	1.83E-10
13400	3.10E-04	0.002149458	8.38E-05	8.38E-05	6.27E-11	13850.06259	1.65E-08	1.79E-07	6.41E-11	6.09E-13	1.15E-20	2.93E-06	55.8	55.78480465	3.722222222	1.83E-10
13410	3.10E-04	0.002149458	8.38E-05	8.38E-05	6.28E-11	13874.50282	1.66E-08	1.79E-07	6.41E-11	6.09E-13	1.15E-20	2.93E-06	55.8	55.78477802	3.725	1.83E-10
13420	3.10E-04	0.002149459	8.38E-05	8.38E-05	6.29E-11	13898.98033	1.66E-08	1.79E-07	6.41E-11	6.09E-13	1.15E-20	2.94E-06	55.8	55.78475136	3.727777778	1.83E-10
13430	3.10E-04	0.002149459	8.38E-05	8.38E-05	6.30E-11	13923.49518	1.66E-08	1.79E-07	6.41E-11	6.09E-13	1.15E-20	2.94E-06	55.8	55.78472465	3.730555556	1.83E-10
13440	3.10E-04	0.002149459	8.38E-05	8.38E-05	6.31E-11	13948.04742	1.66E-08	1.79E-07	6.41E-11	6.09E-13	1.15E-20	2.95E-06	55.8	55.7846979	3.733333333	1.83E-10
13450	3.10E-04	0.002149459	8.38E-05	8.38E-05	6.32E-11	13972.6371	1.67E-08	1.79E-07	6.41E-11	6.09E-13	1.16E-20	2.95E-06	55.8	55.78467111	3.736111111	1.83E-10
13460	3.10E-04	0.00214946	8.38E-05	8.38E-05	6.33E-11	13997.26429	1.67E-08	1.79E-07	6.41E-11	6.09E-13	1.16E-20	2.96E-06	55.8	55.78464428	3.738888889	1.83E-10
13470	3.10E-04	0.00214946	8.38E-05	8.38E-05	6.34E-11	14021.92904	1.67E-08	1.79E-07	6.41E-11	6.09E-13	1.16E-20	2.96E-06	55.8	55.78461741	3.741666667	1.83E-10
13480	3.10E-04	0.00214946	8.38E-05	8.38E-05	6.35E-11	14046.63142	1.67E-08	1.79E-07	6.41E-11	6.09E-13	1.16E-20	2.97E-06	55.8	55.7845905	3.744444444	1.83E-10
13490	3.10E-04	0.00214946	8.38E-05	8.38E-05	6.36E-11	14071.37146	1.68E-08	1.79E-07	6.41E-11	6.09E-13	1.17E-20	2.98E-06	55.8	55.78456355	3.747222222	1.83E-10
13500	3.10E-04	0.002149461	8.38E-05	8.38E-05	6.37E-11	14096.14925	1.68E-08	1.79E-07	6.41E-11	6.09E-13	1.17E-20	2.98E-06	55.8	55.78453655	3.75	1.83E-10
13510	3.10E-04	0.002149461	8.38E-05	8.38E-05	6.38E-11	14120.96482	1.68E-08	1.79E-07	6.41E-11	6.09E-13	1.17E-20	2.99E-06	55.8	55.78450952	3.752777778	1.83E-10
13520	3.10E-04	0.002149461	8.38E-05	8.38E-05	6.39E-11	14145.81825	1.69E-08	1.79E-07	6.41E-11	6.09E-13	1.17E-20	2.99E-06	55.8	55.78448244	3.755555556	1.83E-10
13530	3.10E-04	0.002149461	8.38E-05	8.38E-05	6.40E-11	14170.70958	1.69E-08	1.79E-07	6.41E-11	6.09E-13	1.17E-20	3.00E-06	55.8	55.78445533	3.758333333	1.83E-10
13540	3.10E-04	0.002149461	8.38E-05	8.38E-05	6.41E-11	14195.63888	1.69E-08	1.79E-07	6.41E-11	6.09E-13	1.18E-20	3.00E-06	55.8	55.78442817	3.761111111	1.83E-10
13550	3.10E-04	0.002149462	8.38E-05	8.38E-05	6.42E-11	14220.60621	1.69E-08	1.79E-07	6.41E-11	6.09E-13	1.18E-20	3.01E-06	55.8	55.78440097	3.763888889	1.83E-10
13560	3.10E-04	0.002149462	8.38E-05	8.38E-05	6.43E-11	14245.61161	1.70E-08	1.79E-07	6.41E-11	6.09E-13	1.18E-20	3.01E-06	55.8	55.78437373	3.766666667	1.83E-10
13570	3.10E-04	0.002149462	8.38E-05	8.38E-05	6.44E-11	14270.65515	1.70E-08	1.79E-07	6.41E-11	6.09E-13	1.18E-20	3.02E-06	55.8	55.78434644	3.769444444	1.83E-10
13580	3.10E-04	0.002149462	8.38E-05	8.38E-05	6.45E-11	14295.73689	1.70E-08	1.79E-07	6.41E-11	6.09E-13	1.18E-20	3.02E-06	55.8	55.78431912	3.772222222	1.84E-10
13590	3.10E-04	0.002149463	8.38E-05	8.38E-05	6.46E-11	14320.85689	1.70E-08	1.79E-07	6.41E-11	6.09E-13	1.19E-20	3.03E-06	55.8	55.78429175	3.775	1.84E-10
13600	3.10E-04	0.002149463	8.38E-05	8.38E-05	6.47E-11	14346.0152	1.71E-08	1.79E-07	6.41E-11	6.09E-13	1.19E-20	3.03E-06	55.8	55.78426434	3.777777778	1.84E-10
13610	3.10E-04	0.002149463	8.38E-05	8.38E-05	6.48E-11	14371.21188	1.71E-08	1.79E-07	6.41E-11	6.09E-13	1.19E-20	3.04E-06	55.8	55.78423689	3.780555556	1.84E-10
13620	3.10E-04	0.002149463	8.38E-05	8.38E-05	6.49E-11	14396.44699	1.71E-08	1.79E-07	6.41E-11	6.09E-13	1.19E-20	3.04E-06	55.8	55.7842094	3.783333333	1.84E-10
13630	3.10E-04	0.002149463	8.38E-05	8.38E-05	6.50E-11	14421.7206	1.71E-08	1.79E-07	6.41E-11	6.09E-13	1.19E-20	3.05E-06	55.8	55.78418187	3.786111111	1.84E-10
13640	3.10E-04	0.002149464	8.38E-05	8.38E-05	6.51E-11	14447.03275	1.72E-08	1.79E-07	6.41E-11	6.09E-13	1.20E-20	3.05E-06	55.8	55.78415429	3.788888889	1.84E-10
13650	3.10E-04	0.002149464	8.38E-05	8.38E-05	6.52E-11	14472.38351	1.72E-08	1.79E-07	6.41E-11	6.09E-13	1.20E-20	3.06E-06	55.8	55.78412668	3.791666667	1.84E-10
13660	3.10E-04	0.002149464	8.38E-05	8.38E-05	6.53E-11	14497.77293	1.72E-08	1.79E-07	6.41E-11	6.09E-13	1.20E-20	3.07E-06	55.8	55.78409902	3.794444444	1.84E-10
13670	3.10E-04	0.002149464	8.38E-05	8.38E-05	6.54E-11	14523.20108	1.72E-08	1.79E-07	6.41E-11	6.09E-13	1.20E-20	3.07E-06	55.8	55.78407131	3.797222222	1.84E-10
13680	3.10E-04	0.002149465	8.38E-05	8.38E-05	6.55E-11	14548.66802	1.73E-08	1.79E-07	6.41E-11	6.09E-13	1.20E-20	3.08E-06	55.8	55.78404357	3.8	1.84E-10
13690	3.10E-04	0.002149465	8.38E-05	8.38E-05	6.56E-11	14574.17379	1.73E-08	1.79E-07	6.41E-11	6.09E-13	1.21E-20	3.08E-06	55.8	55.78401578	3.802777778	1.84E-10
13700	3.10E-04	0.002149465	8.38E-05	8.38E-05	6.57E-11	14599.71847	1.73E-08	1.79E-07	6.41E-11	6.09E-13	1.21E-20	3.09E-06	55.8	55.78398795	3.805555556	1.84E-10
13710	3.10E-04	0.002149465	8.38E-05	8.38E-05	6.58E-11	14625.30212	1.73E-08	1.79E-07	6.41E-11	6.09E-13	1.21E-20	3.09E-06	55.8	55.78396008	3.808333333	1.84E-10
13720	3.10E-04	0.002149465	8.38E-05	8.38E-05	6.59E-11	14650.92478	1.74E-08	1.79E-07	6.41E-11	6.09E-13	1.21E-20	3.10E-06	55.8	55.78393217	3.811111111	1.84E-10
13730	3.10E-04	0.002149466	8.38E-05	8.38E-05	6.60E-11	14676.58652	1.74E-08	1.79E-07	6.41E-11	6.09E-13	1.22E-20	3.10E-06	55.8	55.78390421	3.813888889	1.84E-10
13740	3.10E-04	0.002149466	8.38E-05	8.38E-05	6.61E-11	14702.28741	1.74E-08	1.79E-07	6.41E-11	6.09E-13	1.22E-20	3.11E-06	55.8	55.78387621	3.816666667	1.84E-10
13750	3.10E-04	0.002149466	8.38E-05	8.38E-05	6.62E-11	14728.02749	1.75E-08	1.79E-07	6.41E-11	6.09E-13	1.22E-20	3.11E-06	55.8	55.78384817	3.819444444	1.84E-10
13760	3.10E-04	0.002149466	8.38E-05	8.38E-05	6.63E-11	14753.80683	1.75E-08	1.79E-07	6.41E-11	6.09E-13	1.22E-20	3.12E-06	55.8	55.78382009	3.822222222	1.84E-10
13770	3.10E-04	0.002149466	8.38E-05	8.38E-05	6.64E-11	14779.6255	1.75E-08	1.79E-07	6.41E-11	6.09E-13	1.22E-20	3.12E-06	55.8	55.78379196	3.825	1.84E-10
13780	3.10E-04	0.002149467	8.38E-05	8.38E-05	6.65E-11	14805.48354	1.75E-08	1.79E-07	6.41E-11	6.09E-13	1.23E-20	3.13E-06	55.8	55.78376379	3.827777778	1.84E-10
13790	3.10E-04	0.002149467	8.38E-05	8.38E-05	6.66E-11	14831.38102	1.76E-08	1.79E-07	6.41E-11	6.09E-13	1.23E-20	3.14E-06	55.8	55.78373557	3.830555556	1.84E-10
13800	3.10E-04	0.002149467	8.38E-05	8.38E-05	6.67E-11	14857.318	1.76E-08	1.79E-07	6.41E-11	6.09E-13	1.23E-20	3.14E-06	55.8	55.78370732	3.833333333	1.84E-10
13810	3.10E-04	0.002149467	8.38E-05	8.38E-05	6.68E-11	14883.29455	1.76E-08	1.79E-07	6.41E-11	6.09E-13	1.23E-20	3.15E-06	55.8	55.78367902	3.836111111	1.84E-10
13820	3.10E-04	0.002149468	8.38E-05	8.38E-05	6.69E-11	14909.31071	1.76E-08	1.79E-07	6.41E-11	6.09E-13	1.23E-20	3.15E-06	55.8	55.78365068	3.838888889	1.85E-10
13830	3.10E-04	0.002149468	8.38E-05	8.38E-05	6.70E-11	14935.36655	1.77E-08	1.79E-07	6.41E-11	6.09E-13	1.24E-20	3.16E-06	55.8	55.78362229	3.841666667	1.85E-10
13840	3.10E-04	0.002149468	8.38E-05	8.38E-05	6.71E-11	14961.46214	1.77E-08	1.79E-07	6.41E-11	6.09E-13	1.24E-20	3.16E-06	55.8	55.78359386	3.844444444	1.85E-10
13850	3.10E-04	0.002149468	8.38E-05	8.38E-05	6.72E-11	14987.59753	1.77E-08	1.79E-07	6.41E-11	6.09E-13	1.24E-20	3.17E-06	55.8	55.78356539	3.847222222	1.85E-10
13860	3.10E-04	0.002149468	8.38E-05	8.38E-05	6.73E-11	15013.77278	1.77E-08	1.79E-07	6.41E-11	6.09E-13	1.24E-20	3.17E-06	55.8	55.78353687	3.85	1.85E-10
13870	3.10E-04	0.002149469	8.38E-05	8.38E-05	6.74E-11	15039.98795	1.78E-08	1.79E-07	6.41E-11	6.09E-13	1.25E-20	3.18E-06	55.8	55.78350831	3.852777778	1.85E-10
13880	3.10E-04	0.002149469	8.38E-05	8.38E-05	6.75E-11	15066.24311	1.78E-08	1.79E-07	6.41E-11	6.09E-13	1.25E-20	3.18E-06	55.8	55.78347971	3.855555556	1.85E-10
13890	3.10E-04	0.002149469	8.38E-05	8.38E-05	6.76E-11	15092.53831	1.78E-08	1.79E-07	6.41E-11	6.09E-13	1.25E-20	3.19E-06	55.8	55.78345106	3.858333333	1.85E-10
13900	3.10E-04	0.002149469	8.38E-05	8.38E-05	6.77E-11	15118.87362	1.79E-08	1.79E-07	6.41E-11	6.09E-13	1.25E-20	3.20E-06	55.8	55.78342237	3.861111111	1.85E-10
13910	3.10E-04	0.002149469	8.38E-05	8.38E-05	6.78E-11	15145.2491	1.79E-08	1.79E-07	6.41E-11	6.09E-13	1.25E-20	3.20E-06	55.8	55.78339364	3.863888889	1.85E-10
13920	3.10E-04	0.00214947	8.38E-05	8.38E-05	6.79E-11	15171.6648	1.79E-08	1.79E-07	6.41E-11	6.09E-13	1.26E-20	3.21E-06	55.8	55.78336486	3.866666667	1.85E-10
13930	3.10E-04	0.00214947	8.38E-05	8.38E-05	6.80E-11	15198.1208	1.79E-08	1.79E-07	6.41E-11	6.09E-13	1.26E-20	3.21E-06	55.8	55.78333604	3.869444444	1.85E-10
13940	3.10E-04	0.00214947	8.38E-05	8.38E-05	6.81E-11	15224.61715	1.80E-08	1.79E-07	6.41E-11	6.09E-13	1.26E-20	3.22E-06	55.8	55.78330717	3.872222222	1.85E-10
13950	3.10E-04	0.00214947	8.38E-05	8.38E-05	6.82E-11	15251.15391	1.80E-08	1.79E-07	6.41E-11	6.09E-13	1.26E-20	3.22E-06	55.8	55.78327826	3.875	1.85E-10
13960	3.10E-04	0.00214947	8.38E-05	8.38E-05	6.83E-11	15277.73115	1.80E-08	1.79E-07	6.41E-11	6.09E-13	1.26E-20	3.23E-06	55.8	55.78324931	3.877777778	1.85E-10
13970	3.10E-04	0.002149471	8.38E-05	8.38E-05	6.84E-11	15304.34892	1.80E-08	1.79E-07	6.41E-11	6.09E-13	1.27E-20	3.24E-06	55.8	55.78322031	3.880555556	1.85E-10
13980	3.10E-04	0.002149471	8.38E-05	8.38E-05	6.85E-11	15331.00729	1.81E-08	1.79E-07	6.41E-11	6.09E-13	1.27E-20	3.24E-06	55.8	55.78319127	3.883333333	1.85E-10
13990	3.10E-04	0.002149471	8.38E-05	8.38E-05	6.87E-11	15357.70632	1.81E-08	1.79E-07	6.41E-11	6.09E-13	1.27E-20	3.25E-06	55.8	55.78316218	3.886111111	1.85E-10
14000	3.10E-04	0.002149471	8.38E-05	8.38E-05	6.88E-11	15384.44607	1.81E-08	1.79E-07	6.41E-11	6.09E-13	1.27E-20	3.25E-06	55.8	55.78313305	3.888888889	1.85E-10
14010	3.10E-04	0.002149471	8.38E-05	8.38E-05	6.89E-11	15411.22661	1.82E-08	1.79E-07	6.41E-11	6.09E-13	1.28E-20	3.26E-06	55.8	55.78310388	3.891666667	1.85E-10
14020	3.10E-04	0.002149472	8.38E-05	8.38E-05	6.90E-11	15438.048	1.82E-08	1.79E-07	6.41E-11	6.09E-13	1.28E-20	3.26E-06	55.8	55.78307466	3.894444444	1.85E-10
14030	3.10E-04	0.002149472	8.38E-05	8.38E-05	6.91E-11	15464.91029	1.82E-08	1.79E-07	6.41E-11	6.09E-13	1.28E-20	3.27E-06	55.8	55.78304539	3.897222222	1.85E-10
14040	3.10E-04	0.002149472	8.38E-05	8.38E-05	6.92E-11	15491.81356	1.82E-08	1.79E-07	6.41E-11	6.09E-13	1.28E-20	3.27E-06	55.8	55.78301608	3.9	1.85E-10
14050	3.10E-04	0.002149472	8.38E-05	8.38E-05	6.93E-11	15518.75785	1.83E-08	1.79E-07	6.41E-11	6.09E-13	1.28E-20	3.28E-06	55.8	55.78298673	3.902777778	1.85E-10
14060	3.10E-04	0.002149472	8.38E-05	8.38E-05	6.94E-11	15545.74325	1.83E-08	1.79E-07	6.41E-11	6.09E-13	1.29E-20	3.29E-06	55.8	55.78295733	3.905555556	1.85E-10
14070	3.10E-04	0.002149473	8.38E-05	8.38E-05	6.95E-11	15572.7698	1.83E-08	1.79E-07	6.41E-11	6.09E-13	1.29E-20	3.29E-06	55.8	55.78292789	3.908333333	1.85E-10
14080	3.10E-04	0.002149473	8.38E-05	8.38E-05	6.96E-11	15599.83758	1.84E-08	1.79E-07	6.41E-11	6.09E-13	1.29E-20	3.30E-06	55.8	55.7828984	3.911111111	1.86E-10
14090	3.10E-04	0.002149473	8.38E-05	8.38E-05	6.97E-11	15626.94664	1.84E-08	1.79E-07	6.41E-11	6.09E-13	1.29E-20	3.30E-06	55.8	55.78286886	3.913888889	1.86E-10
14100	3.10E-04	0.002149473	8.38E-05	8.38E-05	6.98E-11	15654.09705	1.84E-08	1.79E-07	6.41E-11	6.09E-13	1.30E-20	3.31E-06	55.8	55.78283929	3.916666667	1.86E-10
14110	3.10E-04	0.002149473	8.38E-05	8.38E-05	6.99E-11	15681.28887	1.84E-08	1.79E-07	6.41E-11	6.09E-13	1.30E-20	3.31E-06	55.8	55.78280966	3.919444444	1.86E-10
14120	3.10E-04	0.002149473	8.38E-05	8.38E-05	7.00E-11	15708.52216	1.85E-08	1.79E-07	6.41E-11	6.09E-13	1.30E-20	3.32E-06	55.8	55.78277999	3.922222222	1.86E-10
14130	3.10E-04	0.002149474	8.38E-05	8.38E-05	7.01E-11	15735.79699	1.85E-08	1.79E-07	6.41E-11	6.09E-13	1.30E-20	3.33E-06	55.8	55.78275028	3.925	1.86E-10
14140	3.10E-04	0.002149474	8.38E-05	8.38E-05	7.02E-11	15763.11342	1.85E-08	1.79E-07	6.41E-11	6.09E-13	1.30E-20	3.33E-06	55.8	55.78272052	3.927777778	1.86E-10
14150	3.10E-04	0.002149474	8.38E-05	8.38E-05	7.03E-11	15790.47152	1.85E-08	1.79E-07	6.41E-11	6.09E-13	1.31E-20	3.34E-06	55.8	55.78269072	3.930555556	1.86E-10
14160	3.10E-04	0.002149474	8.38E-05	8.38E-05	7.05E-11	15817.87134	1.86E-08	1.79E-07	6.41E-11	6.09E-13	1.31E-20	3.34E-06	55.8	55.78266087	3.933333333	1.86E-10
14170	3.10E-04	0.002149474	8.38E-05	8.38E-05	7.06E-11	15845.31295	1.86E-08	1.79E-07	6.41E-11	6.09E-13	1.31E-20	3.35E-06	55.8	55.78263097	3.936111111	1.86E-10
14180	3.10E-04	0.002149475	8.38E-05	8.38E-05	7.07E-11	15872.79642	1.86E-08	1.79E-07	6.41E-11	6.09E-13	1.31E-20	3.36E-06	55.8	55.78260103	3.938888889	1.86E-10
14190	3.10E-04	0.002149475	8.38E-05	8.38E-05	7.08E-11	15900.32181	1.87E-08	1.79E-07	6.41E-11	6.09E-13	1.32E-20	3.36E-06	55.8	55.78257104	3.941666667	1.86E-10
14200	3.10E-04	0.002149475	8.38E-05	8.38E-05	7.09E-11	15927.88918	1.87E-08	1.79E-07	6.41E-11	6.09E-13	1.32E-20	3.37E-06	55.8	55.78254101	3.944444444	1.86E-10
14210	3.10E-04	0.002149475	8.38E-05	8.38E-05	7.10E-11	15955.49859	1.87E-08	1.79E-07	6.41E-11	6.09E-13	1.32E-20	3.37E-06	55.8	55.78251093	3.947222222	1.86E-10
14220	3.10E-04	0.002149475	8.38E-05	8.38E-05	7.11E-11	15983.15012	1.87E-08	1.79E-07	6.41E-11	6.09E-13	1.32E-20	3.38E-06	55.8	55.78248081	3.95	1.86E-10
14230	3.10E-04	0.002149475	8.38E-05	8.38E-05	7.12E-11	16010.84382	1.88E-08	1.79E-07	6.41E-11	6.09E-13	1.33E-20	3.38E-06	55.8	55.78245064	3.952777778	1.86E-10
14240	3.10E-04	0.002149476	8.38E-05	8.38E-05	7.13E-11	16038.57976	1.88E-08	1.79E-07	6.41E-11	6.09E-13	1.33E-20	3.39E-06	55.8	55.78242042	3.955555556	1.86E-10
14250	3.10E-04	0.002149476	8.38E-05	8.38E-05	7.14E-11	16066.35801	1.88E-08	1.79E-07	6.41E-11	6.09E-13	1.33E-20	3.40E-06	55.8	55.78239016	3.958333333	1.86E-10
14260	3.10E-04	0.002149476	8.38E-05	8.38E-05	7.15E-11	16094.17862	1.89E-08	1.79E-07	6.41E-11	6.09E-13	1.33E-20	3.40E-06	55.8	55.78235985	3.961111111	1.86E-10
14270	3.10E-04	0.002149476	8.38E-05	8.38E-05	7.16E-11	16122.04167	1.89E-08	1.79E-07	6.41E-11	6.09E-13	1.33E-20	3.41E-06	55.8	55.7823295	3.963888889	1.86E-10
14280	3.10E-04	0.002149476	8.38E-05	8.38E-05	7.18E-11	16149.94721	1.89E-08	1.79E-07	6.41E-11	6.09E-13	1.34E-20	3.41E-06	55.8	55.78229909	3.966666667	1.86E-10
14290	3.10E-04	0.002149477	8.38E-05	8.38E-05	7.19E-11	16177.89532	1.89E-08	1.79E-07	6.41E-11	6.09E-13	1.34E-20	3.42E-06	55.8	55.78226865	3.969444444	1.86E-10
14300	3.10E-04	0.002149477	8.38E-05	8.38E-05	7.20E-11	16205.88605	1.90E-08	1.79E-07	6.41E-11	6.09E-13	1.34E-20	3.43E-06	55.8	55.78223815	3.972222222	1.86E-10
14310	3.10E-04	0.002149477	8.38E-05	8.38E-05	7.21E-11	16233.91948	1.90E-08	1.79E-07	6.41E-11	6.09E-13	1.34E-20	3.43E-06	55.8	55.78220761	3.975	1.86E-10
14320	3.10E-04	0.002149477	8.38E-05	8.38E-05	7.22E-11	16261.99566	1.90E-08	1.79E-07	6.41E-11	6.09E-13	1.35E-20	3.44E-06	55.8	55.78217703	3.977777778	1.86E-10
14330	3.10E-04	0.002149477	8.38E-05	8.38E-05	7.23E-11	16290.11467	1.91E-08	1.79E-07	6.41E-11	6.09E-13	1.35E-20	3.44E-06	55.8	55.78214639	3.980555556	1.86E-10
14340	3.10E-04	0.002149477	8.38E-05	8.38E-05	7.24E-11	16318.27656	1.91E-08	1.79E-07	6.41E-11	6.09E-13	1.35E-20	3.45E-06	55.8	55.78211571	3.983333333	1.87E-10
14350	3.10E-04	0.002149478	8.38E-05	8.38E-05	7.25E-11	16346.48141	1.91E-08	1.79E-07	6.41E-11	6.09E-13	1.35E-20	3.45E-06	55.8	55.78208499	3.986111111	1.87E-10
14360	3.10E-04	0.002149478	8.38E-05	8.38E-05	7.26E-11	16374.72927	1.92E-08	1.79E-07	6.41E-11	6.09E-13	1.36E-20	3.46E-06	55.8	55.78205421	3.988888889	1.87E-10
14370	3.10E-04	0.002149478	8.38E-05	8.38E-05	7.27E-11	16403.02022	1.92E-08	1.79E-07	6.41E-11	6.09E-13	1.36E-20	3.47E-06	55.8	55.78202339	3.991666667	1.87E-10
14380	3.10E-04	0.002149478	8.38E-05	8.38E-05	7.29E-11	16431.35432	1.92E-08	1.79E-07	6.41E-11	6.09E-13	1.36E-20	3.47E-06	55.8	55.78199252	3.994444444	1.87E-10
14390	3.10E-04	0.002149478	8.38E-05	8.38E-05	7.30E-11	16459.73164	1.92E-08	1.79E-07	6.41E-11	6.09E-13	1.36E-20	3.48E-06	55.8	55.78196161	3.997222222	1.87E-10
14400	3.10E-04	0.002149478	8.38E-05	8.38E-05	7.31E-11	16488.15224	1.93E-08	1.79E-07	6.41E-11	6.09E-13	1.36E-20	3.48E-06	55.8	55.78193065	4	1.87E-10
14410	3.10E-04	0.002149479	8.38E-05	8.38E-05	7.32E-11	16516.61618	1.93E-08	1.79E-07	6.41E-11	6.09E-13	1.37E-20	3.49E-06	55.8	55.78189964	4.002777778	1.87E-10
14420	3.10E-04	0.002149479	8.38E-05	8.38E-05	7.33E-11	16545.12355	1.93E-08	1.79E-07	6.41E-11	6.09E-13	1.37E-20	3.50E-06	55.8	55.78186858	4.005555556	1.87E-10
14430	3.10E-04	0.002149479	8.38E-05	8.38E-05	7.34E-11	16573.67439	1.94E-08	1.79E-07	6.41E-11	6.09E-13	1.37E-20	3.50E-06	55.8	55.78183748	4.008333333	1.87E-10
14440	3.10E-04	0.002149479	8.38E-05	8.38E-05	7.35E-11	16602.26877	1.94E-08	1.79E-07	6.41E-11	6.09E-13	1.37E-20	3.51E-06	55.8	55.78180632	4.011111111	1.87E-10
14450	3.10E-04	0.002149479	8.38E-05	8.38E-05	7.36E-11	16630.90677	1.94E-08	1.79E-07	6.41E-11	6.09E-13	1.38E-20	3.51E-06	55.8	55.78177513	4.013888889	1.87E-10
14460	3.10E-04	0.002149479	8.38E-05	8.38E-05	7.38E-11	16659.58845	1.94E-08	1.79E-07	6.41E-11	6.09E-13	1.38E-20	3.52E-06	55.8	55.78174388	4.016666667	1.87E-10
14470	3.10E-04	0.00214948	8.38E-05	8.38E-05	7.39E-11	16688.31388	1.95E-08	1.79E-07	6.41E-11	6.09E-13	1.38E-20	3.53E-06	55.8	55.78171258	4.019444444	1.87E-10
14480	3.10E-04	0.00214948	8.38E-05	8.38E-05	7.40E-11	16717.08312	1.95E-08	1.79E-07	6.41E-11	6.09E-13	1.38E-20	3.53E-06	55.8	55.78168124	4.022222222	1.87E-10
14490	3.10E-04	0.00214948	8.38E-05	8.38E-05	7.41E-11	16745.89624	1.95E-08	1.79E-07	6.41E-11	6.09E-13	1.39E-20	3.54E-06	55.8	55.78164985	4.025	1.87E-10
14500	3.10E-04	0.00214948	8.38E-05	8.38E-05	7.42E-11	16774.7533	1.96E-08	1.79E-07	6.41E-11	6.09E-13	1.39E-20	3.55E-06	55.8	55.78161842	4.027777778	1.87E-10
14510	3.10E-04	0.00214948	8.38E-05	8.38E-05	7.43E-11	16803.65438	1.96E-08	1.79E-07	6.41E-11	6.09E-13	1.39E-20	3.55E-06	55.8	55.78158693	4.030555556	1.87E-10
14520	3.10E-04	0.00214948	8.38E-05	8.38E-05	7.44E-11	16832.59954	1.96E-08	1.79E-07	6.41E-11	6.09E-13	1.39E-20	3.56E-06	55.8	55.7815554	4.033333333	1.87E-10
14530	3.10E-04	0.002149481	8.38E-05	8.38E-05	7.45E-11	16861.58884	1.97E-08	1.79E-07	6.41E-11	6.09E-13	1.40E-20	3.56E-06	55.8	55.78152381	4.036111111	1.87E-10
14540	3.10E-04	0.002149481	8.38E-05	8.38E-05	7.47E-11	16890.62237	1.97E-08	1.79E-07	6.41E-11	6.09E-13	1.40E-20	3.57E-06	55.8	55.78149218	4.038888889	1.87E-10
14550	3.10E-04	0.002149481	8.38E-05	8.38E-05	7.48E-11	16919.70017	1.97E-08	1.79E-07	6.41E-11	6.09E-13	1.40E-20	3.58E-06	55.8	55.78146051	4.041666667	1.87E-10
14560	3.10E-04	0.002149481	8.38E-05	8.38E-05	7.49E-11	16948.82233	1.97E-08	1.79E-07	6.41E-11	6.09E-13	1.40E-20	3.58E-06	55.8	55.78142878	4.044444444	1.87E-10
14570	3.10E-04	0.002149481	8.38E-05	8.38E-05	7.50E-11	16977.9889	1.98E-08	1.79E-07	6.41E-11	6.09E-13	1.41E-20	3.59E-06	55.8	55.78139701	4.047222222	1.87E-10
14580	3.10E-04	0.002149481	8.38E-05	8.38E-05	7.51E-11	17007.19996	1.98E-08	1.79E-07	6.41E-11	6.09E-13	1.41E-20	3.59E-06	55.8	55.78136518	4.05	1.87E-10
14590	3.10E-04	0.002149482	8.38E-05	8.38E-05	7.52E-11	17036.45557	1.98E-08	1.79E-07	6.41E-11	6.09E-13	1.41E-20	3.60E-06	55.8	55.78133331	4.052777778	1.87E-10
14600	3.10E-04	0.002149482	8.38E-05	8.38E-05	7.53E-11	17065.7558	1.99E-08	1.79E-07	6.41E-11	6.09E-13	1.41E-20	3.61E-06	55.8	55.78130139	4.055555556	1.87E-10
14610	3.10E-04	0.002149482	8.38E-05	8.38E-05	7.55E-11	17095.10073	1.99E-08	1.79E-07	6.41E-11	6.09E-13	1.41E-20	3.61E-06	55.8	55.78126942	4.058333333	1.88E-10
14620	3.10E-04	0.002149482	8.38E-05	8.38E-05	7.56E-11	17124.49041	1.99E-08	1.79E-07	6.41E-11	6.09E-13	1.42E-20	3.62E-06	55.8	55.7812374	4.061111111	1.88E-10
14630	3.10E-04	0.002149482	8.38E-05	8.38E-05	7.57E-11	17153.92491	2.00E-08	1.79E-07	6.41E-11	6.09E-13	1.42E-20	3.63E-06	55.8	55.78120534	4.063888889	1.88E-10
14640	3.10E-04	0.002149482	8.38E-05	8.38E-05	7.58E-11	17183.40431	2.00E-08	1.79E-07	6.41E-11	6.09E-13	1.42E-20	3.63E-06	55.8	55.78117322	4.066666667	1.88E-10
14650	3.10E-04	0.002149482	8.38E-05	8.38E-05	7.59E-11	17212.92868	2.00E-08	1.79E-07	6.41E-11	6.09E-13	1.42E-20	3.64E-06	55.8	55.78114106	4.069444444	1.88E-10
14660	3.10E-04	0.002149483	8.38E-05	8.38E-05	7.60E-11	17242.49807	2.00E-08	1.79E-07	6.41E-11	6.09E-13	1.43E-20	3.64E-06	55.8	55.78110884	4.072222222	1.88E-10
14670	3.10E-04	0.002149483	8.38E-05	8.38E-05	7.62E-11	17272.11257	2.01E-08	1.79E-07	6.41E-11	6.09E-13	1.43E-20	3.65E-06	55.8	55.78107658	4.075	1.88E-10
14680	3.10E-04	0.002149483	8.38E-05	8.38E-05	7.63E-11	17301.77223	2.01E-08	1.79E-07	6.41E-11	6.09E-13	1.43E-20	3.66E-06	55.8	55.78104427	4.077777778	1.88E-10
14690	3.10E-04	0.002149483	8.38E-05	8.38E-05	7.64E-11	17331.47713	2.01E-08	1.79E-07	6.41E-11	6.09E-13	1.43E-20	3.66E-06	55.8	55.78101191	4.080555556	1.88E-10
14700	3.10E-04	0.002149483	8.38E-05	8.38E-05	7.65E-11	17361.22734	2.02E-08	1.79E-07	6.41E-11	6.09E-13	1.44E-20	3.67E-06	55.8	55.7809795	4.083333333	1.88E-10
14710	3.10E-04	0.002149483	8.38E-05	8.38E-05	7.66E-11	17391.02292	2.02E-08	1.79E-07	6.41E-11	6.09E-13	1.44E-20	3.68E-06	55.8	55.78094704	4.086111111	1.88E-10
14720	3.10E-04	0.002149483	8.38E-05	8.38E-05	7.67E-11	17420.86395	2.02E-08	1.79E-07	6.41E-11	6.09E-13	1.44E-20	3.68E-06	55.8	55.78091453	4.088888889	1.88E-10
14730	3.10E-04	0.002149484	8.38E-05	8.38E-05	7.69E-11	17450.75049	2.03E-08	1.79E-07	6.41E-11	6.09E-13	1.44E-20	3.69E-06	55.8	55.78088197	4.091666667	1.88E-10
14740	3.10E-04	0.002149484	8.38E-05	8.38E-05	7.70E-11	17480.68262	2.03E-08	1.79E-07	6.41E-11	6.09E-13	1.45E-20	3.69E-06	55.8	55.78084936	4.094444444	1.88E-10
14750	3.10E-04	0.002149484	8.38E-05	8.38E-05	7.71E-11	17510.6604	2.03E-08	1.79E-07	6.41E-11	6.09E-13	1.45E-20	3.70E-06	55.8	55.7808167	4.097222222	1.88E-10
14760	3.10E-04	0.002149484	8.38E-05	8.38E-05	7.72E-11	17540.6839	2.04E-08	1.79E-07	6.41E-11	6.09E-13	1.45E-20	3.71E-06	55.8	55.78078399	4.1	1.88E-10
14770	3.10E-04	0.002149484	8.38E-05	8.38E-05	7.73E-11	17570.75319	2.04E-08	1.79E-07	6.41E-11	6.09E-13	1.45E-20	3.71E-06	55.8	55.78075123	4.102777778	1.88E-10
14780	3.10E-04	0.002149484	8.38E-05	8.38E-05	7.74E-11	17600.86835	2.04E-08	1.79E-07	6.41E-11	6.09E-13	1.46E-20	3.72E-06	55.8	55.78071843	4.105555556	1.88E-10
14790	3.10E-04	0.002149484	8.38E-05	8.38E-05	7.76E-11	17631.02944	2.04E-08	1.79E-07	6.41E-11	6.09E-13	1.46E-20	3.73E-06	55.8	55.78068557	4.108333333	1.88E-10
14800	3.10E-04	0.002149485	8.38E-05	8.38E-05	7.77E-11	17661.23653	2.05E-08	1.79E-07	6.41E-11	6.09E-13	1.46E-20	3.73E-06	55.8	55.78065266	4.111111111	1.88E-10
14810	3.10E-04	0.002149485	8.38E-05	8.38E-05	7.78E-11	17691.48969	2.05E-08	1.79E-07	6.41E-11	6.09E-13	1.46E-20	3.74E-06	55.8	55.7806197	4.113888889	1.88E-10
14820	3.10E-04	0.002149485	8.38E-05	8.38E-05	7.79E-11	17721.789	2.05E-08	1.79E-07	6.41E-11	6.09E-13	1.47E-20	3.75E-06	55.8	55.78058669	4.116666667	1.88E-10
14830	3.10E-04	0.002149485	8.38E-05	8.38E-05	7.80E-11	17752.13452	2.06E-08	1.79E-07	6.41E-11	6.09E-13	1.47E-20	3.75E-06	55.8	55.78055363	4.119444444	1.88E-10
14840	3.10E-04	0.002149485	8.38E-05	8.38E-05	7.82E-11	17782.52632	2.06E-08	1.79E-07	6.41E-11	6.09E-13	1.47E-20	3.76E-06	55.8	55.78052052	4.122222222	1.88E-10
14850	3.10E-04	0.002149485	8.38E-05	8.38E-05	7.83E-11	17812.96448	2.06E-08	1.79E-07	6.41E-11	6.09E-13	1.47E-20	3.76E-06	55.8	55.78048736	4.125	1.88E-10
14860	3.10E-04	0.002149485	8.38E-05	8.38E-05	7.84E-11	17843.44906	2.07E-08	1.79E-07	6.41E-11	6.09E-13	1.48E-20	3.77E-06	55.8	55.78045415	4.127777778	1.88E-10
14870	3.10E-04	0.002149486	8.38E-05	8.38E-05	7.85E-11	17873.98014	2.07E-08	1.79E-07	6.41E-11	6.09E-13	1.48E-20	3.78E-06	55.8	55.78042089	4.130555556	1.88E-10
14880	3.10E-04	0.002149486	8.38E-05	8.38E-05	7.86E-11	17904.55779	2.07E-08	1.79E-07	6.41E-11	6.09E-13	1.48E-20	3.78E-06	55.8	55.78038758	4.133333333	1.88E-10
14890	3.10E-04	0.002149486	8.38E-05	8.38E-05	7.87E-11	17935.18207	2.08E-08	1.79E-07	6.41E-11	6.09E-13	1.48E-20	3.79E-06	55.8	55.78035422	4.136111111	1.88E-10
14900	3.10E-04	0.002149486	8.38E-05	8.38E-05	7.89E-11	17965.85306	2.08E-08	1.79E-07	6.41E-11	6.09E-13	1.49E-20	3.80E-06	55.8	55.7803208	4.138888889	1.89E-10
14910	3.10E-04	0.002149486	8.38E-05	8.38E-05	7.90E-11	17996.57083	2.08E-08	1.79E-07	6.41E-11	6.09E-13	1.49E-20	3.80E-06	55.8	55.78028734	4.141666667	1.89E-10
14920	3.10E-04	0.002149486	8.38E-05	8.38E-05	7.91E-11	18027.33545	2.09E-08	1.79E-07	6.41E-11	6.09E-13	1.49E-20	3.81E-06	55.8	55.78025382	4.144444444	1.89E-10
14930	3.10E-04	0.002149486	8.38E-05	8.38E-05	7.92E-11	18058.147	2.09E-08	1.79E-07	6.41E-11	6.09E-13	1.49E-20	3.82E-06	55.8	55.78022025	4.147222222	1.89E-10
14940	3.10E-04	0.002149487	8.38E-05	8.38E-05	7.94E-11	18089.00554	2.09E-08	1.79E-07	6.41E-11	6.09E-13	1.50E-20	3.82E-06	55.8	55.78018664	4.15	1.89E-10
14950	3.10E-04	0.002149487	8.38E-05	8.38E-05	7.95E-11	18119.91114	2.10E-08	1.79E-07	6.41E-11	6.09E-13	1.50E-20	3.83E-06	55.8	55.78015297	4.152777778	1.89E-10
14960	3.10E-04	0.002149487	8.38E-05	8.38E-05	7.96E-11	18150.86389	2.10E-08	1.79E-07	6.41E-11	6.09E-13	1.50E-20	3.84E-06	55.8	55.78011925	4.155555556	1.89E-10
14970	3.10E-04	0.002149487	8.38E-05	8.38E-05	7.97E-11	18181.86384	2.10E-08	1.79E-07	6.41E-11	6.09E-13	1.50E-20	3.84E-06	55.8	55.78008547	4.158333333	1.89E-10
14980	3.10E-04	0.002149487	8.38E-05	8.38E-05	7.98E-11	18212.91107	2.11E-08	1.79E-07	6.41E-11	6.09E-13	1.51E-20	3.85E-06	55.8	55.78005165	4.161111111	1.89E-10
14990	3.10E-04	0.002149487	8.38E-05	8.38E-05	8.00E-11	18244.00566	2.11E-08	1.79E-07	6.41E-11	6.09E-13	1.51E-20	3.86E-06	55.8	55.78001778	4.163888889	1.89E-10
15000	3.10E-04	0.002149487	8.38E-05	8.38E-05	8.01E-11	18275.14768	2.11E-08	1.79E-07	6.41E-11	6.09E-13	1.51E-20	3.86E-06	55.8	55.77998385	4.166666667	1.89E-10
15010	3.10E-04	0.002149487	8.38E-05	8.38E-05	8.02E-11	18306.33719	2.11E-08	1.79E-07	6.41E-11	6.09E-13	1.51E-20	3.87E-06	55.8	55.77994987	4.169444444	1.89E-10
15020	3.10E-04	0.002149488	8.38E-05	8.38E-05	8.03E-11	18337.57427	2.12E-08	1.79E-07	6.41E-11	6.09E-13	1.52E-20	3.87E-06	55.8	55.77991584	4.172222222	1.89E-10
15030	3.10E-04	0.002149488	8.38E-05	8.38E-05	8.04E-11	18368.859	2.12E-08	1.79E-07	6.41E-11	6.09E-13	1.52E-20	3.88E-06	55.8	55.77988176	4.175	1.89E-10
15040	3.10E-04	0.002149488	8.38E-05	8.38E-05	8.06E-11	18400.19144	2.12E-08	1.79E-07	6.41E-11	6.09E-13	1.52E-20	3.89E-06	55.8	55.77984762	4.177777778	1.89E-10
15050	3.10E-04	0.002149488	8.38E-05	8.38E-05	8.07E-11	18431.57168	2.13E-08	1.79E-07	6.41E-11	6.09E-13	1.53E-20	3.89E-06	55.8	55.77981344	4.180555556	1.89E-10
15060	3.10E-04	0.002149488	8.38E-05	8.38E-05	8.08E-11	18462.99977	2.13E-08	1.79E-07	6.41E-11	6.09E-13	1.53E-20	3.90E-06	55.8	55.7797792	4.183333333	1.89E-10
15070	3.10E-04	0.002149488	8.38E-05	8.38E-05	8.09E-11	18494.4758	2.13E-08	1.79E-07	6.41E-11	6.09E-13	1.53E-20	3.91E-06	55.8	55.77974491	4.186111111	1.89E-10
15080	3.10E-04	0.002149488	8.38E-05	8.38E-05	8.11E-11	18525.99983	2.14E-08	1.79E-07	6.41E-11	6.09E-13	1.53E-20	3.91E-06	55.8	55.77971056	4.188888889	1.89E-10
15090	3.10E-04	0.002149488	8.38E-05	8.38E-05	8.12E-11	18557.57195	2.14E-08	1.79E-07	6.41E-11	6.09E-13	1.54E-20	3.92E-06	55.8	55.77967617	4.191666667	1.89E-10
15100	3.10E-04	0.002149489	8.38E-05	8.38E-05	8.13E-11	18589.19222	2.14E-08	1.79E-07	6.41E-11	6.09E-13	1.54E-20	3.93E-06	55.8	55.77964172	4.194444444	1.89E-10
15110	3.10E-04	0.002149489	8.38E-05	8.38E-05	8.14E-11	18620.86072	2.15E-08	1.79E-07	6.41E-11	6.09E-13	1.54E-20	3.93E-06	55.8	55.77960722	4.197222222	1.89E-10
15120	3.10E-04	0.002149489	8.38E-05	8.38E-05	8.16E-11	18652.57752	2.15E-08	1.79E-07	6.41E-11	6.09E-13	1.54E-20	3.94E-06	55.8	55.77957267	4.2	1.89E-10
15130	3.10E-04	0.002149489	8.38E-05	8.38E-05	8.17E-11	18684.34269	2.15E-08	1.79E-07	6.41E-11	6.09E-13	1.55E-20	3.95E-06	55.8	55.77953806	4.202777778	1.89E-10
15140	3.10E-04	0.002149489	8.38E-05	8.38E-05	8.18E-11	18716.15632	2.16E-08	1.79E-07	6.41E-11	6.09E-13	1.55E-20	3.95E-06	55.8	55.7795034	4.205555556	1.89E-10
15150	3.10E-04	0.002149489	8.38E-05	8.38E-05	8.19E-11	18748.01846	2.16E-08	1.79E-07	6.41E-11	6.09E-13	1.55E-20	3.96E-06	55.8	55.77946869	4.208333333	1.89E-10
15160	3.10E-04	0.002149489	8.38E-05	8.38E-05	8.21E-11	18779.92921	2.16E-08	1.79E-07	6.41E-11	6.09E-13	1.55E-20	3.97E-06	55.8	55.77943393	4.211111111	1.89E-10
15170	3.10E-04	0.002149489	8.38E-05	8.38E-05	8.22E-11	18811.88862	2.17E-08	1.79E-07	6.41E-11	6.09E-13	1.56E-20	3.97E-06	55.8	55.77939911	4.213888889	1.89E-10
15180	3.10E-04	0.00214949	8.38E-05	8.38E-05	8.23E-11	18843.89678	2.17E-08	1.79E-07	6.41E-11	6.09E-13	1.56E-20	3.98E-06	55.8	55.77936424	4.216666667	1.89E-10
15190	3.10E-04	0.00214949	8.38E-05	8.38E-05	8.24E-11	18875.95375	2.17E-08	1.79E-07	6.41E-11	6.09E-13	1.56E-20	3.99E-06	55.8	55.77932932	4.219444444	1.89E-10
15200	3.10E-04	0.00214949	8.38E-05	8.38E-05	8.26E-11	18908.05963	2.18E-08	1.79E-07	6.41E-11	6.09E-13	1.56E-20	4.00E-06	55.8	55.77929434	4.222222222	1.90E-10
15210	3.10E-04	0.00214949	8.38E-05	8.38E-05	8.27E-11	18940.21447	2.18E-08	1.79E-07	6.41E-11	6.09E-13	1.57E-20	4.00E-06	55.8	55.77925931	4.225	1.90E-10
15220	3.10E-04	0.00214949	8.38E-05	8.38E-05	8.28E-11	18972.41835	2.18E-08	1.79E-07	6.41E-11	6.09E-13	1.57E-20	4.01E-06	55.8	55.77922423	4.227777778	1.90E-10
15230	3.10E-04	0.00214949	8.38E-05	8.38E-05	8.29E-11	19004.67135	2.19E-08	1.79E-07	6.41E-11	6.09E-13	1.57E-20	4.02E-06	55.8	55.77918909	4.230555556	1.90E-10
15240	3.10E-04	0.00214949	8.38E-05	8.38E-05	8.31E-11	19036.97354	2.19E-08	1.79E-07	6.41E-11	6.09E-13	1.58E-20	4.02E-06	55.8	55.7791539	4.233333333	1.90E-10
15250	3.10E-04	0.00214949	8.38E-05	8.38E-05	8.32E-11	19069.325	2.19E-08	1.79E-07	6.41E-11	6.09E-13	1.58E-20	4.03E-06	55.8	55.77911865	4.236111111	1.90E-10
15260	3.10E-04	0.00214949	8.38E-05	8.38E-05	8.33E-11	19101.72581	2.20E-08	1.79E-07	6.41E-11	6.09E-13	1.58E-20	4.04E-06	55.8	55.77908335	4.238888889	1.90E-10
15270	3.10E-04	0.002149491	8.38E-05	8.38E-05	8.34E-11	19134.17603	2.20E-08	1.79E-07	6.41E-11	6.09E-13	1.58E-20	4.04E-06	55.8	55.779048	4.241666667	1.90E-10
15280	3.10E-04	0.002149491	8.38E-05	8.38E-05	8.36E-11	19166.67574	2.20E-08	1.79E-07	6.41E-11	6.09E-13	1.59E-20	4.05E-06	55.8	55.7790126	4.244444444	1.90E-10
15290	3.10E-04	0.002149491	8.38E-05	8.38E-05	8.37E-11	19199.22503	2.21E-08	1.79E-07	6.41E-11	6.09E-13	1.59E-20	4.06E-06	55.8	55.77897714	4.247222222	1.90E-10
15300	3.10E-04	0.002149491	8.38E-05	8.38E-05	8.38E-11	19231.82396	2.21E-08	1.79E-07	6.41E-11	6.09E-13	1.59E-20	4.06E-06	55.8	55.77894162	4.25	1.90E-10
15310	3.10E-04	0.002149491	8.38E-05	8.38E-05	8.40E-11	19264.4726	2.21E-08	1.79E-07	6.41E-11	6.09E-13	1.59E-20	4.07E-06	55.8	55.77890605	4.252777778	1.90E-10
15320	3.10E-04	0.002149491	8.38E-05	8.38E-05	8.41E-11	19297.17105	2.22E-08	1.79E-07	6.41E-11	6.09E-13	1.60E-20	4.08E-06	55.8	55.77887043	4.255555556	1.90E-10
15330	3.10E-04	0.002149491	8.38E-05	8.38E-05	8.42E-11	19329.91937	2.22E-08	1.79E-07	6.41E-11	6.09E-13	1.60E-20	4.08E-06	55.8	55.77883475	4.258333333	1.90E-10
15340	3.10E-04	0.002149491	8.38E-05	8.38E-05	8.43E-11	19362.71763	2.22E-08	1.79E-07	6.41E-11	6.09E-13	1.60E-20	4.09E-06	55.8	55.77879902	4.261111111	1.90E-10
15350	3.10E-04	0.002149491	8.38E-05	8.38E-05	8.45E-11	19395.56592	2.23E-08	1.79E-07	6.41E-11	6.09E-13	1.60E-20	4.10E-06	55.8	55.77876324	4.263888889	1.90E-10
15360	3.10E-04	0.002149492	8.38E-05	8.38E-05	8.46E-11	19428.46431	2.23E-08	1.79E-07	6.41E-11	6.09E-13	1.61E-20	4.10E-06	55.8	55.7787274	4.266666667	1.90E-10
15370	3.10E-04	0.002149492	8.38E-05	8.38E-05	8.47E-11	19461.41288	2.23E-08	1.79E-07	6.41E-11	6.09E-13	1.61E-20	4.11E-06	55.8	55.7786915	4.269444444	1.90E-10
15380	3.10E-04	0.002149492	8.38E-05	8.38E-05	8.49E-11	19494.4117	2.24E-08	1.79E-07	6.41E-11	6.09E-13	1.61E-20	4.12E-06	55.8	55.77865555	4.272222222	1.90E-10
15390	3.10E-04	0.002149492	8.38E-05	8.38E-05	8.50E-11	19527.46085	2.24E-08	1.79E-07	6.41E-11	6.09E-13	1.62E-20	4.13E-06	55.8	55.77861955	4.275	1.90E-10
15400	0.000309881	0.002149492	8.38E-05	8.38E-05	8.51E-11	19560.56041	2.24E-08	1.79E-07	6.41E-11	6.09E-13	1.62E-20	4.13E-06	55.8	55.77858349	4.277777778	1.90E-10
15410	3.10E-04	0.002149492	8.38E-05	8.38E-05	8.52E-11	19593.71045	2.25E-08	1.79E-07	6.41E-11	6.09E-13	1.62E-20	4.14E-06	55.8	55.77854737	4.280555556	1.90E-10
15420	3.10E-04	0.002149492	8.38E-05	8.38E-05	8.54E-11	19626.91105	2.25E-08	1.79E-07	6.41E-11	6.09E-13	1.62E-20	4.15E-06	55.8	55.77851121	4.283333333	1.90E-10
15430	3.10E-04	0.002149492	8.38E-05	8.38E-05	8.55E-11	19660.16229	2.25E-08	1.79E-07	6.41E-11	6.09E-13	1.63E-20	4.15E-06	55.8	55.77847498	4.286111111	1.90E-10
15440	3.10E-04	0.002149492	8.38E-05	8.38E-05	8.56E-11	19693.46424	2.26E-08	1.79E-07	6.41E-11	6.09E-13	1.63E-20	4.16E-06	55.8	55.7784387	4.288888889	1.90E-10
15450	3.10E-04	0.002149492	8.38E-05	8.38E-05	8.58E-11	19726.81699	2.26E-08	1.79E-07	6.41E-11	6.09E-13	1.63E-20	4.17E-06	55.8	55.77840237	4.291666667	1.90E-10
15460	3.10E-04	0.002149493	8.38E-05	8.38E-05	8.59E-11	19760.22061	2.26E-08	1.79E-07	6.41E-11	6.09E-13	1.63E-20	4.17E-06	55.8	55.77836597	4.294444444	1.90E-10
15470	3.10E-04	0.002149493	8.38E-05	8.38E-05	8.60E-11	19793.67517	2.27E-08	1.79E-07	6.41E-11	6.09E-13	1.64E-20	4.18E-06	55.8	55.77832953	4.297222222	1.90E-10
15480	3.10E-04	0.002149493	8.38E-05	8.38E-05	8.62E-11	19827.18076	2.27E-08	1.79E-07	6.41E-11	6.09E-13	1.64E-20	4.19E-06	55.8	55.77829303	4.3	1.90E-10
15490	3.10E-04	0.002149493	8.38E-05	8.38E-05	8.63E-11	19860.73745	2.28E-08	1.79E-07	6.41E-11	6.09E-13	1.64E-20	4.20E-06	55.8	55.77825647	4.302777778	1.90E-10
15500	3.10E-04	0.002149493	8.38E-05	8.38E-05	8.64E-11	19894.34533	2.28E-08	1.79E-07	6.41E-11	6.09E-13	1.65E-20	4.20E-06	55.8	55.77821986	4.305555556	1.90E-10
15510	3.10E-04	0.002149493	8.38E-05	8.38E-05	8.66E-11	19928.00446	2.28E-08	1.79E-07	6.41E-11	6.09E-13	1.65E-20	4.21E-06	55.8	55.77818319	4.308333333	1.91E-10
15520	3.10E-04	0.002149493	8.38E-05	8.38E-05	8.67E-11	19961.71493	2.29E-08	1.79E-07	6.41E-11	6.09E-13	1.65E-20	4.22E-06	55.8	55.77814646	4.311111111	1.91E-10
15530	3.10E-04	0.002149493	8.38E-05	8.38E-05	8.68E-11	19995.47681	2.29E-08	1.79E-07	6.41E-11	6.09E-13	1.65E-20	4.22E-06	55.8	55.77810968	4.313888889	1.91E-10
15540	3.10E-04	0.002149493	8.38E-05	8.38E-05	8.69E-11	20029.29019	2.29E-08	1.79E-07	6.41E-11	6.09E-13	1.66E-20	4.23E-06	55.8	55.77807284	4.316666667	1.91E-10
15550	3.10E-04	0.002149493	8.38E-05	8.38E-05	8.71E-11	20063.15514	2.30E-08	1.79E-07	6.41E-11	6.09E-13	1.66E-20	4.24E-06	55.8	55.77803595	4.319444444	1.91E-10
15560	3.10E-04	0.002149494	8.38E-05	8.38E-05	8.72E-11	20097.07174	2.30E-08	1.79E-07	6.41E-11	6.09E-13	1.66E-20	4.25E-06	55.8	55.777999	4.322222222	1.91E-10
15570	3.10E-04	0.002149494	8.38E-05	8.38E-05	8.73E-11	20131.04008	2.30E-08	1.79E-07	6.41E-11	6.09E-13	1.67E-20	4.25E-06	55.8	55.77796199	4.325	1.91E-10
15580	3.10E-04	0.002149494	8.38E-05	8.38E-05	8.75E-11	20165.06022	2.31E-08	1.79E-07	6.41E-11	6.09E-13	1.67E-20	4.26E-06	55.8	55.77792493	4.327777778	1.91E-10
15590	3.10E-04	0.002149494	8.38E-05	8.38E-05	8.76E-11	20199.13224	2.31E-08	1.79E-07	6.41E-11	6.09E-13	1.67E-20	4.27E-06	55.8	55.77788781	4.330555556	1.91E-10
15600	3.10E-04	0.002149494	8.38E-05	8.38E-05	8.77E-11	20233.25624	2.31E-08	1.79E-07	6.41E-11	6.09E-13	1.67E-20	4.27E-06	55.8	55.77785064	4.333333333	1.91E-10
15610	3.10E-04	0.002149494	8.38E-05	8.38E-05	8.79E-11	20267.43228	2.32E-08	1.79E-07	6.41E-11	6.09E-13	1.68E-20	4.28E-06	55.8	55.77781341	4.336111111	1.91E-10
15620	3.10E-04	0.002149494	8.38E-05	8.38E-05	8.80E-11	20301.66045	2.32E-08	1.79E-07	6.41E-11	6.09E-13	1.68E-20	4.29E-06	55.8	55.77777612	4.338888889	1.91E-10
15630	3.10E-04	0.002149494	8.38E-05	8.38E-05	8.81E-11	20335.94082	2.32E-08	1.79E-07	6.41E-11	6.09E-13	1.68E-20	4.30E-06	55.8	55.77773877	4.341666667	1.91E-10
15640	3.10E-04	0.002149494	8.38E-05	8.38E-05	8.83E-11	20370.27347	2.33E-08	1.79E-07	6.41E-11	6.09E-13	1.69E-20	4.30E-06	55.8	55.77770137	4.344444444	1.91E-10
15650	3.10E-04	0.002149494	8.38E-05	8.38E-05	8.84E-11	20404.65849	2.33E-08	1.79E-07	6.41E-11	6.09E-13	1.69E-20	4.31E-06	55.8	55.77766391	4.347222222	1.91E-10
15660	3.10E-04	0.002149494	8.38E-05	8.38E-05	8.86E-11	20439.09596	2.33E-08	1.79E-07	6.41E-11	6.09E-13	1.69E-20	4.32E-06	55.8	55.77762639	4.35	1.91E-10
15670	3.10E-04	0.002149494	8.38E-05	8.38E-05	8.87E-11	20473.58595	2.34E-08	1.79E-07	6.41E-11	6.09E-13	1.69E-20	4.33E-06	55.8	55.77758882	4.352777778	1.91E-10
15680	3.10E-04	0.002149495	8.38E-05	8.38E-05	8.88E-11	20508.12854	2.34E-08	1.79E-07	6.41E-11	6.09E-13	1.70E-20	4.33E-06	55.8	55.77755119	4.355555556	1.91E-10
15690	3.10E-04	0.002149495	8.38E-05	8.38E-05	8.90E-11	20542.72382	2.35E-08	1.79E-07	6.41E-11	6.09E-13	1.70E-20	4.34E-06	55.8	55.7775135	4.358333333	1.91E-10
15700	3.10E-04	0.002149495	8.38E-05	8.38E-05	8.91E-11	20577.37186	2.35E-08	1.79E-07	6.41E-11	6.09E-13	1.70E-20	4.35E-06	55.8	55.77747575	4.361111111	1.91E-10
15710	3.10E-04	0.002149495	8.38E-05	8.38E-05	8.92E-11	20612.07275	2.35E-08	1.79E-07	6.41E-11	6.09E-13	1.71E-20	4.35E-06	55.8	55.77743795	4.363888889	1.91E-10
15720	3.10E-04	0.002149495	8.38E-05	8.38E-05	8.94E-11	20646.82656	2.36E-08	1.79E-07	6.41E-11	6.09E-13	1.71E-20	4.36E-06	55.8	55.77740008	4.366666667	1.91E-10
15730	3.10E-04	0.002149495	8.38E-05	8.38E-05	8.95E-11	20681.63338	2.36E-08	1.79E-07	6.41E-11	6.09E-13	1.71E-20	4.37E-06	55.8	55.77736217	4.369444444	1.91E-10
15740	3.10E-04	0.002149495	8.38E-05	8.38E-05	8.96E-11	20716.49329	2.36E-08	1.79E-07	6.41E-11	6.09E-13	1.71E-20	4.38E-06	55.8	55.77732419	4.372222222	1.91E-10
15750	3.10E-04	0.002149495	8.38E-05	8.38E-05	8.98E-11	20751.40636	2.37E-08	1.79E-07	6.41E-11	6.09E-13	1.72E-20	4.38E-06	55.8	55.77728615	4.375	1.91E-10
15760	3.10E-04	0.002149495	8.38E-05	8.38E-05	8.99E-11	20786.37269	2.37E-08	1.79E-07	6.41E-11	6.09E-13	1.72E-20	4.39E-06	55.8	55.77724806	4.377777778	1.91E-10
15770	3.10E-04	0.002149495	8.38E-05	8.38E-05	9.01E-11	20821.39234	2.37E-08	1.79E-07	6.41E-11	6.09E-13	1.72E-20	4.40E-06	55.8	55.77720991	4.380555556	1.91E-10
15780	3.10E-04	0.002149495	8.38E-05	8.38E-05	9.02E-11	20856.46541	2.38E-08	1.79E-07	6.41E-11	6.09E-13	1.73E-20	4.41E-06	55.8	55.7771717	4.383333333	1.91E-10
15790	3.10E-04	0.002149495	8.38E-05	8.38E-05	9.03E-11	20891.59197	2.38E-08	1.79E-07	6.41E-11	6.09E-13	1.73E-20	4.41E-06	55.8	55.77713343	4.386111111	1.91E-10
15800	3.10E-04	0.002149496	8.38E-05	8.38E-05	9.05E-11	20926.77211	2.39E-08	1.79E-07	6.41E-11	6.09E-13	1.73E-20	4.42E-06	55.8	55.77709511	4.388888889	1.91E-10
15810	3.10E-04	0.002149496	8.38E-05	8.38E-05	9.06E-11	20962.0059	2.39E-08	1.79E-07	6.41E-11	6.09E-13	1.73E-20	4.43E-06	55.8	55.77705672	4.391666667	1.91E-10
15820	3.10E-04	0.002149496	8.38E-05	8.38E-05	9.07E-11	20997.29343	2.39E-08	1.79E-07	6.41E-11	6.09E-13	1.74E-20	4.44E-06	55.8	55.77701828	4.394444444	1.91E-10
15830	3.10E-04	0.002149496	8.38E-05	8.38E-05	9.09E-11	21032.63479	2.40E-08	1.79E-07	6.41E-11	6.09E-13	1.74E-20	4.44E-06	55.8	55.77697978	4.397222222	1.91E-10
15840	3.10E-04	0.002149496	8.38E-05	8.38E-05	9.10E-11	21068.03004	2.40E-08	1.79E-07	6.41E-11	6.09E-13	1.74E-20	4.45E-06	55.8	55.77694122	4.4	1.92E-10
15850	3.10E-04	0.002149496	8.38E-05	8.38E-05	9.12E-11	21103.47928	2.40E-08	1.79E-07	6.41E-11	6.09E-13	1.75E-20	4.46E-06	55.8	55.7769026	4.402777778	1.92E-10
15860	3.10E-04	0.002149496	8.38E-05	8.38E-05	9.13E-11	21138.98259	2.41E-08	1.79E-07	6.41E-11	6.09E-13	1.75E-20	4.47E-06	55.8	55.77686392	4.405555556	1.92E-10
15870	3.10E-04	0.002149496	8.38E-05	8.38E-05	9.14E-11	21174.54004	2.41E-08	1.79E-07	6.41E-11	6.09E-13	1.75E-20	4.47E-06	55.8	55.77682518	4.408333333	1.92E-10
15880	3.10E-04	0.002149496	8.38E-05	8.38E-05	9.16E-11	21210.15173	2.41E-08	1.79E-07	6.41E-11	6.09E-13	1.75E-20	4.48E-06	55.8	55.77678639	4.411111111	1.92E-10
15890	3.10E-04	0.002149496	8.38E-05	8.38E-05	9.17E-11	21245.81773	2.42E-08	1.79E-07	6.41E-11	6.09E-13	1.76E-20	4.49E-06	55.8	55.77674753	4.413888889	1.92E-10
15900	3.10E-04	0.002149496	8.38E-05	8.38E-05	9.19E-11	21281.53813	2.42E-08	1.79E-07	6.41E-11	6.09E-13	1.76E-20	4.50E-06	55.8	55.77670862	4.416666667	1.92E-10
15910	3.10E-04	0.002149496	8.38E-05	8.38E-05	9.20E-11	21317.31302	2.43E-08	1.79E-07	6.41E-11	6.09E-13	1.76E-20	4.50E-06	55.8	55.77666964	4.419444444	1.92E-10
15920	3.10E-04	0.002149496	8.38E-05	8.38E-05	9.21E-11	21353.14246	2.43E-08	1.79E-07	6.41E-11	6.09E-13	1.77E-20	4.51E-06	55.8	55.77663061	4.422222222	1.92E-10
15930	3.10E-04	0.002149497	8.38E-05	8.38E-05	9.23E-11	21389.02655	2.43E-08	1.79E-07	6.41E-11	6.09E-13	1.77E-20	4.52E-06	55.8	55.77659151	4.425	1.92E-10
15940	3.10E-04	0.002149497	8.38E-05	8.38E-05	9.24E-11	21424.96538	2.44E-08	1.79E-07	6.41E-11	6.09E-13	1.77E-20	4.53E-06	55.8	55.77655236	4.427777778	1.92E-10
15950	3.10E-04	0.002149497	8.38E-05	8.38E-05	9.26E-11	21460.95901	2.44E-08	1.79E-07	6.41E-11	6.09E-13	1.78E-20	4.53E-06	55.8	55.77651315	4.430555556	1.92E-10
15960	3.10E-04	0.002149497	8.38E-05	8.38E-05	9.27E-11	21497.00755	2.44E-08	1.79E-07	6.41E-11	6.09E-13	1.78E-20	4.54E-06	55.8	55.77647388	4.433333333	1.92E-10
15970	3.10E-04	0.002149497	8.38E-05	8.38E-05	9.28E-11	21533.11106	2.45E-08	1.79E-07	6.41E-11	6.09E-13	1.78E-20	4.55E-06	55.8	55.77643455	4.436111111	1.92E-10
15980	3.10E-04	0.002149497	8.38E-05	8.38E-05	9.30E-11	21569.26964	2.45E-08	1.79E-07	6.41E-11	6.09E-13	1.78E-20	4.56E-06	55.8	55.77639515	4.438888889	1.92E-10
15990	3.10E-04	0.002149497	8.38E-05	8.38E-05	9.31E-11	21605.48337	2.46E-08	1.79E-07	6.41E-11	6.09E-13	1.79E-20	4.56E-06	55.8	55.7763557	4.441666667	1.92E-10
16000	3.10E-04	0.002149497	8.38E-05	8.38E-05	9.33E-11	21641.75233	2.46E-08	1.79E-07	6.41E-11	6.09E-13	1.79E-20	4.57E-06	55.8	55.77631619	4.444444444	1.92E-10
16010	3.10E-04	0.002149497	8.38E-05	8.38E-05	9.34E-11	21678.07661	2.46E-08	1.79E-07	6.41E-11	6.09E-13	1.79E-20	4.58E-06	55.8	55.77627662	4.447222222	1.92E-10
16020	3.10E-04	0.002149497	8.38E-05	8.38E-05	9.35E-11	21714.45629	2.47E-08	1.79E-07	6.41E-11	6.09E-13	1.80E-20	4.59E-06	55.8	55.77623698	4.45	1.92E-10
16030	3.10E-04	0.002149497	8.38E-05	8.38E-05	9.37E-11	21750.89146	2.47E-08	1.79E-07	6.41E-11	6.09E-13	1.80E-20	4.59E-06	55.8	55.77619729	4.452777778	1.92E-10
16040	3.10E-04	0.002149497	8.38E-05	8.38E-05	9.38E-11	21787.3822	2.47E-08	1.79E-07	6.41E-11	6.09E-13	1.80E-20	4.60E-06	55.8	55.77615754	4.455555556	1.92E-10
16050	3.10E-04	0.002149497	8.38E-05	8.38E-05	9.40E-11	21823.92859	2.48E-08	1.79E-07	6.41E-11	6.09E-13	1.81E-20	4.61E-06	55.8	55.77611772	4.458333333	1.92E-10
16060	3.10E-04	0.002149497	8.38E-05	8.38E-05	9.41E-11	21860.53072	2.48E-08	1.79E-07	6.41E-11	6.09E-13	1.81E-20	4.62E-06	55.8	55.77607785	4.461111111	1.92E-10
16070	3.10E-04	0.002149497	8.38E-05	8.38E-05	9.43E-11	21897.18868	2.49E-08	1.79E-07	6.41E-11	6.09E-13	1.81E-20	4.63E-06	55.8	55.77603791	4.463888889	1.92E-10
16080	3.10E-04	0.002149497	8.38E-05	8.38E-05	9.44E-11	21933.90255	2.49E-08	1.79E-07	6.41E-11	6.09E-13	1.81E-20	4.63E-06	55.8	55.77599791	4.466666667	1.92E-10
16090	3.10E-04	0.002149498	8.38E-05	8.38E-05	9.46E-11	21970.67242	2.49E-08	1.79E-07	6.41E-11	6.09E-13	1.82E-20	4.64E-06	55.8	55.77595786	4.469444444	1.92E-10
16100	3.10E-04	0.002149498	8.38E-05	8.38E-05	9.47E-11	22007.49836	2.50E-08	1.79E-07	6.41E-11	6.09E-13	1.82E-20	4.65E-06	55.8	55.77591774	4.472222222	1.92E-10
16110	3.10E-04	0.002149498	8.38E-05	8.38E-05	9.48E-11	22044.38048	2.50E-08	1.79E-07	6.41E-11	6.09E-13	1.82E-20	4.66E-06	55.8	55.77587756	4.475	1.92E-10
16120	3.10E-04	0.002149498	8.38E-05	8.38E-05	9.50E-11	22081.31884	2.50E-08	1.79E-07	6.41E-11	6.09E-13	1.83E-20	4.66E-06	55.8	55.77583732	4.477777778	1.92E-10
16130	3.10E-04	0.002149498	8.38E-05	8.38E-05	9.51E-11	22118.31354	2.51E-08	1.79E-07	6.41E-11	6.09E-13	1.83E-20	4.67E-06	55.8	55.77579701	4.480555556	1.92E-10
16140	3.10E-04	0.002149498	8.38E-05	8.38E-05	9.53E-11	22155.36467	2.51E-08	1.79E-07	6.41E-11	6.09E-13	1.83E-20	4.68E-06	55.8	55.77575665	4.483333333	1.92E-10
16150	3.10E-04	0.002149498	8.38E-05	8.38E-05	9.54E-11	22192.47231	2.52E-08	1.79E-07	6.41E-11	6.09E-13	1.84E-20	4.69E-06	55.8	55.77571622	4.486111111	1.92E-10
16160	3.10E-04	0.002149498	8.38E-05	8.38E-05	9.56E-11	22229.63654	2.52E-08	1.79E-07	6.41E-11	6.09E-13	1.84E-20	4.70E-06	55.8	55.77567573	4.488888889	1.92E-10
16170	3.10E-04	0.002149498	8.38E-05	8.38E-05	9.57E-11	22266.85746	2.52E-08	1.79E-07	6.41E-11	6.09E-13	1.84E-20	4.70E-06	55.8	55.77563519	4.491666667	1.92E-10
16180	3.10E-04	0.002149498	8.38E-05	8.38E-05	9.59E-11	22304.13514	2.53E-08	1.79E-07	6.41E-11	6.09E-13	1.85E-20	4.71E-06	55.8	55.77559457	4.494444444	1.92E-10
16190	3.10E-04	0.002149498	8.38E-05	8.38E-05	9.60E-11	22341.46968	2.53E-08	1.79E-07	6.41E-11	6.09E-13	1.85E-20	4.72E-06	55.8	55.7755539	4.497222222	1.93E-10
16200	3.10E-04	0.002149498	8.38E-05	8.38E-05	9.62E-11	22378.86117	2.54E-08	1.79E-07	6.41E-11	6.09E-13	1.85E-20	4.73E-06	55.8	55.77551317	4.5	1.93E-10
16210	3.10E-04	0.002149498	8.38E-05	8.38E-05	9.63E-11	22416.30968	2.54E-08	1.79E-07	6.41E-11	6.09E-13	1.85E-20	4.74E-06	55.8	55.77547237	4.502777778	1.93E-10
16220	3.10E-04	0.002149498	8.38E-05	8.38E-05	9.64E-11	22453.81531	2.54E-08	1.79E-07	6.41E-11	6.09E-13	1.86E-20	4.74E-06	55.8	55.77543151	4.505555556	1.93E-10
16230	3.10E-04	0.002149498	8.38E-05	8.38E-05	9.66E-11	22491.37814	2.55E-08	1.79E-07	6.41E-11	6.09E-13	1.86E-20	4.75E-06	55.8	55.77539059	4.508333333	1.93E-10
16240	3.10E-04	0.002149498	8.38E-05	8.38E-05	9.67E-11	22528.99826	2.55E-08	1.79E-07	6.41E-11	6.09E-13	1.86E-20	4.76E-06	55.8	55.7753496	4.511111111	1.93E-10
16250	3.10E-04	0.002149498	8.38E-05	8.38E-05	9.69E-11	22566.67576	2.55E-08	1.79E-07	6.41E-11	6.09E-13	1.87E-20	4.77E-06	55.8	55.77530856	4.513888889	1.93E-10
16260	3.10E-04	0.002149498	8.38E-05	8.38E-05	9.70E-11	22604.41073	2.56E-08	1.79E-07	6.41E-11	6.09E-13	1.87E-20	4.77E-06	55.8	55.77526745	4.516666667	1.93E-10
16270	3.10E-04	0.002149498	8.38E-05	8.38E-05	9.72E-11	22642.20324	2.56E-08	1.79E-07	6.41E-11	6.09E-13	1.87E-20	4.78E-06	55.8	55.77522627	4.519444444	1.93E-10
16280	3.10E-04	0.002149499	8.38E-05	8.38E-05	9.73E-11	22680.0534	2.57E-08	1.79E-07	6.41E-11	6.09E-13	1.88E-20	4.79E-06	55.8	55.77518504	4.522222222	1.93E-10
16290	3.10E-04	0.002149499	8.38E-05	8.38E-05	9.75E-11	22717.96129	2.57E-08	1.79E-07	6.41E-11	6.09E-13	1.88E-20	4.80E-06	55.8	55.77514374	4.525	1.93E-10
16300	3.10E-04	0.002149499	8.38E-05	8.38E-05	9.76E-11	22755.92699	2.57E-08	1.79E-07	6.41E-11	6.09E-13	1.88E-20	4.81E-06	55.8	55.77510238	4.527777778	1.93E-10
16310	3.10E-04	0.002149499	8.38E-05	8.38E-05	9.78E-11	22793.9506	2.58E-08	1.79E-07	6.41E-11	6.09E-13	1.89E-20	4.81E-06	55.8	55.77506096	4.530555556	1.93E-10
16320	3.10E-04	0.002149499	8.38E-05	8.38E-05	9.79E-11	22832.03221	2.58E-08	1.79E-07	6.41E-11	6.09E-13	1.89E-20	4.82E-06	55.8	55.77501947	4.533333333	1.93E-10
16330	3.10E-04	0.002149499	8.38E-05	8.38E-05	9.81E-11	22870.17189	2.59E-08	1.79E-07	6.41E-11	6.09E-13	1.89E-20	4.83E-06	55.8	55.77497792	4.536111111	1.93E-10
16340	3.10E-04	0.002149499	8.38E-05	8.38E-05	9.82E-11	22908.36974	2.59E-08	1.79E-07	6.41E-11	6.09E-13	1.90E-20	4.84E-06	55.8	55.77493631	4.538888889	1.93E-10
16350	3.10E-04	0.002149499	8.38E-05	8.38E-05	9.84E-11	22946.62586	2.59E-08	1.79E-07	6.41E-11	6.09E-13	1.90E-20	4.85E-06	55.8	55.77489463	4.541666667	1.93E-10
16360	3.10E-04	0.002149499	8.38E-05	8.38E-05	9.85E-11	22984.94032	2.60E-08	1.79E-07	6.41E-11	6.09E-13	1.90E-20	4.86E-06	55.8	55.77485289	4.544444444	1.93E-10
16370	3.10E-04	0.002149499	8.38E-05	8.38E-05	9.87E-11	23023.31321	2.60E-08	1.79E-07	6.41E-11	6.09E-13	1.90E-20	4.86E-06	55.8	55.77481108	4.547222222	1.93E-10
16380	3.10E-04	0.002149499	8.38E-05	8.38E-05	9.88E-11	23061.74464	2.61E-08	1.79E-07	6.41E-11	6.09E-13	1.91E-20	4.87E-06	55.8	55.77476922	4.55	1.93E-10
16390	3.10E-04	0.002149499	8.38E-05	8.38E-05	9.90E-11	23100.23467	2.61E-08	1.79E-07	6.41E-11	6.09E-13	1.91E-20	4.88E-06	55.8	55.77472728	4.552777778	1.93E-10
16400	3.10E-04	0.002149499	8.38E-05	8.38E-05	9.91E-11	23138.78342	2.61E-08	1.79E-07	6.41E-11	6.09E-13	1.91E-20	4.89E-06	55.8	55.77468529	4.555555556	1.93E-10
16410	3.10E-04	0.002149499	8.38E-05	8.38E-05	9.93E-11	23177.39095	2.62E-08	1.79E-07	6.41E-11	6.09E-13	1.92E-20	4.90E-06	55.8	55.77464323	4.558333333	1.93E-10
16420	3.10E-04	0.002149499	8.38E-05	8.38E-05	9.94E-11	23216.05737	2.62E-08	1.79E-07	6.41E-11	6.09E-13	1.92E-20	4.90E-06	55.8	55.77460111	4.561111111	1.93E-10
16430	3.10E-04	0.002149499	8.38E-05	8.38E-05	9.96E-11	23254.78277	2.63E-08	1.79E-07	6.41E-11	6.09E-13	1.92E-20	4.91E-06	55.8	55.77455892	4.563888889	1.93E-10
16440	3.10E-04	0.002149499	8.38E-05	8.38E-05	9.97E-11	23293.56722	2.63E-08	1.79E-07	6.41E-11	6.09E-13	1.93E-20	4.92E-06	55.8	55.77451666	4.566666667	1.93E-10
16450	3.10E-04	0.002149499	8.38E-05	8.38E-05	9.99E-11	23332.41083	2.63E-08	1.79E-07	6.41E-11	6.09E-13	1.93E-20	4.93E-06	55.8	55.77447435	4.569444444	1.93E-10
16460	3.10E-04	0.002149499	8.38E-05	8.38E-05	1.00E-10	23371.31369	2.64E-08	1.79E-07	6.41E-11	6.09E-13	1.93E-20	4.94E-06	55.8	55.77443197	4.572222222	1.93E-10
16470	3.10E-04	0.002149499	8.38E-05	8.38E-05	1.00E-10	23410.27588	2.64E-08	1.79E-07	6.41E-11	6.09E-13	1.94E-20	4.94E-06	55.8	55.77438952	4.575	1.93E-10
16480	3.10E-04	0.002149499	8.38E-05	8.38E-05	1.00E-10	23449.29749	2.65E-08	1.79E-07	6.41E-11	6.09E-13	1.94E-20	4.95E-06	55.8	55.77434701	4.577777778	1.93E-10
16490	3.10E-04	0.002149499	8.38E-05	8.38E-05	1.00E-10	23488.37862	2.65E-08	1.79E-07	6.41E-11	6.09E-13	1.94E-20	4.96E-06	55.8	55.77430443	4.580555556	1.93E-10
16500	3.10E-04	0.002149499	8.38E-05	8.38E-05	1.01E-10	23527.51935	2.65E-08	1.79E-07	6.41E-11	6.09E-13	1.95E-20	4.97E-06	55.8	55.77426179	4.583333333	1.93E-10
16510	3.10E-04	0.002149499	8.38E-05	8.38E-05	1.01E-10	23566.71978	2.66E-08	1.79E-07	6.41E-11	6.09E-13	1.95E-20	4.98E-06	55.8	55.77421909	4.586111111	1.93E-10
16520	3.10E-04	0.0021495	8.38E-05	8.38E-05	1.01E-10	23605.98	2.66E-08	1.79E-07	6.41E-11	6.09E-13	1.95E-20	4.99E-06	55.8	55.77417631	4.588888889	1.93E-10
16530	3.10E-04	0.0021495	8.38E-05	8.38E-05	1.01E-10	23645.3001	2.67E-08	1.79E-07	6.41E-11	6.09E-13	1.96E-20	4.99E-06	55.8	55.77413348	4.591666667	1.93E-10
16540	3.10E-04	0.0021495	8.38E-05	8.38E-05	1.01E-10	23684.68017	2.67E-08	1.79E-07	6.41E-11	6.09E-13	1.96E-20	5.00E-06	55.8	55.77409058	4.594444444	1.93E-10
16550	3.10E-04	0.0021495	8.38E-05	8.38E-05	1.01E-10	23724.12029	2.67E-08	1.79E-07	6.41E-11	6.09E-13	1.96E-20	5.01E-06	55.8	55.77404761	4.597222222	1.93E-10
16560	3.10E-04	0.0021495	8.38E-05	8.38E-05	1.02E-10	23763.62058	2.68E-08	1.79E-07	6.41E-11	6.09E-13	1.97E-20	5.02E-06	55.8	55.77400458	4.6	1.94E-10
16570	3.10E-04	0.0021495	8.38E-05	8.38E-05	1.02E-10	23803.18111	2.68E-08	1.79E-07	6.41E-11	6.09E-13	1.97E-20	5.03E-06	55.8	55.77396148	4.602777778	1.94E-10
16580	3.10E-04	0.0021495	8.38E-05	8.38E-05	1.02E-10	23842.80197	2.69E-08	1.79E-07	6.41E-11	6.09E-13	1.97E-20	5.04E-06	55.8	55.77391832	4.605555556	1.94E-10
16590	3.10E-04	0.0021495	8.38E-05	8.38E-05	1.02E-10	23882.48326	2.69E-08	1.79E-07	6.41E-11	6.09E-13	1.98E-20	5.04E-06	55.8	55.77387509	4.608333333	1.94E-10
16600	3.10E-04	0.0021495	8.38E-05	8.38E-05	1.02E-10	23922.22508	2.69E-08	1.79E-07	6.41E-11	6.09E-13	1.98E-20	5.05E-06	55.8	55.77383179	4.611111111	1.94E-10
16610	3.10E-04	0.0021495	8.38E-05	8.38E-05	1.02E-10	23962.02751	2.70E-08	1.79E-07	6.41E-11	6.09E-13	1.98E-20	5.06E-06	55.8	55.77378843	4.613888889	1.94E-10
16620	3.10E-04	0.0021495	8.38E-05	8.38E-05	1.03E-10	24001.89064	2.70E-08	1.79E-07	6.41E-11	6.09E-13	1.99E-20	5.07E-06	55.8	55.773745	4.616666667	1.94E-10
16630	3.10E-04	0.0021495	8.38E-05	8.38E-05	1.03E-10	24041.81457	2.71E-08	1.79E-07	6.41E-11	6.09E-13	1.99E-20	5.08E-06	55.8	55.77370151	4.619444444	1.94E-10
16640	3.10E-04	0.0021495	8.38E-05	8.38E-05	1.03E-10	24081.7994	2.71E-08	1.79E-07	6.41E-11	6.09E-13	1.99E-20	5.09E-06	55.8	55.77365795	4.622222222	1.94E-10
16650	3.10E-04	0.0021495	8.38E-05	8.38E-05	1.03E-10	24121.84521	2.72E-08	1.79E-07	6.41E-11	6.09E-13	2.00E-20	5.09E-06	55.8	55.77361432	4.625	1.94E-10
16660	3.10E-04	0.0021495	8.38E-05	8.38E-05	1.03E-10	24161.95209	2.72E-08	1.79E-07	6.41E-11	6.09E-13	2.00E-20	5.10E-06	55.8	55.77357063	4.627777778	1.94E-10
16670	3.10E-04	0.0021495	8.38E-05	8.38E-05	1.03E-10	24202.12015	2.72E-08	1.79E-07	6.41E-11	6.09E-13	2.00E-20	5.11E-06	55.8	55.77352687	4.630555556	1.94E-10
16680	3.10E-04	0.0021495	8.38E-05	8.38E-05	1.03E-10	24242.34947	2.73E-08	1.79E-07	6.41E-11	6.09E-13	2.01E-20	5.12E-06	55.8	55.77348304	4.633333333	1.94E-10
16690	3.10E-04	0.0021495	8.38E-05	8.38E-05	1.04E-10	24282.64014	2.73E-08	1.79E-07	6.41E-11	6.09E-13	2.01E-20	5.13E-06	55.8	55.77343915	4.636111111	1.94E-10
16700	3.10E-04	0.0021495	8.38E-05	8.38E-05	1.04E-10	24322.99227	2.74E-08	1.79E-07	6.41E-11	6.09E-13	2.01E-20	5.14E-06	55.8	55.77339518	4.638888889	1.94E-10
16710	3.10E-04	0.0021495	8.38E-05	8.38E-05	1.04E-10	24363.40594	2.74E-08	1.79E-07	6.41E-11	6.09E-13	2.02E-20	5.15E-06	55.8	55.77335116	4.641666667	1.94E-10
16720	3.10E-04	0.0021495	8.38E-05	8.38E-05	1.04E-10	24403.88125	2.74E-08	1.79E-07	6.41E-11	6.09E-13	2.02E-20	5.15E-06	55.8	55.77330706	4.644444444	1.94E-10
16730	3.10E-04	0.0021495	8.38E-05	8.38E-05	1.04E-10	24444.41829	2.75E-08	1.79E-07	6.41E-11	6.09E-13	2.02E-20	5.16E-06	55.8	55.7732629	4.647222222	1.94E-10
16740	3.10E-04	0.0021495	8.38E-05	8.38E-05	1.04E-10	24485.01715	2.75E-08	1.79E-07	6.41E-11	6.09E-13	2.03E-20	5.17E-06	55.8	55.77321867	4.65	1.94E-10
16750	3.10E-04	0.0021495	8.38E-05	8.38E-05	1.05E-10	24525.67794	2.76E-08	1.79E-07	6.41E-11	6.09E-13	2.03E-20	5.18E-06	55.8	55.77317437	4.652777778	1.94E-10
16760	3.10E-04	0.0021495	8.38E-05	8.38E-05	1.05E-10	24566.40074	2.76E-08	1.79E-07	6.41E-11	6.09E-13	2.03E-20	5.19E-06	55.8	55.77313001	4.655555556	1.94E-10
16770	3.10E-04	0.0021495	8.38E-05	8.38E-05	1.05E-10	24607.18565	2.77E-08	1.79E-07	6.41E-11	6.09E-13	2.04E-20	5.20E-06	55.8	55.77308558	4.658333333	1.94E-10
16780	3.10E-04	0.0021495	8.38E-05	8.38E-05	1.05E-10	24648.03277	2.77E-08	1.79E-07	6.41E-11	6.09E-13	2.04E-20	5.21E-06	55.8	55.77304108	4.661111111	1.94E-10
16790	3.10E-04	0.0021495	8.38E-05	8.38E-05	1.05E-10	24688.94218	2.77E-08	1.79E-07	6.41E-11	6.09E-13	2.04E-20	5.21E-06	55.8	55.77299651	4.663888889	1.94E-10
16800	3.10E-04	0.0021495	8.38E-05	8.38E-05	1.05E-10	24729.91399	2.78E-08	1.79E-07	6.41E-11	6.09E-13	2.05E-20	5.22E-06	55.8	55.77295188	4.666666667	1.94E-10
16810	3.10E-04	0.0021495	8.38E-05	8.38E-05	1.06E-10	24770.94829	2.78E-08	1.79E-07	6.41E-11	6.09E-13	2.05E-20	5.23E-06	55.8	55.77290717	4.669444444	1.94E-10
16820	3.10E-04	0.0021495	8.38E-05	8.38E-05	1.06E-10	24812.04517	2.79E-08	1.79E-07	6.41E-11	6.09E-13	2.05E-20	5.24E-06	55.8	55.7728624	4.672222222	1.94E-10
16830	3.10E-04	0.0021495	8.38E-05	8.38E-05	1.06E-10	24853.20473	2.79E-08	1.79E-07	6.41E-11	6.09E-13	2.06E-20	5.25E-06	55.8	55.77281756	4.675	1.94E-10
16840	3.10E-04	0.0021495	8.38E-05	8.38E-05	1.06E-10	24894.42707	2.79E-08	1.79E-07	6.41E-11	6.09E-13	2.06E-20	5.26E-06	55.8	55.77277265	4.677777778	1.94E-10
16850	3.10E-04	0.0021495	8.38E-05	8.38E-05	1.06E-10	24935.71228	2.80E-08	1.79E-07	6.41E-11	6.09E-13	2.06E-20	5.27E-06	55.8	55.77272767	4.680555556	1.94E-10
16860	3.10E-04	0.0021495	8.38E-05	8.38E-05	1.06E-10	24977.06045	2.80E-08	1.79E-07	6.41E-11	6.09E-13	2.07E-20	5.28E-06	55.8	55.77268263	4.683333333	1.94E-10
16870	3.10E-04	0.0021495	8.38E-05	8.38E-05	1.06E-10	25018.47169	2.81E-08	1.79E-07	6.41E-11	6.09E-13	2.07E-20	5.28E-06	55.8	55.77263751	4.686111111	1.94E-10
16880	3.10E-04	0.0021495	8.38E-05	8.38E-05	1.07E-10	25059.94609	2.81E-08	1.79E-07	6.41E-11	6.09E-13	2.07E-20	5.29E-06	55.8	55.77259233	4.688888889	1.94E-10
16890	3.10E-04	0.0021495	8.38E-05	8.38E-05	1.07E-10	25101.48375	2.82E-08	1.79E-07	6.41E-11	6.09E-13	2.08E-20	5.30E-06	55.8	55.77254708	4.691666667	1.94E-10
16900	3.10E-04	0.0021495	8.38E-05	8.38E-05	1.07E-10	25143.08475	2.82E-08	1.79E-07	6.41E-11	6.09E-13	2.08E-20	5.31E-06	55.8	55.77250176	4.694444444	1.94E-10
16910	3.10E-04	0.0021495	8.38E-05	8.38E-05	1.07E-10	25184.74921	2.82E-08	1.79E-07	6.41E-11	6.09E-13	2.08E-20	5.32E-06	55.8	55.77245637	4.697222222	1.94E-10
16920	3.10E-04	0.0021495	8.38E-05	8.38E-05	1.07E-10	25226.47721	2.83E-08	1.79E-07	6.41E-11	6.09E-13	2.09E-20	5.33E-06	55.8	55.77241091	4.7	1.94E-10
16930	3.10E-04	0.0021495	8.38E-05	8.38E-05	1.07E-10	25268.26885	2.83E-08	1.79E-07	6.41E-11	6.09E-13	2.09E-20	5.34E-06	55.8	55.77236538	4.702777778	1.94E-10
16940	3.10E-04	0.0021495	8.38E-05	8.38E-05	1.08E-10	25310.12423	2.84E-08	1.79E-07	6.41E-11	6.09E-13	2.09E-20	5.35E-06	55.8	55.77231978	4.705555556	1.95E-10
16950	3.10E-04	0.0021495	8.38E-05	8.38E-05	1.08E-10	25352.04345	2.84E-08	1.79E-07	6.41E-11	6.09E-13	2.10E-20	5.35E-06	55.8	55.77227411	4.708333333	1.95E-10
16960	3.10E-04	0.0021495	8.38E-05	8.38E-05	1.08E-10	25394.0266	2.85E-08	1.79E-07	6.41E-11	6.09E-13	2.10E-20	5.36E-06	55.8	55.77222838	4.711111111	1.95E-10
16970	3.10E-04	0.0021495	8.38E-05	8.38E-05	1.08E-10	25436.07379	2.85E-08	1.79E-07	6.41E-11	6.09E-13	2.10E-20	5.37E-06	55.8	55.77218257	4.713888889	1.95E-10
16980	3.10E-04	0.0021495	8.38E-05	8.38E-05	1.08E-10	25478.1851	2.86E-08	1.79E-07	6.41E-11	6.09E-13	2.11E-20	5.38E-06	55.8	55.77213669	4.716666667	1.95E-10
16990	3.10E-04	0.0021495	8.38E-05	8.38E-05	1.08E-10	25520.36064	2.86E-08	1.79E-07	6.41E-11	6.09E-13	2.11E-20	5.39E-06	55.8	55.77209074	4.719444444	1.95E-10
17000	3.10E-04	0.0021495	8.38E-05	8.38E-05	1.09E-10	25562.60051	2.86E-08	1.79E-07	6.41E-11	6.09E-13	2.11E-20	5.40E-06	55.8	55.77204473	4.722222222	1.95E-10
17010	3.10E-04	0.0021495	8.38E-05	8.38E-05	1.09E-10	25604.9048	2.87E-08	1.79E-07	6.41E-11	6.09E-13	2.12E-20	5.41E-06	55.8	55.77199864	4.725	1.95E-10
17020	3.10E-04	0.0021495	8.38E-05	8.38E-05	1.09E-10	25647.27361	2.87E-08	1.79E-07	6.41E-11	6.09E-13	2.12E-20	5.42E-06	55.8	55.77195248	4.727777778	1.95E-10
17030	3.10E-04	0.0021495	8.38E-05	8.38E-05	1.09E-10	25689.70703	2.88E-08	1.79E-07	6.41E-11	6.09E-13	2.12E-20	5.43E-06	55.8	55.77190625	4.730555556	1.95E-10
17040	3.10E-04	0.0021495	8.38E-05	8.38E-05	1.09E-10	25732.20518	2.88E-08	1.79E-07	6.41E-11	6.09E-13	2.13E-20	5.43E-06	55.8	55.77185996	4.733333333	1.95E-10
17050	3.10E-04	0.0021495	8.38E-05	8.38E-05	1.09E-10	25774.76815	2.89E-08	1.79E-07	6.41E-11	6.09E-13	2.13E-20	5.44E-06	55.8	55.77181359	4.736111111	1.95E-10
17060	3.10E-04	0.0021495	8.38E-05	8.38E-05	1.10E-10	25817.39603	2.89E-08	1.79E-07	6.41E-11	6.09E-13	2.14E-20	5.45E-06	55.8	55.77176715	4.738888889	1.95E-10
17070	3.10E-04	0.0021495	8.38E-05	8.38E-05	1.10E-10	25860.08892	2.89E-08	1.79E-07	6.41E-11	6.09E-13	2.14E-20	5.46E-06	55.8	55.77172064	4.741666667	1.95E-10
17080	3.10E-04	0.0021495	8.38E-05	8.38E-05	1.10E-10	25902.84693	2.90E-08	1.79E-07	6.41E-11	6.09E-13	2.14E-20	5.47E-06	55.8	55.77167406	4.744444444	1.95E-10
17090	3.10E-04	0.0021495	8.38E-05	8.38E-05	1.10E-10	25945.67015	2.90E-08	1.79E-07	6.41E-11	6.09E-13	2.15E-20	5.48E-06	55.8	55.7716274	4.747222222	1.95E-10
17100	3.10E-04	0.0021495	8.38E-05	8.38E-05	1.10E-10	25988.55868	2.91E-08	1.79E-07	6.41E-11	6.09E-13	2.15E-20	5.49E-06	55.8	55.77158068	4.75	1.95E-10
17110	3.10E-04	0.0021495	8.38E-05	8.38E-05	1.10E-10	26031.51263	2.91E-08	1.79E-07	6.41E-11	6.09E-13	2.15E-20	5.50E-06	55.8	55.77153388	4.752777778	1.95E-10
17120	3.10E-04	0.0021495	8.38E-05	8.38E-05	1.11E-10	26074.53209	2.92E-08	1.79E-07	6.41E-11	6.09E-13	2.16E-20	5.51E-06	55.8	55.77148702	4.755555556	1.95E-10
17130	3.10E-04	0.0021495	8.38E-05	8.38E-05	1.11E-10	26117.61716	2.92E-08	1.79E-07	6.41E-11	6.09E-13	2.16E-20	5.52E-06	55.8	55.77144008	4.758333333	1.95E-10
17140	3.10E-04	0.0021495	8.38E-05	8.38E-05	1.11E-10	26160.76794	2.93E-08	1.79E-07	6.41E-11	6.09E-13	2.16E-20	5.52E-06	55.8	55.77139307	4.761111111	1.95E-10
17150	3.10E-04	0.0021495	8.38E-05	8.38E-05	1.11E-10	26203.98453	2.93E-08	1.79E-07	6.41E-11	6.09E-13	2.17E-20	5.53E-06	55.8	55.77134599	4.763888889	1.95E-10
17160	3.10E-04	0.0021495	8.38E-05	8.38E-05	1.11E-10	26247.26704	2.93E-08	1.79E-07	6.41E-11	6.09E-13	2.17E-20	5.54E-06	55.8	55.77129884	4.766666667	1.95E-10
17170	3.10E-04	0.0021495	8.38E-05	8.38E-05	1.11E-10	26290.61556	2.94E-08	1.79E-07	6.41E-11	6.09E-13	2.17E-20	5.55E-06	55.8	55.77125161	4.769444444	1.95E-10
17180	3.10E-04	0.0021495	8.38E-05	8.38E-05	1.12E-10	26334.03019	2.94E-08	1.79E-07	6.41E-11	6.09E-13	2.18E-20	5.56E-06	55.8	55.77120431	4.772222222	1.95E-10
17190	3.10E-04	0.0021495	8.38E-05	8.38E-05	1.12E-10	26377.51104	2.95E-08	1.79E-07	6.41E-11	6.09E-13	2.18E-20	5.57E-06	55.8	55.77115695	4.775	1.95E-10
17200	3.10E-04	0.0021495	8.38E-05	8.38E-05	1.12E-10	26421.0582	2.95E-08	1.79E-07	6.41E-11	6.09E-13	2.19E-20	5.58E-06	55.8	55.7711095	4.777777778	1.95E-10
17210	3.10E-04	0.0021495	8.38E-05	8.38E-05	1.12E-10	26464.67178	2.96E-08	1.79E-07	6.41E-11	6.09E-13	2.19E-20	5.59E-06	55.8	55.77106199	4.780555556	1.95E-10
17220	3.10E-04	0.0021495	8.38E-05	8.38E-05	1.12E-10	26508.35188	2.96E-08	1.79E-07	6.41E-11	6.09E-13	2.19E-20	5.60E-06	55.8	55.7710144	4.783333333	1.95E-10
17230	3.10E-04	0.0021495	8.38E-05	8.38E-05	1.12E-10	26552.0986	2.97E-08	1.79E-07	6.41E-11	6.09E-13	2.20E-20	5.61E-06	55.8	55.77096675	4.786111111	1.95E-10
17240	3.10E-04	0.0021495	8.38E-05	8.38E-05	1.13E-10	26595.91204	2.97E-08	1.79E-07	6.41E-11	6.09E-13	2.20E-20	5.62E-06	55.8	55.77091901	4.788888889	1.95E-10
17250	3.10E-04	0.0021495	8.38E-05	8.38E-05	1.13E-10	26639.7923	2.98E-08	1.79E-07	6.41E-11	6.09E-13	2.20E-20	5.63E-06	55.8	55.77087121	4.791666667	1.95E-10
17260	3.10E-04	0.0021495	8.38E-05	8.38E-05	1.13E-10	26683.73948	2.98E-08	1.79E-07	6.41E-11	6.09E-13	2.21E-20	5.64E-06	55.8	55.77082333	4.794444444	1.95E-10
17270	3.10E-04	0.0021495	8.38E-05	8.38E-05	1.13E-10	26727.75369	2.98E-08	1.79E-07	6.41E-11	6.09E-13	2.21E-20	5.64E-06	55.8	55.77077538	4.797222222	1.95E-10
17280	3.10E-04	0.0021495	8.38E-05	8.38E-05	1.13E-10	26771.83503	2.99E-08	1.79E-07	6.41E-11	6.09E-13	2.21E-20	5.65E-06	55.8	55.77072736	4.8	1.95E-10
17290	3.10E-04	0.0021495	8.38E-05	8.38E-05	1.14E-10	26815.9836	2.99E-08	1.79E-07	6.41E-11	6.09E-13	2.22E-20	5.66E-06	55.8	55.77067926	4.802777778	1.95E-10
17300	3.10E-04	0.0021495	8.38E-05	8.38E-05	1.14E-10	26860.19951	3.00E-08	1.79E-07	6.41E-11	6.09E-13	2.22E-20	5.67E-06	55.8	55.77063109	4.805555556	1.95E-10
17310	3.10E-04	0.0021495	8.38E-05	8.38E-05	1.14E-10	26904.48285	3.00E-08	1.79E-07	6.41E-11	6.09E-13	2.23E-20	5.68E-06	55.8	55.77058285	4.808333333	1.95E-10
17320	3.10E-04	0.0021495	8.38E-05	8.38E-05	1.14E-10	26948.83373	3.01E-08	1.79E-07	6.41E-11	6.09E-13	2.23E-20	5.69E-06	55.8	55.77053453	4.811111111	1.95E-10
17330	3.10E-04	0.0021495	8.38E-05	8.38E-05	1.14E-10	26993.25225	3.01E-08	1.79E-07	6.41E-11	6.09E-13	2.23E-20	5.70E-06	55.8	55.77048614	4.813888889	1.95E-10
17340	3.10E-04	0.0021495	8.38E-05	8.38E-05	1.14E-10	27037.73852	3.02E-08	1.79E-07	6.41E-11	6.09E-13	2.24E-20	5.71E-06	55.8	55.77043768	4.816666667	1.95E-10
17350	3.10E-04	0.0021495	8.38E-05	8.38E-05	1.15E-10	27082.29264	3.02E-08	1.79E-07	6.41E-11	6.09E-13	2.24E-20	5.72E-06	55.8	55.77038914	4.819444444	1.95E-10
17360	3.10E-04	0.0021495	8.38E-05	8.38E-05	1.15E-10	27126.91471	3.03E-08	1.79E-07	6.41E-11	6.09E-13	2.24E-20	5.73E-06	55.8	55.77034053	4.822222222	1.96E-10
17370	3.10E-04	0.0021495	8.38E-05	8.38E-05	1.15E-10	27171.60483	3.03E-08	1.79E-07	6.41E-11	6.09E-13	2.25E-20	5.74E-06	55.8	55.77029184	4.825	1.96E-10
17380	3.10E-04	0.0021495	8.38E-05	8.38E-05	1.15E-10	27216.36312	3.03E-08	1.79E-07	6.41E-11	6.09E-13	2.25E-20	5.75E-06	55.8	55.77024308	4.827777778	1.96E-10
17390	3.10E-04	0.0021495	8.38E-05	8.38E-05	1.15E-10	27261.18967	3.04E-08	1.79E-07	6.41E-11	6.09E-13	2.25E-20	5.76E-06	55.8	55.77019425	4.830555556	1.96E-10
17400	3.10E-04	0.0021495	8.38E-05	8.38E-05	1.15E-10	27306.08458	3.04E-08	1.79E-07	6.41E-11	6.09E-13	2.26E-20	5.77E-06	55.8	55.77014534	4.833333333	1.96E-10
17410	3.10E-04	0.0021495	8.38E-05	8.38E-05	1.16E-10	27351.04797	3.05E-08	1.79E-07	6.41E-11	6.09E-13	2.26E-20	5.78E-06	55.8	55.77009635	4.836111111	1.96E-10
17420	3.10E-04	0.0021495	8.38E-05	8.38E-05	1.16E-10	27396.07994	3.05E-08	1.79E-07	6.41E-11	6.09E-13	2.27E-20	5.79E-06	55.8	55.77004729	4.838888889	1.96E-10
17430	3.10E-04	0.0021495	8.38E-05	8.38E-05	1.16E-10	27441.18058	3.06E-08	1.79E-07	6.41E-11	6.09E-13	2.27E-20	5.79E-06	55.8	55.76999816	4.841666667	1.96E-10
17440	3.10E-04	0.0021495	8.38E-05	8.38E-05	1.16E-10	27486.35001	3.06E-08	1.79E-07	6.41E-11	6.09E-13	2.27E-20	5.80E-06	55.8	55.76994895	4.844444444	1.96E-10
17450	3.10E-04	0.0021495	8.38E-05	8.38E-05	1.16E-10	27531.58833	3.07E-08	1.79E-07	6.41E-11	6.09E-13	2.28E-20	5.81E-06	55.8	55.76989967	4.847222222	1.96E-10
17460	3.10E-04	0.0021495	8.38E-05	8.38E-05	1.17E-10	27576.89565	3.07E-08	1.79E-07	6.41E-11	6.09E-13	2.28E-20	5.82E-06	55.8	55.76985031	4.85	1.96E-10
17470	3.10E-04	0.0021495	8.38E-05	8.38E-05	1.17E-10	27622.27207	3.08E-08	1.79E-07	6.41E-11	6.09E-13	2.28E-20	5.83E-06	55.8	55.76980088	4.852777778	1.96E-10
17480	3.10E-04	0.0021495	8.38E-05	8.38E-05	1.17E-10	27667.71769	3.08E-08	1.79E-07	6.41E-11	6.09E-13	2.29E-20	5.84E-06	55.8	55.76975137	4.855555556	1.96E-10
17490	3.10E-04	0.0021495	8.38E-05	8.38E-05	1.17E-10	27713.23262	3.09E-08	1.79E-07	6.41E-11	6.09E-13	2.29E-20	5.85E-06	55.8	55.76970178	4.858333333	1.96E-10
17500	3.10E-04	0.0021495	8.38E-05	8.38E-05	1.17E-10	27758.81698	3.09E-08	1.79E-07	6.41E-11	6.09E-13	2.30E-20	5.86E-06	55.8	55.76965212	4.861111111	1.96E-10
17510	3.10E-04	0.0021495	8.38E-05	8.38E-05	1.17E-10	27804.47085	3.10E-08	1.79E-07	6.41E-11	6.09E-13	2.30E-20	5.87E-06	55.8	55.76960238	4.863888889	1.96E-10
17520	3.10E-04	0.0021495	8.38E-05	8.38E-05	1.18E-10	27850.19436	3.10E-08	1.79E-07	6.41E-11	6.09E-13	2.30E-20	5.88E-06	55.8	55.76955257	4.866666667	1.96E-10
17530	3.10E-04	0.0021495	8.38E-05	8.38E-05	1.18E-10	27895.9876	3.10E-08	1.79E-07	6.41E-11	6.09E-13	2.31E-20	5.89E-06	55.8	55.76950268	4.869444444	1.96E-10
17540	3.10E-04	0.0021495	8.38E-05	8.38E-05	1.18E-10	27941.85068	3.11E-08	1.79E-07	6.41E-11	6.09E-13	2.31E-20	5.90E-06	55.8	55.76945272	4.872222222	1.96E-10
17550	3.10E-04	0.0021495	8.38E-05	8.38E-05	1.18E-10	27987.78371	3.11E-08	1.79E-07	6.41E-11	6.09E-13	2.31E-20	5.91E-06	55.8	55.76940268	4.875	1.96E-10
17560	3.10E-04	0.0021495	8.38E-05	8.38E-05	1.18E-10	28033.78679	3.12E-08	1.79E-07	6.41E-11	6.09E-13	2.32E-20	5.92E-06	55.8	55.76935256	4.877777778	1.96E-10
17570	3.10E-04	0.002149499	8.38E-05	8.38E-05	1.18E-10	28079.86004	3.12E-08	1.79E-07	6.41E-11	6.09E-13	2.32E-20	5.93E-06	55.8	55.76930237	4.880555556	1.96E-10
17580	3.10E-04	0.002149499	8.38E-05	8.38E-05	1.19E-10	28126.00356	3.13E-08	1.79E-07	6.41E-11	6.09E-13	2.33E-20	5.94E-06	55.8	55.7692521	4.883333333	1.96E-10
17590	3.10E-04	0.002149499	8.38E-05	8.38E-05	1.19E-10	28172.21745	3.13E-08	1.79E-07	6.41E-11	6.09E-13	2.33E-20	5.95E-06	55.8	55.76920175	4.886111111	1.96E-10
17600	3.10E-04	0.002149499	8.38E-05	8.38E-05	1.19E-10	28218.50182	3.14E-08	1.79E-07	6.41E-11	6.09E-13	2.33E-20	5.96E-06	55.8	55.76915133	4.888888889	1.96E-10
17610	3.10E-04	0.002149499	8.38E-05	8.38E-05	1.19E-10	28264.85679	3.14E-08	1.79E-07	6.41E-11	6.09E-13	2.34E-20	5.97E-06	55.8	55.76910083	4.891666667	1.96E-10
17620	3.10E-04	0.002149499	8.38E-05	8.38E-05	1.19E-10	28311.28245	3.15E-08	1.79E-07	6.41E-11	6.09E-13	2.34E-20	5.98E-06	55.8	55.76905025	4.894444444	1.96E-10
17630	3.10E-04	0.002149499	8.38E-05	8.38E-05	1.20E-10	28357.77893	3.15E-08	1.79E-07	6.41E-11	6.09E-13	2.35E-20	5.99E-06	55.8	55.7689996	4.897222222	1.96E-10
17640	3.10E-04	0.002149499	8.38E-05	8.38E-05	1.20E-10	28404.34631	3.16E-08	1.79E-07	6.41E-11	6.09E-13	2.35E-20	6.00E-06	55.8	55.76894887	4.9	1.96E-10
17650	3.10E-04	0.002149499	8.38E-05	8.38E-05	1.20E-10	28450.98472	3.16E-08	1.79E-07	6.41E-11	6.09E-13	2.35E-20	6.01E-06	55.8	55.76889806	4.902777778	1.96E-10
17660	3.10E-04	0.002149499	8.38E-05	8.38E-05	1.20E-10	28497.69425	3.17E-08	1.79E-07	6.41E-11	6.09E-13	2.36E-20	6.02E-06	55.8	55.76884717	4.905555556	1.96E-10
17670	3.10E-04	0.002149499	8.38E-05	8.38E-05	1.20E-10	28544.47503	3.17E-08	1.79E-07	6.41E-11	6.09E-13	2.36E-20	6.03E-06	55.8	55.76879621	4.908333333	1.96E-10
17680	3.10E-04	0.002149499	8.38E-05	8.38E-05	1.20E-10	28591.32716	3.18E-08	1.79E-07	6.41E-11	6.09E-13	2.36E-20	6.04E-06	55.8	55.76874517	4.911111111	1.96E-10
17690	3.10E-04	0.002149499	8.38E-05	8.38E-05	1.21E-10	28638.25074	3.18E-08	1.79E-07	6.41E-11	6.09E-13	2.37E-20	6.05E-06	55.8	55.76869405	4.913888889	1.96E-10
17700	3.10E-04	0.002149499	8.38E-05	8.38E-05	1.21E-10	28685.24588	3.19E-08	1.79E-07	6.41E-11	6.09E-13	2.37E-20	6.06E-06	55.8	55.76864285	4.916666667	1.96E-10
17710	3.10E-04	0.002149499	8.38E-05	8.38E-05	1.21E-10	28732.3127	3.19E-08	1.79E-07	6.41E-11	6.09E-13	2.38E-20	6.07E-06	55.8	55.76859157	4.919444444	1.96E-10
17720	3.10E-04	0.002149499	8.38E-05	8.38E-05	1.21E-10	28779.45131	3.20E-08	1.79E-07	6.41E-11	6.09E-13	2.38E-20	6.08E-06	55.8	55.76854022	4.922222222	1.96E-10
17730	3.10E-04	0.002149499	8.38E-05	8.38E-05	1.21E-10	28826.66181	3.20E-08	1.79E-07	6.41E-11	6.09E-13	2.38E-20	6.09E-06	55.8	55.76848879	4.925	1.96E-10
17740	3.10E-04	0.002149499	8.38E-05	8.38E-05	1.22E-10	28873.94431	3.21E-08	1.79E-07	6.41E-11	6.09E-13	2.39E-20	6.10E-06	55.8	55.76843728	4.927777778	1.96E-10
17750	3.10E-04	0.002149499	8.38E-05	8.38E-05	1.22E-10	28921.29892	3.21E-08	1.79E-07	6.41E-11	6.09E-13	2.39E-20	6.11E-06	55.8	55.76838569	4.930555556	1.96E-10
17760	3.10E-04	0.002149499	8.38E-05	8.38E-05	1.22E-10	28968.72576	3.22E-08	1.79E-07	6.41E-11	6.09E-13	2.40E-20	6.12E-06	55.8	55.76833402	4.933333333	1.96E-10
17770	3.10E-04	0.002149499	8.38E-05	8.38E-05	1.22E-10	29016.22493	3.22E-08	1.79E-07	6.41E-11	6.09E-13	2.40E-20	6.13E-06	55.8	55.76828227	4.936111111	1.96E-10
17780	3.10E-04	0.002149499	8.38E-05	8.38E-05	1.22E-10	29063.79654	3.23E-08	1.79E-07	6.41E-11	6.09E-13	2.40E-20	6.14E-06	55.8	55.76823045	4.938888889	1.96E-10
17790	3.10E-04	0.002149499	8.38E-05	8.38E-05	1.23E-10	29111.44071	3.23E-08	1.79E-07	6.41E-11	6.09E-13	2.41E-20	6.15E-06	55.8	55.76817854	4.941666667	1.96E-10
17800	3.10E-04	0.002149499	8.38E-05	8.38E-05	1.23E-10	29159.15754	3.24E-08	1.79E-07	6.41E-11	6.09E-13	2.41E-20	6.16E-06	55.8	55.76812656	4.944444444	1.97E-10
17810	3.10E-04	0.002149499	8.38E-05	8.38E-05	1.23E-10	29206.94715	3.24E-08	1.79E-07	6.41E-11	6.09E-13	2.42E-20	6.17E-06	55.8	55.7680745	4.947222222	1.97E-10
17820	3.10E-04	0.002149498	8.38E-05	8.38E-05	1.23E-10	29254.80964	3.25E-08	1.79E-07	6.41E-11	6.09E-13	2.42E-20	6.18E-06	55.8	55.76802235	4.95	1.97E-10
17830	3.10E-04	0.002149498	8.38E-05	8.38E-05	1.23E-10	29302.74513	3.25E-08	1.79E-07	6.41E-11	6.09E-13	2.42E-20	6.19E-06	55.8	55.76797013	4.952777778	1.97E-10
17840	3.10E-04	0.002149498	8.38E-05	8.38E-05	1.23E-10	29350.75373	3.26E-08	1.79E-07	6.41E-11	6.09E-13	2.43E-20	6.20E-06	55.8	55.76791783	4.955555556	1.97E-10
17850	3.10E-04	0.002149498	8.38E-05	8.38E-05	1.24E-10	29398.83555	3.26E-08	1.79E-07	6.41E-11	6.09E-13	2.43E-20	6.21E-06	55.8	55.76786545	4.958333333	1.97E-10
17860	3.10E-04	0.002149498	8.38E-05	8.38E-05	1.24E-10	29446.9907	3.26E-08	1.79E-07	6.41E-11	6.09E-13	2.44E-20	6.22E-06	55.8	55.76781299	4.961111111	1.97E-10
17870	3.10E-04	0.002149498	8.38E-05	8.38E-05	1.24E-10	29495.21929	3.27E-08	1.79E-07	6.41E-11	6.09E-13	2.44E-20	6.23E-06	55.8	55.76776045	4.963888889	1.97E-10
17880	3.10E-04	0.002149498	8.38E-05	8.38E-05	1.24E-10	29543.52144	3.27E-08	1.79E-07	6.41E-11	6.09E-13	2.44E-20	6.24E-06	55.8	55.76770782	4.966666667	1.97E-10
17890	3.10E-04	0.002149498	8.38E-05	8.38E-05	1.24E-10	29591.89726	3.28E-08	1.79E-07	6.41E-11	6.09E-13	2.45E-20	6.25E-06	55.8	55.76765512	4.969444444	1.97E-10
17900	3.10E-04	0.002149498	8.38E-05	8.38E-05	1.25E-10	29640.34686	3.28E-08	1.79E-07	6.41E-11	6.09E-13	2.45E-20	6.26E-06	55.8	55.76760234	4.972222222	1.97E-10
17910	3.10E-04	0.002149498	8.38E-05	8.38E-05	1.25E-10	29688.87035	3.29E-08	1.79E-07	6.41E-11	6.09E-13	2.46E-20	6.27E-06	55.8	55.76754948	4.975	1.97E-10
17920	3.10E-04	0.002149498	8.38E-05	8.38E-05	1.25E-10	29737.46784	3.29E-08	1.79E-07	6.41E-11	6.09E-13	2.46E-20	6.28E-06	55.8	55.76749654	4.977777778	1.97E-10
17930	3.10E-04	0.002149498	8.38E-05	8.38E-05	1.25E-10	29786.13945	3.30E-08	1.79E-07	6.41E-11	6.09E-13	2.46E-20	6.29E-06	55.8	55.76744351	4.980555556	1.97E-10
17940	3.10E-04	0.002149498	8.38E-05	8.38E-05	1.25E-10	29834.8853	3.31E-08	1.79E-07	6.41E-11	6.09E-13	2.47E-20	6.30E-06	55.8	55.76739041	4.983333333	1.97E-10
17950	3.10E-04	0.002149498	8.38E-05	8.38E-05	1.26E-10	29883.70549	3.31E-08	1.79E-07	6.41E-11	6.09E-13	2.47E-20	6.31E-06	55.8	55.76733722	4.986111111	1.97E-10
17960	3.10E-04	0.002149498	8.38E-05	8.38E-05	1.26E-10	29932.60013	3.32E-08	1.79E-07	6.41E-11	6.09E-13	2.48E-20	6.32E-06	55.8	55.76728395	4.988888889	1.97E-10
17970	3.10E-04	0.002149498	8.38E-05	8.38E-05	1.26E-10	29981.56935	3.32E-08	1.79E-07	6.41E-11	6.09E-13	2.48E-20	6.33E-06	55.8	55.76723061	4.991666667	1.97E-10
17980	3.10E-04	0.002149498	8.38E-05	8.38E-05	1.26E-10	30030.61325	3.33E-08	1.79E-07	6.41E-11	6.09E-13	2.48E-20	6.34E-06	55.8	55.76717718	4.994444444	1.97E-10
17990	3.10E-04	0.002149498	8.38E-05	8.38E-05	1.26E-10	30079.73196	3.33E-08	1.79E-07	6.41E-11	6.09E-13	2.49E-20	6.35E-06	55.8	55.76712367	4.997222222	1.97E-10
18000	3.10E-04	0.002149498	8.38E-05	8.38E-05	1.27E-10	30128.92557	3.34E-08	1.79E-07	6.41E-11	6.09E-13	2.49E-20	6.36E-06	55.8	55.76707007	5	1.97E-10
18010	3.10E-04	0.002149497	8.38E-05	8.38E-05	1.27E-10	30178.19421	3.34E-08	1.79E-07	6.41E-11	6.09E-13	2.50E-20	6.37E-06	55.8	55.7670164	5.002777778	1.97E-10
18020	3.10E-04	0.002149497	8.38E-05	8.38E-05	1.27E-10	30227.538	3.35E-08	1.79E-07	6.41E-11	6.09E-13	2.50E-20	6.38E-06	55.8	55.76696264	5.005555556	1.97E-10
18030	3.10E-04	0.002149497	8.38E-05	8.38E-05	1.27E-10	30276.95704	3.35E-08	1.79E-07	6.41E-11	6.09E-13	2.50E-20	6.39E-06	55.8	55.7669088	5.008333333	1.97E-10
18040	3.10E-04	0.002149497	8.38E-05	8.38E-05	1.27E-10	30326.45145	3.36E-08	1.79E-07	6.41E-11	6.09E-13	2.51E-20	6.40E-06	55.8	55.76685488	5.011111111	1.97E-10
18050	3.10E-04	0.002149497	8.38E-05	8.38E-05	1.27E-10	30376.02134	3.36E-08	1.79E-07	6.41E-11	6.09E-13	2.51E-20	6.41E-06	55.8	55.76680088	5.013888889	1.97E-10
18060	3.10E-04	0.002149497	8.38E-05	8.38E-05	1.28E-10	30425.66684	3.37E-08	1.79E-07	6.41E-11	6.09E-13	2.52E-20	6.42E-06	55.8	55.7667468	5.016666667	1.97E-10
18070	3.10E-04	0.002149497	8.38E-05	8.38E-05	1.28E-10	30475.38805	3.37E-08	1.79E-07	6.41E-11	6.09E-13	2.52E-20	6.43E-06	55.8	55.76669263	5.019444444	1.97E-10
18080	3.10E-04	0.002149497	8.38E-05	8.38E-05	1.28E-10	30525.1851	3.38E-08	1.79E-07	6.41E-11	6.09E-13	2.52E-20	6.45E-06	55.8	55.76663838	5.022222222	1.97E-10
18090	3.10E-04	0.002149497	8.38E-05	8.38E-05	1.28E-10	30575.05809	3.38E-08	1.79E-07	6.41E-11	6.09E-13	2.53E-20	6.46E-06	55.8	55.76658405	5.025	1.97E-10
18100	3.10E-04	0.002149497	8.38E-05	8.38E-05	1.28E-10	30625.00715	3.39E-08	1.79E-07	6.41E-11	6.09E-13	2.53E-20	6.47E-06	55.8	55.76652963	5.027777778	1.97E-10
18110	3.10E-04	0.002149497	8.38E-05	8.38E-05	1.29E-10	30675.03238	3.39E-08	1.79E-07	6.41E-11	6.09E-13	2.54E-20	6.48E-06	55.8	55.76647513	5.030555556	1.97E-10
18120	3.10E-04	0.002149497	8.38E-05	8.38E-05	1.29E-10	30725.13391	3.40E-08	1.79E-07	6.41E-11	6.09E-13	2.54E-20	6.49E-06	55.8	55.76642055	5.033333333	1.97E-10
18130	3.10E-04	0.002149497	8.38E-05	8.38E-05	1.29E-10	30775.31185	3.40E-08	1.79E-07	6.41E-11	6.09E-13	2.54E-20	6.50E-06	55.8	55.76636589	5.036111111	1.97E-10
18140	3.10E-04	0.002149497	8.38E-05	8.38E-05	1.29E-10	30825.56632	3.41E-08	1.79E-07	6.41E-11	6.09E-13	2.55E-20	6.51E-06	55.8	55.76631114	5.038888889	1.97E-10
18150	3.10E-04	0.002149497	8.38E-05	8.38E-05	1.29E-10	30875.89744	3.41E-08	1.79E-07	6.41E-11	6.09E-13	2.55E-20	6.52E-06	55.8	55.76625631	5.041666667	1.97E-10
18160	3.10E-04	0.002149496	8.38E-05	8.38E-05	1.30E-10	30926.30531	3.42E-08	1.79E-07	6.41E-11	6.09E-13	2.56E-20	6.53E-06	55.8	55.76620139	5.044444444	1.97E-10
18170	3.10E-04	0.002149496	8.38E-05	8.38E-05	1.30E-10	30976.79007	3.42E-08	1.79E-07	6.41E-11	6.09E-13	2.56E-20	6.54E-06	55.8	55.76614639	5.047222222	1.97E-10
18180	3.10E-04	0.002149496	8.38E-05	8.38E-05	1.30E-10	31027.35182	3.43E-08	1.79E-07	6.41E-11	6.09E-13	2.57E-20	6.55E-06	55.8	55.76609131	5.05	1.97E-10
18190	3.10E-04	0.002149496	8.38E-05	8.38E-05	1.30E-10	31077.99069	3.43E-08	1.79E-07	6.41E-11	6.09E-13	2.57E-20	6.56E-06	55.8	55.76603614	5.052777778	1.97E-10
18200	3.10E-04	0.002149496	8.38E-05	8.38E-05	1.30E-10	31128.70678	3.44E-08	1.79E-07	6.41E-11	6.09E-13	2.57E-20	6.57E-06	55.8	55.76598089	5.055555556	1.97E-10
18210	3.10E-04	0.002149496	8.38E-05	8.38E-05	1.31E-10	31179.50023	3.44E-08	1.79E-07	6.41E-11	6.09E-13	2.58E-20	6.58E-06	55.8	55.76592555	5.058333333	1.97E-10
18220	3.10E-04	0.002149496	8.38E-05	8.38E-05	1.31E-10	31230.37114	3.45E-08	1.79E-07	6.41E-11	6.09E-13	2.58E-20	6.59E-06	55.8	55.76587013	5.061111111	1.97E-10
18230	3.10E-04	0.002149496	8.38E-05	8.38E-05	1.31E-10	31281.31964	3.45E-08	1.79E-07	6.41E-11	6.09E-13	2.59E-20	6.60E-06	55.8	55.76581463	5.063888889	1.97E-10
18240	3.10E-04	0.002149496	8.38E-05	8.38E-05	1.31E-10	31332.34584	3.46E-08	1.79E-07	6.41E-11	6.09E-13	2.59E-20	6.62E-06	55.8	55.76575904	5.066666667	1.97E-10
18250	3.10E-04	0.002149496	8.38E-05	8.38E-05	1.31E-10	31383.44986	3.46E-08	1.79E-07	6.41E-11	6.09E-13	2.60E-20	6.63E-06	55.8	55.76570337	5.069444444	1.97E-10
18260	3.10E-04	0.002149496	8.38E-05	8.38E-05	1.32E-10	31434.63182	3.47E-08	1.79E-07	6.41E-11	6.09E-13	2.60E-20	6.64E-06	55.8	55.76564761	5.072222222	1.97E-10
18270	3.10E-04	0.002149496	8.38E-05	8.38E-05	1.32E-10	31485.89184	3.48E-08	1.79E-07	6.41E-11	6.09E-13	2.60E-20	6.65E-06	55.8	55.76559176	5.075	1.98E-10
18280	3.10E-04	0.002149496	8.38E-05	8.38E-05	1.32E-10	31537.23004	3.48E-08	1.79E-07	6.41E-11	6.09E-13	2.61E-20	6.66E-06	55.8	55.76553584	5.077777778	1.98E-10
18290	3.10E-04	0.002149496	8.38E-05	8.38E-05	1.32E-10	31588.64654	3.49E-08	1.79E-07	6.41E-11	6.09E-13	2.61E-20	6.67E-06	55.8	55.76547982	5.080555556	1.98E-10
18300	3.10E-04	0.002149495	8.38E-05	8.38E-05	1.32E-10	31640.14145	3.49E-08	1.79E-07	6.41E-11	6.09E-13	2.62E-20	6.68E-06	55.8	55.76542372	5.083333333	1.98E-10
18310	3.10E-04	0.002149495	8.38E-05	8.38E-05	1.33E-10	31691.7149	3.50E-08	1.79E-07	6.41E-11	6.09E-13	2.62E-20	6.69E-06	55.8	55.76536754	5.086111111	1.98E-10
18320	3.10E-04	0.002149495	8.38E-05	8.38E-05	1.33E-10	31743.36701	3.50E-08	1.79E-07	6.41E-11	6.09E-13	2.62E-20	6.70E-06	55.8	55.76531127	5.088888889	1.98E-10
18330	3.10E-04	0.002149495	8.38E-05	8.38E-05	1.33E-10	31795.09789	3.51E-08	1.79E-07	6.41E-11	6.09E-13	2.63E-20	6.71E-06	55.8	55.76525491	5.091666667	1.98E-10
18340	3.10E-04	0.002149495	8.38E-05	8.38E-05	1.33E-10	31846.90767	3.51E-08	1.79E-07	6.41E-11	6.09E-13	2.63E-20	6.72E-06	55.8	55.76519847	5.094444444	1.98E-10
18350	3.10E-04	0.002149495	8.38E-05	8.38E-05	1.33E-10	31898.79646	3.52E-08	1.79E-07	6.41E-11	6.09E-13	2.64E-20	6.74E-06	55.8	55.76514194	5.097222222	1.98E-10
18360	3.10E-04	0.002149495	8.38E-05	8.38E-05	1.34E-10	31950.7644	3.52E-08	1.79E-07	6.41E-11	6.09E-13	2.64E-20	6.75E-06	55.8	55.76508532	5.1	1.98E-10
18370	3.10E-04	0.002149495	8.38E-05	8.38E-05	1.34E-10	32002.81159	3.53E-08	1.79E-07	6.41E-11	6.09E-13	2.65E-20	6.76E-06	55.8	55.76502862	5.102777778	1.98E-10
18380	3.10E-04	0.002149495	8.38E-05	8.38E-05	1.34E-10	32054.93816	3.53E-08	1.79E-07	6.41E-11	6.09E-13	2.65E-20	6.77E-06	55.8	55.76497183	5.105555556	1.98E-10
18390	3.10E-04	0.002149495	8.38E-05	8.38E-05	1.34E-10	32107.14423	3.54E-08	1.79E-07	6.41E-11	6.09E-13	2.65E-20	6.78E-06	55.8	55.76491496	5.108333333	1.98E-10
18400	3.10E-04	0.002149495	8.38E-05	8.38E-05	1.34E-10	32159.42992	3.55E-08	1.79E-07	6.41E-11	6.09E-13	2.66E-20	6.79E-06	55.8	55.764858	5.111111111	1.98E-10
18410	3.10E-04	0.002149495	8.38E-05	8.38E-05	1.35E-10	32211.79535	3.55E-08	1.79E-07	6.41E-11	6.09E-13	2.66E-20	6.80E-06	55.8	55.76480095	5.113888889	1.98E-10
18420	3.10E-04	0.002149494	8.38E-05	8.38E-05	1.35E-10	32264.24064	3.56E-08	1.79E-07	6.41E-11	6.09E-13	2.67E-20	6.81E-06	55.8	55.76474381	5.116666667	1.98E-10
18430	3.10E-04	0.002149494	8.38E-05	8.38E-05	1.35E-10	32316.76593	3.56E-08	1.79E-07	6.41E-11	6.09E-13	2.67E-20	6.82E-06	55.8	55.76468659	5.119444444	1.98E-10
18440	3.10E-04	0.002149494	8.38E-05	8.38E-05	1.35E-10	32369.37131	3.57E-08	1.79E-07	6.41E-11	6.09E-13	2.68E-20	6.83E-06	55.8	55.76462928	5.122222222	1.98E-10
18450	3.10E-04	0.002149494	8.38E-05	8.38E-05	1.35E-10	32422.05693	3.57E-08	1.79E-07	6.41E-11	6.09E-13	2.68E-20	6.85E-06	55.8	55.76457189	5.125	1.98E-10
18460	3.10E-04	0.002149494	8.38E-05	8.38E-05	1.36E-10	32474.82291	3.58E-08	1.79E-07	6.41E-11	6.09E-13	2.69E-20	6.86E-06	55.8	55.7645144	5.127777778	1.98E-10
18470	3.10E-04	0.002149494	8.38E-05	8.38E-05	1.36E-10	32527.66935	3.58E-08	1.79E-07	6.41E-11	6.09E-13	2.69E-20	6.87E-06	55.8	55.76445683	5.130555556	1.98E-10
18480	3.10E-04	0.002149494	8.38E-05	8.38E-05	1.36E-10	32580.59639	3.59E-08	1.79E-07	6.41E-11	6.09E-13	2.69E-20	6.88E-06	55.8	55.76439917	5.133333333	1.98E-10
18490	3.10E-04	0.002149494	8.38E-05	8.38E-05	1.36E-10	32633.60416	3.59E-08	1.79E-07	6.41E-11	6.09E-13	2.70E-20	6.89E-06	55.8	55.76434142	5.136111111	1.98E-10
18500	3.10E-04	0.002149494	8.38E-05	8.38E-05	1.37E-10	32686.69277	3.60E-08	1.79E-07	6.41E-11	6.09E-13	2.70E-20	6.90E-06	55.8	55.76428359	5.138888889	1.98E-10
18510	3.10E-04	0.002149494	8.38E-05	8.38E-05	1.37E-10	32739.86234	3.60E-08	1.79E-07	6.41E-11	6.09E-13	2.71E-20	6.91E-06	55.8	55.76422566	5.141666667	1.98E-10
18520	3.10E-04	0.002149494	8.38E-05	8.38E-05	1.37E-10	32793.113	3.61E-08	1.79E-07	6.41E-11	6.09E-13	2.71E-20	6.92E-06	55.8	55.76416765	5.144444444	1.98E-10
18530	3.10E-04	0.002149493	8.38E-05	8.38E-05	1.37E-10	32846.44488	3.62E-08	1.79E-07	6.41E-11	6.09E-13	2.72E-20	6.94E-06	55.8	55.76410955	5.147222222	1.98E-10
18540	3.10E-04	0.002149493	8.38E-05	8.38E-05	1.37E-10	32899.8581	3.62E-08	1.79E-07	6.41E-11	6.09E-13	2.72E-20	6.95E-06	55.8	55.76405136	5.15	1.98E-10
18550	3.10E-04	0.002149493	8.38E-05	8.38E-05	1.38E-10	32953.35277	3.63E-08	1.79E-07	6.41E-11	6.09E-13	2.72E-20	6.96E-06	55.8	55.76399308	5.152777778	1.98E-10
18560	3.10E-04	0.002149493	8.38E-05	8.38E-05	1.38E-10	33006.92904	3.63E-08	1.79E-07	6.41E-11	6.09E-13	2.73E-20	6.97E-06	55.8	55.76393471	5.155555556	1.98E-10
18570	3.10E-04	0.002149493	8.38E-05	8.38E-05	1.38E-10	33060.58701	3.64E-08	1.79E-07	6.41E-11	6.09E-13	2.73E-20	6.98E-06	55.8	55.76387626	5.158333333	1.98E-10
18580	3.10E-04	0.002149493	8.38E-05	8.38E-05	1.38E-10	33114.32682	3.64E-08	1.79E-07	6.41E-11	6.09E-13	2.74E-20	6.99E-06	55.8	55.76381771	5.161111111	1.98E-10
18590	3.10E-04	0.002149493	8.38E-05	8.38E-05	1.38E-10	33168.14859	3.65E-08	1.79E-07	6.41E-11	6.09E-13	2.74E-20	7.00E-06	55.8	55.76375908	5.163888889	1.98E-10
18600	3.10E-04	0.002149493	8.38E-05	8.38E-05	1.39E-10	33222.05244	3.65E-08	1.79E-07	6.41E-11	6.09E-13	2.75E-20	7.01E-06	55.8	55.76370035	5.166666667	1.98E-10
18610	3.10E-04	0.002149493	8.38E-05	8.38E-05	1.39E-10	33276.0385	3.66E-08	1.79E-07	6.41E-11	6.09E-13	2.75E-20	7.03E-06	55.8	55.76364154	5.169444444	1.98E-10
18620	3.10E-04	0.002149493	8.38E-05	8.38E-05	1.39E-10	33330.1069	3.67E-08	1.79E-07	6.41E-11	6.09E-13	2.76E-20	7.04E-06	55.8	55.76358264	5.172222222	1.98E-10
18630	3.10E-04	0.002149493	8.38E-05	8.38E-05	1.39E-10	33384.25776	3.67E-08	1.79E-07	6.41E-11	6.09E-13	2.76E-20	7.05E-06	55.8	55.76352364	5.175	1.98E-10
18640	3.10E-04	0.002149492	8.38E-05	8.38E-05	1.39E-10	33438.4912	3.68E-08	1.79E-07	6.41E-11	6.09E-13	2.76E-20	7.06E-06	55.8	55.76346456	5.177777778	1.98E-10
18650	3.10E-04	0.002149492	8.38E-05	8.38E-05	1.40E-10	33492.80736	3.68E-08	1.79E-07	6.41E-11	6.09E-13	2.77E-20	7.07E-06	55.8	55.76340539	5.180555556	1.98E-10
18660	3.10E-04	0.002149492	8.38E-05	8.38E-05	1.40E-10	33547.20636	3.69E-08	1.79E-07	6.41E-11	6.09E-13	2.77E-20	7.08E-06	55.8	55.76334613	5.183333333	1.98E-10
18670	3.10E-04	0.002149492	8.38E-05	8.38E-05	1.40E-10	33601.68832	3.69E-08	1.79E-07	6.41E-11	6.09E-13	2.78E-20	7.09E-06	55.8	55.76328677	5.186111111	1.98E-10
18680	3.10E-04	0.002149492	8.38E-05	8.38E-05	1.40E-10	33656.25337	3.70E-08	1.79E-07	6.41E-11	6.09E-13	2.78E-20	7.11E-06	55.8	55.76322733	5.188888889	1.98E-10
18690	3.10E-04	0.002149492	8.38E-05	8.38E-05	1.41E-10	33710.90164	3.71E-08	1.79E-07	6.41E-11	6.09E-13	2.79E-20	7.12E-06	55.8	55.76316779	5.191666667	1.98E-10
18700	3.10E-04	0.002149492	8.38E-05	8.38E-05	1.41E-10	33765.63326	3.71E-08	1.79E-07	6.41E-11	6.09E-13	2.79E-20	7.13E-06	55.8	55.76310817	5.194444444	1.98E-10
18710	3.10E-04	0.002149492	8.38E-05	8.38E-05	1.41E-10	33820.44835	3.72E-08	1.79E-07	6.41E-11	6.09E-13	2.80E-20	7.14E-06	55.8	55.76304845	5.197222222	1.98E-10
18720	3.10E-04	0.002149492	8.38E-05	8.38E-05	1.41E-10	33875.34703	3.72E-08	1.79E-07	6.41E-11	6.09E-13	2.80E-20	7.15E-06	55.8	55.76298864	5.2	1.98E-10
18730	3.10E-04	0.002149491	8.38E-05	8.38E-05	1.41E-10	33930.32945	3.73E-08	1.79E-07	6.41E-11	6.09E-13	2.81E-20	7.16E-06	55.8	55.76292874	5.202777778	1.98E-10
18740	3.10E-04	0.002149491	8.38E-05	8.38E-05	1.42E-10	33985.39572	3.73E-08	1.79E-07	6.41E-11	6.09E-13	2.81E-20	7.18E-06	55.8	55.76286875	5.205555556	1.98E-10
18750	3.10E-04	0.002149491	8.38E-05	8.38E-05	1.42E-10	34040.54597	3.74E-08	1.79E-07	6.41E-11	6.09E-13	2.81E-20	7.19E-06	55.8	55.76280867	5.208333333	1.98E-10
18760	3.10E-04	0.002149491	8.38E-05	8.38E-05	1.42E-10	34095.78033	3.74E-08	1.79E-07	6.41E-11	6.09E-13	2.82E-20	7.20E-06	55.8	55.7627485	5.211111111	1.98E-10
18770	3.10E-04	0.002149491	8.38E-05	8.38E-05	1.42E-10	34151.09893	3.75E-08	1.79E-07	6.41E-11	6.09E-13	2.82E-20	7.21E-06	55.8	55.76268823	5.213888889	1.98E-10
18780	3.10E-04	0.002149491	8.38E-05	8.38E-05	1.42E-10	34206.5019	3.76E-08	1.79E-07	6.41E-11	6.09E-13	2.83E-20	7.22E-06	55.8	55.76262787	5.216666667	1.99E-10
18790	3.10E-04	0.002149491	8.38E-05	8.38E-05	1.43E-10	34261.98936	3.76E-08	1.79E-07	6.41E-11	6.09E-13	2.83E-20	7.23E-06	55.8	55.76256743	5.219444444	1.99E-10
18800	3.10E-04	0.002149491	8.38E-05	8.38E-05	1.43E-10	34317.56145	3.77E-08	1.79E-07	6.41E-11	6.09E-13	2.84E-20	7.25E-06	55.8	55.76250688	5.222222222	1.99E-10
18810	3.10E-04	0.002149491	8.38E-05	8.38E-05	1.43E-10	34373.21829	3.77E-08	1.79E-07	6.41E-11	6.09E-13	2.84E-20	7.26E-06	55.8	55.76244625	5.225	1.99E-10
18820	3.10E-04	0.002149491	8.38E-05	8.38E-05	1.43E-10	34428.96001	3.78E-08	1.79E-07	6.41E-11	6.09E-13	2.85E-20	7.27E-06	55.8	55.76238552	5.227777778	1.99E-10
18830	3.10E-04	0.00214949	8.38E-05	8.38E-05	1.44E-10	34484.78675	3.79E-08	1.79E-07	6.41E-11	6.09E-13	2.85E-20	7.28E-06	55.8	55.76232471	5.230555556	1.99E-10
18840	3.10E-04	0.00214949	8.38E-05	8.38E-05	1.44E-10	34540.69863	3.79E-08	1.79E-07	6.41E-11	6.09E-13	2.86E-20	7.29E-06	55.8	55.76226379	5.233333333	1.99E-10
18850	3.10E-04	0.00214949	8.38E-05	8.38E-05	1.44E-10	34596.69578	3.80E-08	1.79E-07	6.41E-11	6.09E-13	2.86E-20	7.30E-06	55.8	55.76220279	5.236111111	1.99E-10
18860	3.10E-04	0.00214949	8.38E-05	8.38E-05	1.44E-10	34652.77833	3.80E-08	1.79E-07	6.41E-11	6.09E-13	2.87E-20	7.32E-06	55.8	55.76214169	5.238888889	1.99E-10
18870	3.10E-04	0.00214949	8.38E-05	8.38E-05	1.44E-10	34708.94642	3.81E-08	1.79E-07	6.41E-11	6.09E-13	2.87E-20	7.33E-06	55.8	55.7620805	5.241666667	1.99E-10
18880	3.10E-04	0.00214949	8.38E-05	8.38E-05	1.45E-10	34765.20016	3.81E-08	1.79E-07	6.41E-11	6.09E-13	2.87E-20	7.34E-06	55.8	55.76201922	5.244444444	1.99E-10
18890	3.10E-04	0.00214949	8.38E-05	8.38E-05	1.45E-10	34821.5397	3.82E-08	1.79E-07	6.41E-11	6.09E-13	2.88E-20	7.35E-06	55.8	55.76195784	5.247222222	1.99E-10
18900	3.10E-04	0.00214949	8.38E-05	8.38E-05	1.45E-10	34877.96517	3.83E-08	1.79E-07	6.41E-11	6.09E-13	2.88E-20	7.36E-06	55.8	55.76189637	5.25	1.99E-10
18910	3.10E-04	0.002149489	8.38E-05	8.38E-05	1.45E-10	34934.47669	3.83E-08	1.79E-07	6.41E-11	6.09E-13	2.89E-20	7.38E-06	55.8	55.7618348	5.252777778	1.99E-10
18920	3.10E-04	0.002149489	8.38E-05	8.38E-05	1.46E-10	34991.07439	3.84E-08	1.79E-07	6.41E-11	6.09E-13	2.89E-20	7.39E-06	55.8	55.76177315	5.255555556	1.99E-10
18930	3.10E-04	0.002149489	8.38E-05	8.38E-05	1.46E-10	35047.75842	3.84E-08	1.79E-07	6.41E-11	6.09E-13	2.90E-20	7.40E-06	55.8	55.76171139	5.258333333	1.99E-10
18940	3.10E-04	0.002149489	8.38E-05	8.38E-05	1.46E-10	35104.52889	3.85E-08	1.79E-07	6.41E-11	6.09E-13	2.90E-20	7.41E-06	55.8	55.76164955	5.261111111	1.99E-10
18950	3.10E-04	0.002149489	8.38E-05	8.38E-05	1.46E-10	35161.38594	3.85E-08	1.79E-07	6.41E-11	6.09E-13	2.91E-20	7.42E-06	55.8	55.7615876	5.263888889	1.99E-10
18960	3.10E-04	0.002149489	8.38E-05	8.38E-05	1.46E-10	35218.32971	3.86E-08	1.79E-07	6.41E-11	6.09E-13	2.91E-20	7.44E-06	55.8	55.76152557	5.266666667	1.99E-10
18970	3.10E-04	0.002149489	8.38E-05	8.38E-05	1.47E-10	35275.36032	3.87E-08	1.79E-07	6.41E-11	6.09E-13	2.92E-20	7.45E-06	55.8	55.76146344	5.269444444	1.99E-10
18980	3.10E-04	0.002149489	8.38E-05	8.38E-05	1.47E-10	35332.47791	3.87E-08	1.79E-07	6.41E-11	6.09E-13	2.92E-20	7.46E-06	55.8	55.76140121	5.272222222	1.99E-10
18990	3.10E-04	0.002149489	8.38E-05	8.38E-05	1.47E-10	35389.68261	3.88E-08	1.79E-07	6.41E-11	6.09E-13	2.93E-20	7.47E-06	55.8	55.76133889	5.275	1.99E-10
19000	3.10E-04	0.002149488	8.38E-05	8.38E-05	1.47E-10	35446.97456	3.88E-08	1.79E-07	6.41E-11	6.09E-13	2.93E-20	7.48E-06	55.8	55.76127648	5.277777778	1.99E-10
19010	3.10E-04	0.002149488	8.38E-05	8.38E-05	1.48E-10	35504.35388	3.89E-08	1.79E-07	6.41E-11	6.09E-13	2.94E-20	7.50E-06	55.8	55.76121397	5.280555556	1.99E-10
19020	3.10E-04	0.002149488	8.38E-05	8.38E-05	1.48E-10	35561.82071	3.90E-08	1.79E-07	6.41E-11	6.09E-13	2.94E-20	7.51E-06	55.8	55.76115136	5.283333333	1.99E-10
19030	3.10E-04	0.002149488	8.38E-05	8.38E-05	1.48E-10	35619.37518	3.90E-08	1.79E-07	6.41E-11	6.09E-13	2.94E-20	7.52E-06	55.8	55.76108866	5.286111111	1.99E-10
19040	3.10E-04	0.002149488	8.38E-05	8.38E-05	1.48E-10	35677.01743	3.91E-08	1.79E-07	6.41E-11	6.09E-13	2.95E-20	7.53E-06	55.8	55.76102586	5.288888889	1.99E-10
19050	3.10E-04	0.002149488	8.38E-05	8.38E-05	1.48E-10	35734.74759	3.91E-08	1.79E-07	6.41E-11	6.09E-13	2.95E-20	7.54E-06	55.8	55.76096297	5.291666667	1.99E-10
19060	3.10E-04	0.002149488	8.38E-05	8.38E-05	1.49E-10	35792.56579	3.92E-08	1.79E-07	6.41E-11	6.09E-13	2.96E-20	7.56E-06	55.8	55.76089998	5.294444444	1.99E-10
19070	3.10E-04	0.002149488	8.38E-05	8.38E-05	1.49E-10	35850.47217	3.93E-08	1.79E-07	6.41E-11	6.09E-13	2.96E-20	7.57E-06	55.8	55.7608369	5.297222222	1.99E-10
19080	3.10E-04	0.002149487	8.38E-05	8.38E-05	1.49E-10	35908.46687	3.93E-08	1.79E-07	6.41E-11	6.09E-13	2.97E-20	7.58E-06	55.8	55.76077372	5.3	1.99E-10
19090	3.10E-04	0.002149487	8.38E-05	8.38E-05	1.49E-10	35966.55001	3.94E-08	1.79E-07	6.41E-11	6.09E-13	2.97E-20	7.59E-06	55.8	55.76071044	5.302777778	1.99E-10
19100	3.10E-04	0.002149487	8.38E-05	8.38E-05	1.50E-10	36024.72174	3.94E-08	1.79E-07	6.41E-11	6.09E-13	2.98E-20	7.61E-06	55.8	55.76064707	5.305555556	1.99E-10
19110	3.10E-04	0.002149487	8.38E-05	8.38E-05	1.50E-10	36082.98218	3.95E-08	1.79E-07	6.41E-11	6.09E-13	2.98E-20	7.62E-06	55.8	55.7605836	5.308333333	1.99E-10
19120	3.10E-04	0.002149487	8.38E-05	8.38E-05	1.50E-10	36141.33148	3.96E-08	1.79E-07	6.41E-11	6.09E-13	2.99E-20	7.63E-06	55.8	55.76052003	5.311111111	1.99E-10
19130	3.10E-04	0.002149487	8.38E-05	8.38E-05	1.50E-10	36199.76977	3.96E-08	1.79E-07	6.41E-11	6.09E-13	2.99E-20	7.64E-06	55.8	55.76045637	5.313888889	1.99E-10
19140	3.10E-04	0.002149487	8.38E-05	8.38E-05	1.51E-10	36258.29718	3.97E-08	1.79E-07	6.41E-11	6.09E-13	3.00E-20	7.65E-06	55.8	55.76039261	5.316666667	1.99E-10
19150	3.10E-04	0.002149486	8.38E-05	8.38E-05	1.51E-10	36316.91385	3.97E-08	1.79E-07	6.41E-11	6.09E-13	3.00E-20	7.67E-06	55.8	55.76032875	5.319444444	1.99E-10
19160	3.10E-04	0.002149486	8.38E-05	8.38E-05	1.51E-10	36375.61992	3.98E-08	1.79E-07	6.41E-11	6.09E-13	3.01E-20	7.68E-06	55.8	55.76026479	5.322222222	1.99E-10
19170	3.10E-04	0.002149486	8.38E-05	8.38E-05	1.51E-10	36434.41551	3.99E-08	1.79E-07	6.41E-11	6.09E-13	3.01E-20	7.69E-06	55.8	55.76020074	5.325	1.99E-10
19180	3.10E-04	0.002149486	8.38E-05	8.38E-05	1.51E-10	36493.30078	3.99E-08	1.79E-07	6.41E-11	6.09E-13	3.02E-20	7.70E-06	55.8	55.76013659	5.327777778	1.99E-10
19190	3.10E-04	0.002149486	8.38E-05	8.38E-05	1.52E-10	36552.27586	4.00E-08	1.79E-07	6.41E-11	6.09E-13	3.02E-20	7.72E-06	55.8	55.76007234	5.330555556	1.99E-10
19200	3.10E-04	0.002149486	8.38E-05	8.38E-05	1.52E-10	36611.34088	4.00E-08	1.79E-07	6.41E-11	6.09E-13	3.03E-20	7.73E-06	55.8	55.76000799	5.333333333	1.99E-10
19210	3.10E-04	0.002149486	8.38E-05	8.38E-05	1.52E-10	36670.49597	4.01E-08	1.79E-07	6.41E-11	6.09E-13	3.03E-20	7.74E-06	55.8	55.75994355	5.336111111	1.99E-10
19220	3.10E-04	0.002149486	8.38E-05	8.38E-05	1.52E-10	36729.74129	4.02E-08	1.79E-07	6.41E-11	6.09E-13	3.04E-20	7.75E-06	55.8	55.75987901	5.338888889	1.99E-10
19230	3.10E-04	0.002149485	8.38E-05	8.38E-05	1.53E-10	36789.07696	4.02E-08	1.79E-07	6.41E-11	6.09E-13	3.04E-20	7.77E-06	55.8	55.75981436	5.341666667	1.99E-10
19240	3.10E-04	0.002149485	8.38E-05	8.38E-05	1.53E-10	36848.50312	4.03E-08	1.79E-07	6.41E-11	6.09E-13	3.05E-20	7.78E-06	55.8	55.75974962	5.344444444	1.99E-10
19250	3.10E-04	0.002149485	8.38E-05	8.38E-05	1.53E-10	36908.01991	4.04E-08	1.79E-07	6.41E-11	6.09E-13	3.05E-20	7.79E-06	55.8	55.75968479	5.347222222	1.99E-10
19260	3.10E-04	0.002149485	8.38E-05	8.38E-05	1.53E-10	36967.62747	4.04E-08	1.79E-07	6.41E-11	6.09E-13	3.06E-20	7.80E-06	55.8	55.75961985	5.35	1.99E-10
19270	3.10E-04	0.002149485	8.38E-05	8.38E-05	1.54E-10	37027.32594	4.05E-08	1.79E-07	6.41E-11	6.09E-13	3.06E-20	7.82E-06	55.8	55.75955481	5.352777778	1.99E-10
19280	3.10E-04	0.002149485	8.38E-05	8.38E-05	1.54E-10	37087.11546	4.05E-08	1.79E-07	6.41E-11	6.09E-13	3.07E-20	7.83E-06	55.8	55.75948968	5.355555556	1.99E-10
19290	3.10E-04	0.002149485	8.38E-05	8.38E-05	1.54E-10	37146.99616	4.06E-08	1.79E-07	6.41E-11	6.09E-13	3.07E-20	7.84E-06	55.8	55.75942444	5.358333333	1.99E-10
19300	3.10E-04	0.002149484	8.38E-05	8.38E-05	1.54E-10	37206.96818	4.07E-08	1.79E-07	6.41E-11	6.09E-13	3.08E-20	7.85E-06	55.8	55.75935911	5.361111111	1.99E-10
19310	3.10E-04	0.002149484	8.38E-05	8.38E-05	1.54E-10	37267.03166	4.07E-08	1.79E-07	6.41E-11	6.09E-13	3.08E-20	7.87E-06	55.8	55.75929367	5.363888889	1.99E-10
19320	3.10E-04	0.002149484	8.38E-05	8.38E-05	1.55E-10	37327.18675	4.08E-08	1.79E-07	6.41E-11	6.09E-13	3.09E-20	7.88E-06	55.8	55.75922814	5.366666667	1.99E-10
19330	3.10E-04	0.002149484	8.38E-05	8.38E-05	1.55E-10	37387.43358	4.08E-08	1.79E-07	6.41E-11	6.09E-13	3.09E-20	7.89E-06	55.8	55.7591625	5.369444444	2.00E-10
19340	3.10E-04	0.002149484	8.38E-05	8.38E-05	1.55E-10	37447.7723	4.09E-08	1.79E-07	6.41E-11	6.09E-13	3.10E-20	7.91E-06	55.8	55.75909677	5.372222222	2.00E-10
19350	3.10E-04	0.002149484	8.38E-05	8.38E-05	1.55E-10	37508.20303	4.10E-08	1.79E-07	6.41E-11	6.09E-13	3.10E-20	7.92E-06	55.8	55.75903093	5.375	2.00E-10
19360	3.10E-04	0.002149484	8.38E-05	8.38E-05	1.56E-10	37568.72593	4.10E-08	1.79E-07	6.41E-11	6.09E-13	3.11E-20	7.93E-06	55.8	55.758965	5.377777778	2.00E-10
19370	3.10E-04	0.002149483	8.38E-05	8.38E-05	1.56E-10	37629.34113	4.11E-08	1.79E-07	6.41E-11	6.09E-13	3.11E-20	7.94E-06	55.8	55.75889896	5.380555556	2.00E-10
19380	3.10E-04	0.002149483	8.38E-05	8.38E-05	1.56E-10	37690.04877	4.12E-08	1.79E-07	6.41E-11	6.09E-13	3.12E-20	7.96E-06	55.8	55.75883283	5.383333333	2.00E-10
19390	3.10E-04	0.002149483	8.38E-05	8.38E-05	1.56E-10	37750.849	4.12E-08	1.79E-07	6.41E-11	6.09E-13	3.12E-20	7.97E-06	55.8	55.75876659	5.386111111	2.00E-10
19400	3.10E-04	0.002149483	8.38E-05	8.38E-05	1.57E-10	37811.74196	4.13E-08	1.79E-07	6.41E-11	6.09E-13	3.13E-20	7.98E-06	55.8	55.75870025	5.388888889	2.00E-10
19410	3.10E-04	0.002149483	8.38E-05	8.38E-05	1.57E-10	37872.72778	4.13E-08	1.79E-07	6.41E-11	6.09E-13	3.13E-20	8.00E-06	55.8	55.75863381	5.391666667	2.00E-10
19420	3.10E-04	0.002149483	8.38E-05	8.38E-05	1.57E-10	37933.80661	4.14E-08	1.79E-07	6.41E-11	6.09E-13	3.14E-20	8.01E-06	55.8	55.75856727	5.394444444	2.00E-10
19430	3.10E-04	0.002149483	8.38E-05	8.38E-05	1.57E-10	37994.97859	4.15E-08	1.79E-07	6.41E-11	6.09E-13	3.14E-20	8.02E-06	55.8	55.75850063	5.397222222	2.00E-10
19440	3.10E-04	0.002149482	8.38E-05	8.38E-05	1.58E-10	38056.24386	4.15E-08	1.79E-07	6.41E-11	6.09E-13	3.15E-20	8.03E-06	55.8	55.75843389	5.4	2.00E-10
19450	3.10E-04	0.002149482	8.38E-05	8.38E-05	1.58E-10	38117.60257	4.16E-08	1.79E-07	6.41E-11	6.09E-13	3.15E-20	8.05E-06	55.8	55.75836704	5.402777778	2.00E-10
19460	3.10E-04	0.002149482	8.38E-05	8.38E-05	1.58E-10	38179.05486	4.17E-08	1.79E-07	6.41E-11	6.09E-13	3.16E-20	8.06E-06	55.8	55.75830009	5.405555556	2.00E-10
19470	3.10E-04	0.002149482	8.38E-05	8.38E-05	1.58E-10	38240.60087	4.17E-08	1.79E-07	6.41E-11	6.09E-13	3.16E-20	8.07E-06	55.8	55.75823304	5.408333333	2.00E-10
19480	3.10E-04	0.002149482	8.38E-05	8.38E-05	1.59E-10	38302.24074	4.18E-08	1.79E-07	6.41E-11	6.09E-13	3.17E-20	8.09E-06	55.8	55.75816589	5.411111111	2.00E-10
19490	3.10E-04	0.002149482	8.38E-05	8.38E-05	1.59E-10	38363.97461	4.19E-08	1.79E-07	6.41E-11	6.09E-13	3.17E-20	8.10E-06	55.8	55.75809864	5.413888889	2.00E-10
19500	3.10E-04	0.002149481	8.38E-05	8.38E-05	1.59E-10	38425.80264	4.19E-08	1.79E-07	6.41E-11	6.09E-13	3.18E-20	8.11E-06	55.8	55.75803128	5.416666667	2.00E-10
19510	3.10E-04	0.002149481	8.38E-05	8.38E-05	1.59E-10	38487.72496	4.20E-08	1.79E-07	6.41E-11	6.09E-13	3.18E-20	8.12E-06	55.8	55.75796382	5.419444444	2.00E-10
19520	3.10E-04	0.002149481	8.38E-05	8.38E-05	1.59E-10	38549.74171	4.20E-08	1.79E-07	6.41E-11	6.09E-13	3.19E-20	8.14E-06	55.8	55.75789626	5.422222222	2.00E-10
19530	3.10E-04	0.002149481	8.38E-05	8.38E-05	1.60E-10	38611.85305	4.21E-08	1.79E-07	6.41E-11	6.09E-13	3.19E-20	8.15E-06	55.8	55.7578286	5.425	2.00E-10
19540	3.10E-04	0.002149481	8.38E-05	8.38E-05	1.60E-10	38674.05911	4.22E-08	1.79E-07	6.41E-11	6.09E-13	3.20E-20	8.16E-06	55.8	55.75776083	5.427777778	2.00E-10
19550	3.10E-04	0.002149481	8.38E-05	8.38E-05	1.60E-10	38736.36004	4.22E-08	1.79E-07	6.41E-11	6.09E-13	3.20E-20	8.18E-06	55.8	55.75769295	5.430555556	2.00E-10
19560	3.10E-04	0.00214948	8.38E-05	8.38E-05	1.60E-10	38798.75599	4.23E-08	1.79E-07	6.41E-11	6.09E-13	3.21E-20	8.19E-06	55.8	55.75762498	5.433333333	2.00E-10
19570	3.10E-04	0.00214948	8.38E-05	8.38E-05	1.61E-10	38861.24709	4.24E-08	1.79E-07	6.41E-11	6.09E-13	3.21E-20	8.20E-06	55.8	55.7575569	5.436111111	2.00E-10
19580	3.10E-04	0.00214948	8.38E-05	8.38E-05	1.61E-10	38923.8335	4.24E-08	1.79E-07	6.41E-11	6.09E-13	3.22E-20	8.22E-06	55.8	55.75748872	5.438888889	2.00E-10
19590	3.10E-04	0.00214948	8.38E-05	8.38E-05	1.61E-10	38986.51536	4.25E-08	1.79E-07	6.41E-11	6.09E-13	3.22E-20	8.23E-06	55.8	55.75742043	5.441666667	2.00E-10
19600	3.10E-04	0.00214948	8.38E-05	8.38E-05	1.61E-10	39049.29281	4.26E-08	1.79E-07	6.41E-11	6.09E-13	3.23E-20	8.24E-06	55.8	55.75735204	5.444444444	2.00E-10
19610	3.10E-04	0.00214948	8.38E-05	8.38E-05	1.62E-10	39112.166	4.26E-08	1.79E-07	6.41E-11	6.09E-13	3.23E-20	8.26E-06	55.8	55.75728354	5.447222222	2.00E-10
19620	3.10E-04	0.00214948	8.38E-05	8.38E-05	1.62E-10	39175.13508	4.27E-08	1.79E-07	6.41E-11	6.09E-13	3.24E-20	8.27E-06	55.8	55.75721494	5.45	2.00E-10
19630	3.10E-04	0.002149479	8.38E-05	8.38E-05	1.62E-10	39238.2002	4.28E-08	1.79E-07	6.41E-11	6.09E-13	3.24E-20	8.28E-06	55.8	55.75714624	5.452777778	2.00E-10
19640	3.10E-04	0.002149479	8.38E-05	8.38E-05	1.62E-10	39301.36149	4.28E-08	1.79E-07	6.41E-11	6.09E-13	3.25E-20	8.30E-06	55.8	55.75707743	5.455555556	2.00E-10
19650	3.10E-04	0.002149479	8.38E-05	8.38E-05	1.63E-10	39364.61911	4.29E-08	1.79E-07	6.41E-11	6.09E-13	3.25E-20	8.31E-06	55.8	55.75700852	5.458333333	2.00E-10
19660	3.10E-04	0.002149479	8.38E-05	8.38E-05	1.63E-10	39427.9732	4.30E-08	1.79E-07	6.41E-11	6.09E-13	3.26E-20	8.32E-06	55.8	55.7569395	5.461111111	2.00E-10
19670	3.10E-04	0.002149479	8.38E-05	8.38E-05	1.63E-10	39491.42391	4.30E-08	1.79E-07	6.41E-11	6.09E-13	3.26E-20	8.34E-06	55.8	55.75687037	5.463888889	2.00E-10
19680	3.10E-04	0.002149479	8.38E-05	8.38E-05	1.63E-10	39554.97139	4.31E-08	1.79E-07	6.41E-11	6.09E-13	3.27E-20	8.35E-06	55.8	55.75680114	5.466666667	2.00E-10
19690	3.10E-04	0.002149478	8.38E-05	8.38E-05	1.64E-10	39618.61578	4.32E-08	1.79E-07	6.41E-11	6.09E-13	3.28E-20	8.36E-06	55.8	55.75673181	5.469444444	2.00E-10
19700	3.10E-04	0.002149478	8.38E-05	8.38E-05	1.64E-10	39682.35724	4.32E-08	1.79E-07	6.41E-11	6.09E-13	3.28E-20	8.38E-06	55.8	55.75666237	5.472222222	2.00E-10
19710	3.10E-04	0.002149478	8.38E-05	8.38E-05	1.64E-10	39746.19591	4.33E-08	1.79E-07	6.41E-11	6.09E-13	3.29E-20	8.39E-06	55.8	55.75659282	5.475	2.00E-10
19720	3.10E-04	0.002149478	8.38E-05	8.38E-05	1.64E-10	39810.13194	4.33E-08	1.79E-07	6.41E-11	6.09E-13	3.29E-20	8.40E-06	55.8	55.75652317	5.477777778	2.00E-10
19730	3.10E-04	0.002149478	8.38E-05	8.38E-05	1.65E-10	39874.16547	4.34E-08	1.79E-07	6.41E-11	6.09E-13	3.30E-20	8.42E-06	55.8	55.75645341	5.480555556	2.00E-10
19740	3.10E-04	0.002149478	8.38E-05	8.38E-05	1.65E-10	39938.29666	4.35E-08	1.79E-07	6.41E-11	6.09E-13	3.30E-20	8.43E-06	55.8	55.75638354	5.483333333	2.00E-10
19750	3.10E-04	0.002149477	8.38E-05	8.38E-05	1.65E-10	40002.52566	4.35E-08	1.79E-07	6.41E-11	6.09E-13	3.31E-20	8.44E-06	55.8	55.75631357	5.486111111	2.00E-10
19760	3.10E-04	0.002149477	8.38E-05	8.38E-05	1.65E-10	40066.8526	4.36E-08	1.79E-07	6.41E-11	6.09E-13	3.31E-20	8.46E-06	55.8	55.75624349	5.488888889	2.00E-10
19770	3.10E-04	0.002149477	8.38E-05	8.38E-05	1.66E-10	40131.27766	4.37E-08	1.79E-07	6.41E-11	6.09E-13	3.32E-20	8.47E-06	55.8	55.7561733	5.491666667	2.00E-10
19780	3.10E-04	0.002149477	8.38E-05	8.38E-05	1.66E-10	40195.80096	4.37E-08	1.79E-07	6.41E-11	6.09E-13	3.32E-20	8.49E-06	55.8	55.75610301	5.494444444	2.00E-10
19790	3.10E-04	0.002149477	8.38E-05	8.38E-05	1.66E-10	40260.42267	4.38E-08	1.79E-07	6.41E-11	6.09E-13	3.33E-20	8.50E-06	55.8	55.75603261	5.497222222	2.00E-10
19800	3.10E-04	0.002149476	8.38E-05	8.38E-05	1.66E-10	40325.14293	4.39E-08	1.79E-07	6.41E-11	6.09E-13	3.33E-20	8.51E-06	55.8	55.7559621	5.5	2.00E-10
19810	3.10E-04	0.002149476	8.38E-05	8.38E-05	1.67E-10	40389.9619	4.39E-08	1.79E-07	6.41E-11	6.09E-13	3.34E-20	8.53E-06	55.8	55.75589149	5.502777778	2.00E-10
19820	3.10E-04	0.002149476	8.38E-05	8.38E-05	1.67E-10	40454.87972	4.40E-08	1.79E-07	6.41E-11	6.09E-13	3.34E-20	8.54E-06	55.8	55.75582077	5.505555556	2.00E-10
19830	3.10E-04	0.002149476	8.38E-05	8.38E-05	1.67E-10	40519.89654	4.41E-08	1.79E-07	6.41E-11	6.09E-13	3.35E-20	8.55E-06	55.8	55.75574993	5.508333333	2.00E-10
19840	3.10E-04	0.002149476	8.38E-05	8.38E-05	1.67E-10	40585.01252	4.41E-08	1.79E-07	6.41E-11	6.09E-13	3.36E-20	8.57E-06	55.8	55.755679	5.511111111	2.00E-10
19850	3.10E-04	0.002149476	8.38E-05	8.38E-05	1.68E-10	40650.2278	4.42E-08	1.79E-07	6.41E-11	6.09E-13	3.36E-20	8.58E-06	55.8	55.75560795	5.513888889	2.00E-10
19860	3.10E-04	0.002149475	8.38E-05	8.38E-05	1.68E-10	40715.54254	4.43E-08	1.79E-07	6.41E-11	6.09E-13	3.37E-20	8.59E-06	55.8	55.75553679	5.516666667	2.00E-10
19870	3.10E-04	0.002149475	8.38E-05	8.38E-05	1.68E-10	40780.9569	4.44E-08	1.79E-07	6.41E-11	6.09E-13	3.37E-20	8.61E-06	55.8	55.75546553	5.519444444	2.00E-10
19880	3.10E-04	0.002149475	8.38E-05	8.38E-05	1.68E-10	40846.47101	4.44E-08	1.79E-07	6.41E-11	6.09E-13	3.38E-20	8.62E-06	55.8	55.75539416	5.522222222	2.00E-10
19890	3.10E-04	0.002149475	8.38E-05	8.38E-05	1.69E-10	40912.08504	4.45E-08	1.79E-07	6.41E-11	6.09E-13	3.38E-20	8.64E-06	55.8	55.75532268	5.525	2.00E-10
19900	3.10E-04	0.002149475	8.38E-05	8.38E-05	1.69E-10	40977.79913	4.46E-08	1.79E-07	6.41E-11	6.09E-13	3.39E-20	8.65E-06	55.8	55.75525109	5.527777778	2.00E-10
19910	3.10E-04	0.002149474	8.38E-05	8.38E-05	1.69E-10	41043.61344	4.46E-08	1.79E-07	6.41E-11	6.09E-13	3.39E-20	8.66E-06	55.8	55.75517939	5.530555556	2.00E-10
19920	3.10E-04	0.002149474	8.38E-05	8.38E-05	1.70E-10	41109.52813	4.47E-08	1.79E-07	6.41E-11	6.09E-13	3.40E-20	8.68E-06	55.8	55.75510758	5.533333333	2.00E-10
19930	3.10E-04	0.002149474	8.38E-05	8.38E-05	1.70E-10	41175.54334	4.48E-08	1.79E-07	6.41E-11	6.09E-13	3.40E-20	8.69E-06	55.8	55.75503566	5.536111111	2.01E-10
19940	3.10E-04	0.002149474	8.38E-05	8.38E-05	1.70E-10	41241.65922	4.48E-08	1.79E-07	6.41E-11	6.09E-13	3.41E-20	8.71E-06	55.8	55.75496363	5.538888889	2.01E-10
19950	3.10E-04	0.002149474	8.38E-05	8.38E-05	1.70E-10	41307.87594	4.49E-08	1.79E-07	6.41E-11	6.09E-13	3.41E-20	8.72E-06	55.8	55.75489149	5.541666667	2.01E-10
19960	3.10E-04	0.002149474	8.38E-05	8.38E-05	1.71E-10	41374.19364	4.50E-08	1.79E-07	6.41E-11	6.09E-13	3.42E-20	8.73E-06	55.8	55.75481925	5.544444444	2.01E-10
19970	3.10E-04	0.002149473	8.38E-05	8.38E-05	1.71E-10	41440.61248	4.50E-08	1.79E-07	6.41E-11	6.09E-13	3.43E-20	8.75E-06	55.8	55.75474689	5.547222222	2.01E-10
19980	3.10E-04	0.002149473	8.38E-05	8.38E-05	1.71E-10	41507.13262	4.51E-08	1.79E-07	6.41E-11	6.09E-13	3.43E-20	8.76E-06	55.8	55.75467442	5.55	2.01E-10
[truncated: 48,006 more rows]
