# Supplementary material for: Collective peroxide detoxification determines microbial mutation rate plasticity in E. coli
Source: PLoS Biol. 2024 Jul 15;22(7):e3002711. doi: 10.1371/journal.pbio.3002711 (PMC11272383; doi:10.1371/journal.pbio.3002711)
Supplement: S2 Data — (CSV) [file pbio.3002711.s027.csv]

wt	mt	mr	Model
2.0812240651060796e-7	3.494040369856691e-17	1.678839115812361e-10	A
4.4247497775527786e-7	8.478415179633234e-17	1.9161343814333973e-10	A
9.390338491159214e-7	1.9470601098078846e-16	2.0734716977852068e-10	A
1.9900346591067868e-6	4.316418158757647e-16	2.169016573690633e-10	A
4.213334884976216e-6	9.365523288472348e-16	2.2228290753212744e-10	A
2.1063842264203438e-7	4.675830656629292e-17	2.219837481188125e-10	B
4.4541976045062667e-7	9.880534735857293e-17	2.2182524465617564e-10	B
9.418541432052353e-7	2.085628062809314e-16	2.2143853986243022e-10	B
1.99126136019247e-6	4.387496028379743e-16	2.2033752651078056e-10	B
4.203729975934675e-6	8.94843363415228e-16	2.1286889699088738e-10	B
2.0810897545432326e-7	4.36406217963343e-17	2.0970081512299444e-10	C
4.4246302711900625e-7	9.260612819004821e-17	2.0929687339900245e-10	C
9.39032140636817e-7	1.9628505802726063e-16	2.090291157160159e-10	C
1.9900617460222763e-6	4.156613257741282e-16	2.0886855722850356e-10	C
4.213429351252113e-6	8.796807631518355e-16	2.0878023330491087e-10	C
2.0792374761313034e-7	1.591479850135189e-16	7.654151424195207e-10	D
4.4233106439666676e-7	1.737739484780955e-16	3.928594720039659e-10	D
9.390451557987393e-7	1.867625519270273e-16	1.9888559217477162e-10	D
1.990407794757266e-6	1.991780386971319e-16	1.0006896034161206e-10	D
4.214503621167159e-6	2.113777541743219e-16	5.015483984924934e-11	D
2.0811764530687492e-7	3.796184756911226e-17	1.8240571339451813e-10	E
4.424647775306778e-7	9.119520540777852e-17	2.06107265527276e-10	E
9.390120999415742e-7	2.082922404183798e-16	2.2182061379734757e-10	E
1.9899884456751974e-6	4.604062190621888e-16	2.313612523511181e-10	E
4.213225932394377e-6	1.0049977904873334e-15	2.385340369526461e-10	E
2.0817778489768963e-7	1.5675310678146946e-16	7.529771091592474e-10	F
4.426104142576498e-7	1.7826099345906635e-16	4.0274920707921624e-10	F
9.393464396400743e-7	1.9547334604582124e-16	2.0809505178945795e-10	F
1.990729631423496e-6	2.0998259770033725e-16	1.0548021909335704e-10	F
4.214845447024583e-6	2.22944044258869e-16	5.28949512026499e-11	F
2.078553666380673e-7	5.758764727704567e-17	2.7705634063019593e-10	G
4.418217666889299e-7	9.931838836932309e-17	2.2479288218709102e-10	G
9.375261448094416e-7	1.6754401443202998e-16	1.787086315722351e-10	G
1.986682489710593e-6	2.879032238079602e-16	1.4491657587830156e-10	G
4.206050442945462e-6	5.14864984861908e-16	1.2241055873745713e-10	G
2.081777498209383e-7	3.297190151020158e-17	1.5838340808919194e-10	H
4.4261037995330293e-7	7.895165560270541e-17	1.783773249894228e-10	H
9.393464148976451e-7	1.796451143174659e-16	1.9124479684386141e-10	H
1.990729649992051e-6	3.95894218540387e-16	1.988689013916263e-10	H
4.214845497895607e-6	8.558752531516242e-16	2.030620703428277e-10	H
2.0817775908880696e-7	1.0036927278251839e-16	4.821325446745268e-10	I
4.42610389765456e-7	1.5020063772972758e-16	3.393518117781863e-10	I
9.393464193704363e-7	2.0508981826301955e-16	2.1833246392283688e-10	I
1.9907295919458467e-6	2.6173525766437273e-16	1.3147705177483515e-10	I
4.214845484713903e-6	3.1426848410401317e-16	7.456227878823715e-11	I
2.0817774984302782e-7	3.364503231374975e-17	1.6161685066574836e-10	J
4.4261038041600744e-7	8.39541440523467e-17	1.8967956412932343e-10	J
9.393464166958687e-7	1.9487796100513498e-16	2.0746122782922247e-10	J
1.9907296368395543e-6	4.333179450748868e-16	2.1766790274368697e-10	J
4.214845478591925e-6	9.400913721060904e-16	2.2304290315536568e-10	J
2.0817775393243645e-7	3.491227216918757e-17	1.677041446737067e-10	K
4.426103904680187e-7	8.593981994057142e-17	1.941658437638836e-10	K
9.393464397934919e-7	1.9914793667700367e-16	2.1200691054789547e-10	K
1.990729698334967e-6	4.2578616915289317e-16	2.1388447131619567e-10	K
4.214845651556511e-6	9.662776744282607e-16	2.292557673730939e-10	K
