# Supplementary material for: Collective peroxide detoxification determines microbial mutation rate plasticity in E. coli
Source: PLoS Biol. 2024 Jul 15;22(7):e3002711. doi: 10.1371/journal.pbio.3002711 (PMC11272383; doi:10.1371/journal.pbio.3002711)
Supplement: S4 Data — (CSV) [file pbio.3002711.s029.csv]

Model	q25	q50	q75	max	min	count
A	0.024402530196913	0.057809279365068	0.127787006190045	0.425619858493115	-0.0534826878808609	12261
B	-0.00192052695672307	-4.6390082671286e-4	-1.1005484489922999e-4	0.0753544020016215	-0.167745711905674	5444
C	-0.007283075257141555	-0.0013779503272457298	8.126015192625088e-5	0.115898691307638	-0.284520727911362	13496
D	-0.9107418150322384	-0.8763250755186685	-0.7055324093169407	0.0408102937787106	-0.986842450747629	9682
E	0.02735593249063115	0.0616466299888695	0.12695191006519102	0.691593612357441	-0.918400194207441	10267
F	-0.9069502023845339	-0.879944419788606	-0.8272523073924425	-0.296980211108122	-1.08152884701834	10115
G	0.013624504313376475	0.0387485762263765	0.09659547003338918	0.35572711186457	-1.20680674463844	2730
H	0.020815965558541698	0.044654520184349206	0.1017421294492475	0.365458110561515	-0.0928734008934485	2210
I	0.01358873920885815	0.039740518647409045	0.09979039479476758	0.387913506543444	-1.56966481454899	3334
J	0.0380922298975004	0.0833773722318717	0.176476038023183	0.532883882425551	-0.148926732969317	11741
K	0.036803133781294	0.0886174101673505	0.179203581503571	1.52280130988091	-0.95119139439551	7365
