# Supplementary material for: Collective peroxide detoxification determines microbial mutation rate plasticity in E. coli
Source: PLoS Biol. 2024 Jul 15;22(7):e3002711. doi: 10.1371/journal.pbio.3002711 (PMC11272383; doi:10.1371/journal.pbio.3002711)
Supplement: S5 Data — (CSV) [file pbio.3002711.s030.csv]

assay_ID	block	date	plate_ID	External_Treatment	genotype	Selective_marker	stock	coculture_strain	coculture_ID	genotype2	Media	LB_perc	GlcMedia	Mut_to_WT_ratio	glucose	N0_ul	N0_CFU_nx	N0	N0_coculture	N0_gen_to_co_ratio	Nt1_CFU_nx	Nt2_CFU_nx	Nt3_CFU_nx	Nt1_CFU	Nt2_CFU	Nt3_CFU	N0_CFU	Nt1_nx	Nt2_nx	Nt3_nx	Nt1	Nt2	Nt3	environment	CI_range_coculture_strain	CI_range_genotype	fluctuation_volume_t0	culture_volume_final	coculture	D_gen_nx	D_gen_all	D_genotype	D_coculture_strain	D_total	generations	generations_coculture_strain	incubation_mins	m_coculture_strain	m_genotype
RG1_180ancestor1_noneControl71250000	RG1	09/11/2020	RG1_1	Control	ancestor	rif	ancestor1	none	ancestor1_none	ancestor1_none	DM	NA	y	NA	80	10	NA	9100	NA	NA	NA	NA	NA	24	33	NA	91	NA	NA	NA	59200000	81425781.25	NA	80	NA	44.01436918	1000	986.9791667	n	NA	71250000	71300000	0	71250000	12.91582739	NA	1470	NA	3.868706508
RG1_1100ancestor1_noneControl228333333.333333	RG1	09/11/2020	RG1_1	Control	ancestor	rif	ancestor1	none	ancestor1_none	ancestor1_none	DM	NA	y	NA	100	10	NA	10100	NA	NA	NA	NA	NA	35	42	197	101	NA	NA	NA	86400000	103632812.5	486087239.6	100	NA	17.48239277	1000	986.9791667	n	NA	228333333.3	228000000	0	228333333.3	14.44559011	NA	1470	NA	4.053065878
RG1_1250ancestor1_noneControl415833333.333333	RG1	09/11/2020	RG1_1	Control	ancestor	rif	ancestor1	none	ancestor1_none	ancestor1_none	DM	NA	y	NA	250	10	NA	21500	NA	NA	NA	NA	NA	191	150	158	215	NA	NA	NA	471000000	370117187.5	389856770.8	250	NA	9.667385049	1000	986.9791667	n	NA	415833333.3	416000000	0	415833333.3	14.22047267	NA	1470	NA	6.25323575
RG1_1500ancestor1_noneControl930000000	RG1	09/11/2020	RG1_1	Control	ancestor	rif	ancestor1	none	ancestor1_none	ancestor1_none	DM	NA	y	NA	500	10	NA	9000	NA	NA	NA	NA	NA	211	209	696	90	NA	NA	NA	521000000	515696614.6	1717343750	500	NA	4.479571337	1000	986.9791667	n	NA	930000000	930000000	0	930000000	16.63803773	NA	1470	NA	3.461550345
RG1_11000ancestor1_noneControl580833333.333333	RG1	09/11/2020	RG1_1	Control	ancestor	rif	ancestor1	none	ancestor1_none	ancestor1_none	DM	NA	y	NA	1000	10	NA	8500	NA	NA	NA	NA	NA	209	186	302	85	NA	NA	NA	516000000	458945312.5	745169270.8	1000	NA	3.874993869	1000	986.9791667	n	NA	580833333.3	581000000	0	580833333.3	16.04139342	NA	1470	NA	2.643302718
RG2_180ancestor1_noneControl100833333.333333	RG2	16/11/2020	RG2_1	Control	ancestor	rif	ancestor1	none	ancestor1_none	ancestor1_none	DM	NA	y	NA	80	10	NA	7400	NA	NA	NA	NA	NA	46	33	42	74	NA	NA	NA	95700000	68681250	87412500	80	NA	34.3935037	1000	832.5	n	NA	100833333.3	101000000	0	100833333.3	13.46961002	NA	1440	NA	3.468050029
RG2_1100ancestor1_noneControl173333333.333333	RG2	16/11/2020	RG2_1	Control	ancestor	rif	ancestor1	none	ancestor1_none	ancestor1_none	DM	NA	y	NA	100	10	NA	7500	NA	NA	NA	NA	NA	88	63	57	75	NA	NA	NA	183000000	131118750	118631250	100	NA	28.98691632	1000	832.5	n	NA	173333333.3	173000000	0	173333333.3	14.23182118	NA	1440	NA	4.898866228
RG2_1250ancestor1_noneControl303333333.333333	RG2	16/11/2020	RG2_1	Control	ancestor	rif	ancestor1	none	ancestor1_none	ancestor1_none	DM	NA	y	NA	250	10	NA	5900	NA	NA	NA	NA	NA	138	107	119	59	NA	NA	NA	287000000	222693750	247668750	250	NA	11.6307863	1000	832.5	n	NA	303333333.3	303000000	0	303333333.3	15.38535174	NA	1440	NA	2.845611485
RG2_1500ancestor1_noneControl405000000	RG2	16/11/2020	RG2_1	Control	ancestor	rif	ancestor1	none	ancestor1_none	ancestor1_none	DM	NA	y	NA	500	10	NA	8700	NA	NA	NA	NA	NA	210	118	158	87	NA	NA	NA	437000000	245587500	328837500	500	NA	9.809448684	1000	832.5	n	NA	405000000	405000000	0	405000000	15.24206916	NA	1440	NA	3.558615729
RG2_11000ancestor1_noneControl372500000	RG2	16/11/2020	RG2_1	Control	ancestor	rif	ancestor1	none	ancestor1_none	ancestor1_none	DM	NA	y	NA	1000	10	NA	8900	NA	NA	NA	NA	NA	172	135	140	89	NA	NA	NA	358000000	280968750	291375000	1000	NA	8.607406262	1000	832.5	n	NA	372500000	373000000	0	372500000	15.08859774	NA	1440	NA	2.565625886
RG3_2100MG16551_noneControl173333333.333333	RG3	30/11/2020	RG3_2	Control	MG1655	rif	MG16551	none	MG16551_none	MG16551_none	DM	NA	y	NA	100	10	NA	5400	NA	NA	NA	NA	NA	53	78	77	54	NA	NA	NA	120000000	176393750	174132291.7	100	NA	26.07332899	1000	904.5833333	n	NA	173333333.3	173000000	0	173333333.3	14.82555551	NA	1440	NA	3.842881889
RG3_2500MG16551_noneControl415833333.333333	RG3	30/11/2020	RG3_2	Control	MG1655	rif	MG16551	none	MG16551_none	MG16551_none	DM	NA	y	NA	500	10	NA	4900	NA	NA	NA	NA	NA	170	174	155	49	NA	NA	NA	384000000	393493750	350526041.7	500	NA	11.40040564	1000	904.5833333	n	NA	415833333.3	416000000	0	415833333.3	16.22818946	NA	1440	NA	4.640974144
RG4_1100MG16551_noneControl117500000	RG4	07/12/2020	RG4_1	Control	MG1655	rif	MG16551	none	MG16551_none	MG16551_none	DM	NA	y	NA	100	10	NA	3500	NA	NA	NA	NA	NA	56	47	38	35	NA	NA	NA	125000000	104819791.7	84747916.67	100	NA	33.02487293	1000	892.0833333	n	NA	117500000	118000000	0	117500000	14.8701967	NA	1440	NA	3.438033773
RG4_1500MG16551_noneControl478333333.333333	RG4	07/12/2020	RG4_1	Control	MG1655	rif	MG16551	none	MG16551_none	MG16551_none	DM	NA	y	NA	500	10	NA	3300	NA	NA	NA	NA	NA	207	188	179	33	NA	NA	NA	462000000	419279166.7	399207291.7	500	NA	9.784772307	1000	892.0833333	n	NA	478333333.3	478000000	0	478333333.3	16.98044117	NA	1440	NA	5.842529709
RG5_1500ancestor1_noneControl290833333.333333	RG5	11/01/2021	RG5_1	Control	ancestor	rif	ancestor1	none	ancestor1_none	ancestor1_none	DM	NA	y	NA	500	10	NA	4733.333333	NA	NA	NA	NA	NA	108	124	117	47.33333333	NA	NA	NA	248000000	284877083.3	268795312.5	500	NA	14.02911023	1000	918.9583333	n	NA	290833333.3	291000000	0	290833333.3	15.78504794	NA	1440	NA	2.849017148
RG5_1100MG16551_noneControl145833333.333333	RG5	11/01/2021	RG5_1	Control	MG1655	rif	MG16551	none	MG16551_none	MG16551_none	DM	NA	y	NA	100	10	NA	6066.666667	NA	NA	NA	NA	NA	61	50	64	60.66666667	NA	NA	NA	140000000	114869791.7	147033333.3	100	NA	25.6007591	1000	918.9583333	n	NA	145833333.3	146000000	0	145833333.3	14.4311283	NA	1440	NA	3.868543655
RG5_2500ancestor1_noneControl379166666.666667	RG5	11/01/2021	RG5_2	Control	ancestor	rif	ancestor1	none	ancestor1_none	ancestor1_none	DM	NA	y	NA	500	10	NA	6600	NA	NA	NA	NA	NA	131	133	191	66	NA	NA	NA	318000000	322421093.8	463025781.3	500	NA	14.6303935	1000	969.6875	n	NA	379166666.7	379000000	0	379166666.7	15.76559838	NA	1440	NA	7.209273423
RG5_2500ancestor1_noneControl357500000	RG5	11/01/2021	RG5_2	Control	ancestor	rif	ancestor1	none	ancestor1_none	ancestor1_none	DM	NA	y	NA	500	10	NA	6600	NA	NA	NA	NA	NA	124	165	140	66	NA	NA	NA	301000000	399996093.8	339390625	500	NA	18.0249258	1000	969.6875	n	NA	357500000	358000000	0	357500000	15.68070948	NA	1440	NA	6.311781465
Treatment 03	RG5	11/01/2021	RG5_2	Treatment 03	ancestor	rif	Treatment 03	Treatment 03	Treatment 03	Treatment 03	DM	NA	y	NA	100	10	NA	6700	NA	NA	NA	NA	NA	29	17	26	67	NA	NA	NA	70300000	41211718.75	63029687.5	100	1.4974883	40.03662319	1000	969.6875	y	NA	60000000	60000000	49166666.67	109166666.7	13.08410558	13.77544997	1440	1.156711118	3.155699976
Treatment 14	RG5	11/01/2021	RG5_2	Treatment 14	MG1655	rif	Treatment 14	Treatment 14	Treatment 14	Treatment 14	DM	NA	y	NA	100	10	NA	6800	NA	NA	NA	NA	NA	21	19	19	68	NA	NA	NA	50900000	46060156.25	46060156.25	100	2.329380783	31.40948929	1000	969.6875	y	NA	49166666.67	49200000	60000000	109166666.7	12.77544997	14.08410558	1440	3.155699976	1.156711118
Treatment 03	RG5	11/01/2021	RG5_3	Treatment 03	ancestor	rif	Treatment 03	Treatment 03	Treatment 03	Treatment 03	DM	NA	y	NA	100	10	NA	7300	NA	NA	NA	NA	NA	27	31	27	73	NA	NA	NA	60300000	69241406.25	60307031.25	100	1.570106126	60.07560213	1000	893.4375	y	NA	70833333.33	70800000	45833333.33	116666666.7	13.08168307	13.48024605	1440	1.162010968	4.445984909
Treatment 14	RG5	11/01/2021	RG5_3	Treatment 14	MG1655	rif	Treatment 14	Treatment 14	Treatment 14	Treatment 14	DM	NA	y	NA	100	10	NA	7166.666667	NA	NA	NA	NA	NA	19	16	20	71.66666667	NA	NA	NA	42400000	35737500	44671875	100	3.801893868	38.34276144	1000	893.4375	y	NA	45833333.33	45800000	70833333.33	116666666.7	12.48024605	14.08168307	1440	4.445984909	1.162010968
RG5_3100ancestor1_noneControl125833333.333333	RG5	11/01/2021	RG5_3	Control	ancestor	rif	ancestor1	none	ancestor1_none	ancestor1_none	DM	NA	y	NA	100	10	NA	7300	NA	NA	NA	NA	NA	55	52	44	73	NA	NA	NA	123000000	116146875	98278125	100	NA	37.86526404	1000	893.4375	n	NA	125833333.3	126000000	0	125833333.3	13.91069687	NA	1440	NA	5.08641004
RG5_4500MG16551_noneControl344166666.666667	RG5	11/01/2021	RG5_4	Control	MG1655	rif	MG16551	none	MG16551_none	MG16551_none	DM	NA	y	NA	500	10	NA	7500	NA	NA	NA	NA	NA	128	150	135	75	NA	NA	NA	294000000	344726562.5	310253906.3	500	NA	12.77194402	1000	919.2708333	n	NA	344166666.7	344000000	0	344166666.7	15.36441913	NA	1440	NA	6.723868259
Treatment 03	RG5	11/01/2021	RG5_4	Treatment 03	ancestor	rif	Treatment 03	Treatment 03	Treatment 03	Treatment 03	DM	NA	y	NA	100	10	NA	7300	NA	NA	NA	NA	NA	28	22	39	73	NA	NA	NA	64300000	50559895.83	89628906.25	100	1.700448414	42.19816317	1000	919.2708333	y	NA	74166666.67	74200000	53333333.33	127500000	13.18914872	13.7400095	1440	1.348942265	3.658795064
Treatment 14	RG5	11/01/2021	RG5_4	Treatment 14	MG1655	rif	Treatment 14	Treatment 14	Treatment 14	Treatment 14	DM	NA	y	NA	100	10	NA	7166.666667	NA	NA	NA	NA	NA	23	19	22	71.66666667	NA	NA	NA	52900000	43665364.58	50559895.83	100	2.877039263	34.6833671	1000	919.2708333	y	NA	53333333.33	53300000	74166666.67	127500000	12.7400095	14.18914872	1440	3.658795064	1.348942265
Treatment 03	RG6	18/01/2021	RG6_1	Treatment 03	ancestor	rif	Treatment 03	Treatment 03	Treatment 03	Treatment 03	DM	NA	y	NA	500	10	NA	6033.333333	NA	NA	NA	NA	NA	97	68	64	60.33333333	NA	NA	NA	227000000	159375000	150000000	500	1.80849602	13.46983129	1000	937.5	y	NA	190833333.3	191000000	116666666.7	307500000	14.85588897	15.13801945	1440	1.932681916	3.200023872
Treatment 14	RG6	18/01/2021	RG6_1	Treatment 14	MG1655	rif	Treatment 14	Treatment 14	Treatment 14	Treatment 14	DM	NA	y	NA	500	10	NA	6066.666667	NA	NA	NA	NA	NA	41	51	48	60.66666667	NA	NA	NA	96100000	119531250	112500000	500	2.409837004	16.53482075	1000	937.5	y	NA	116666666.7	117000000	190833333.3	307500000	14.13801945	15.85588897	1440	3.200023872	1.932681916
Treatment 03	RG6	18/01/2021	RG6_1	Treatment 03	ancestor	rif	Treatment 03	Treatment 03	Treatment 03	Treatment 03	DM	NA	y	NA	100	10	NA	5600	NA	NA	NA	NA	NA	34	37	35	56	NA	NA	NA	79700000	86718750	82031250	100	1.74444488	47.06066529	1000	937.5	y	NA	88333333.33	88300000	60000000	148333333.3	13.8521341	14.22702445	1440	1.567868459	2.854755532
Treatment 14	RG6	18/01/2021	RG6_1	Treatment 14	MG1655	rif	Treatment 14	Treatment 14	Treatment 14	Treatment 14	DM	NA	y	NA	100	10	NA	5866.666667	NA	NA	NA	NA	NA	26	19	27	58.66666667	NA	NA	NA	60900000	44531250	63281250	100	3.897211344	31.01235342	1000	937.5	y	NA	60000000	60000000	88333333.33	148333333.3	13.22702445	14.8521341	1440	2.854755532	1.567868459
RG6_1100ancestor1_noneControl166250000	RG6	18/01/2021	RG6_1	Control	ancestor	rif	ancestor1	none	ancestor1_none	ancestor1_none	DM	NA	y	NA	100	10	NA	5600	NA	NA	NA	NA	NA	56	77	NA	56	NA	NA	NA	131000000	180468750	NA	100	NA	30.20539329	1000	937.5	n	NA	166250000	166000000	0	166250000	14.76445858	NA	1440	NA	4.424596598
RG6_2100MG16551_noneControl105833333.333333	RG6	18/01/2021	RG6_2	Control	MG1655	rif	MG16551	none	MG16551_none	MG16551_none	DM	NA	y	NA	100	10	NA	6433.333333	NA	NA	NA	NA	NA	37	45	45	64.33333333	NA	NA	NA	87800000	106769531.3	106769531.3	100	NA	21.3498272	1000	949.0625	n	NA	105833333.3	106000000	0	105833333.3	13.93044313	NA	1440	NA	2.61860413
Treatment 03	RG6	18/01/2021	RG6_2	Treatment 03	ancestor	rif	Treatment 03	Treatment 03	Treatment 03	Treatment 03	DM	NA	y	NA	500	10	NA	7266.666667	NA	NA	NA	NA	NA	80	83	93	72.66666667	NA	NA	NA	190000000	196930468.8	220657031.3	500	3.370047506	10.312588	1000	949.0625	y	NA	213333333.3	213000000	145000000	358333333.3	14.76603115	15.41491655	1440	2.752668811	2.595593761
Treatment 14	RG6	18/01/2021	RG6_2	Treatment 14	MG1655	rif	Treatment 14	Treatment 14	Treatment 14	Treatment 14	DM	NA	y	NA	500	10	NA	6300	NA	NA	NA	NA	NA	55	50	69	63	NA	NA	NA	130000000	118632812.5	163713281.3	500	2.087955316	24.48912157	1000	949.0625	y	NA	145000000	145000000	213333333.3	358333333.3	14.41491655	15.76603115	1440	2.595593761	2.752668811
RG6_2100ancestor1_noneControl128333333.333333	RG6	18/01/2021	RG6_2	Control	ancestor	rif	ancestor1	none	ancestor1_none	ancestor1_none	DM	NA	y	NA	100	10	NA	6266.666667	NA	NA	NA	NA	NA	58	53	43	62.66666667	NA	NA	NA	138000000	125750781.3	102024218.8	100	NA	26.30721422	1000	949.0625	n	NA	128333333.3	128000000	0	128333333.3	14.24641317	NA	1440	NA	3.900412992
Treatment 03	RG6	18/01/2021	RG6_2	Treatment 03	ancestor	rif	Treatment 03	Treatment 03	Treatment 03	Treatment 03	DM	NA	y	NA	500	10	NA	7266.666667	NA	NA	NA	NA	NA	100	80	97	72.66666667	NA	NA	NA	237000000	189812500	230147656.3	500	2.021347641	9.857224122	1000	949.0625	y	NA	230833333.3	231000000	135833333.3	366666666.7	14.87977332	15.32070121	1440	2.429134839	2.184512129
Treatment 14	RG6	18/01/2021	RG6_2	Treatment 14	MG1655	rif	Treatment 14	Treatment 14	Treatment 14	Treatment 14	DM	NA	y	NA	500	10	NA	6300	NA	NA	NA	NA	NA	56	53	54	63	NA	NA	NA	133000000	125750781.3	128123437.5	500	2.159473941	15.67977549	1000	949.0625	y	NA	135833333.3	136000000	230833333.3	366666666.7	14.32070121	15.87977332	1440	2.184512129	2.429134839
RG6_3500ancestor1_noneControl470000000	RG6	18/01/2021	RG6_3	Control	ancestor	rif	ancestor1	none	ancestor1_none	ancestor1_none	DM	NA	y	NA	500	10	NA	6566.666667	NA	NA	NA	NA	NA	177	198	189	65.66666667	NA	NA	NA	416000000	465042187.5	443903906.3	500	NA	12.73526379	1000	939.4791667	n	NA	470000000	470000000	0	470000000	16.03707308	NA	1440	NA	5.496769298
RG6_3500MG16551_noneControl326666666.666667	RG6	18/01/2021	RG6_3	Control	MG1655	rif	MG16551	none	MG16551_none	MG16551_none	DM	NA	y	NA	500	10	NA	6100	NA	NA	NA	NA	NA	122	139	131	61	NA	NA	NA	287000000	326469010.4	307679427.1	500	NA	12.62873433	1000	939.4791667	n	NA	326666666.7	327000000	0	326666666.7	15.61858356	NA	1440	NA	4.385784567
Treatment 03	RG6	18/01/2021	RG6_3	Treatment 03	ancestor	rif	Treatment 03	Treatment 03	Treatment 03	Treatment 03	DM	NA	y	NA	500	10	NA	6566.666667	NA	NA	NA	NA	NA	83	119	97	65.66666667	NA	NA	NA	195000000	279495052.1	227823697.9	500	2.980384261	12.10585724	1000	939.4791667	y	NA	249166666.7	249000000	160833333.3	410000000	15.1215234	15.58064913	1440	2.589703036	3.339154448
Treatment 14	RG6	18/01/2021	RG6_3	Treatment 14	MG1655	rif	Treatment 14	Treatment 14	Treatment 14	Treatment 14	DM	NA	y	NA	500	10	NA	6166.666667	NA	NA	NA	NA	NA	69	58	66	61.66666667	NA	NA	NA	162000000	136224479.2	155014062.5	500	2.833822501	19.72463814	1000	939.4791667	y	NA	160833333.3	161000000	249166666.7	410000000	14.58064913	16.1215234	1440	3.339154448	2.589703036
RG6_4100ancestor1_noneControl143333333.333333	RG6	18/01/2021	RG6_4	Control	ancestor	rif	ancestor1	none	ancestor1_none	ancestor1_none	DM	NA	y	NA	100	10	NA	7400	NA	NA	NA	NA	NA	68	56	48	74	NA	NA	NA	163000000	134545833.3	115325000	100	NA	43.89342091	1000	961.0416667	n	NA	143333333.3	143000000	0	143333333.3	14.18416025	NA	1440	NA	5.471190164
RG6_4500MG16551_noneControl350833333.333333	RG6	18/01/2021	RG6_4	Control	MG1655	rif	MG16551	none	MG16551_none	MG16551_none	DM	NA	y	NA	500	10	NA	8000	NA	NA	NA	NA	NA	138	140	143	80	NA	NA	NA	332000000	336364583.3	343572395.8	500	NA	18.67091289	1000	961.0416667	n	NA	350833333.3	351000000	0	350833333.3	15.36309719	NA	1440	NA	7.424663263
RG7_1100ancestor1_noneControl108333333.333333	RG7	08/03/2021	RG7_1	Control	ancestor	rif	ancestor1	none	ancestor1_none	ancestor1_none	DM	NA	y	NA	100	10	NA	7266.666667	NA	NA	NA	NA	NA	34	56	40	72.66666667	NA	NA	NA	80100000	131964583.3	94260416.67	100	NA	37.26034879	1000	942.6041667	n	NA	108333333.3	108000000	0	108333333.3	13.77854793	NA	1440	NA	5.69707481
RG7_1500ancestor1_noneControl263333333.333333	RG7	08/03/2021	RG7_1	Control	ancestor	rif	ancestor1	none	ancestor1_none	ancestor1_none	DM	NA	y	NA	500	10	NA	7500	NA	NA	NA	NA	NA	104	111	101	75	NA	NA	NA	245000000	261572656.3	238007552.1	500	NA	24.43296013	1000	942.6041667	n	NA	263333333.3	263000000	0	263333333.3	15.014364	NA	1440	NA	4.509710825
Treatment 03	RG7	08/03/2021	RG7_1	Treatment 03	ancestor	rif	Treatment 03	Treatment 03	Treatment 03	Treatment 03	DM	NA	y	NA	500	10	NA	7500	NA	NA	NA	NA	NA	95	131	109	75	NA	NA	NA	224000000	308702864.6	256859635.4	500	1.554713342	8.600367903	1000	942.6041667	y	NA	279166666.7	279000000	117500000	396666666.7	15.09860053	14.79355107	1440	1.588383761	2.835695231
Treatment 14	RG7	08/03/2021	RG7_1	Treatment 14	MG1655	rif	Treatment 14	Treatment 14	Treatment 14	Treatment 14	DM	NA	y	NA	500	10	NA	7800	NA	NA	NA	NA	NA	49	46	46	78	NA	NA	NA	115000000	108399479.2	108399479.2	500	2.263132314	14.03728455	1000	942.6041667	y	NA	117500000	118000000	279166666.7	396666666.7	13.79355107	16.09860053	1440	2.835695231	1.588383761
RG7_1100MG16551_noneControl132500000	RG7	08/03/2021	RG7_1	Control	MG1655	rif	MG16551	none	MG16551_none	MG16551_none	DM	NA	y	NA	100	10	NA	6933.333333	NA	NA	NA	NA	NA	55	63	41	69.33333333	NA	NA	NA	130000000	148460156.3	96616927.08	100	NA	39.03092108	1000	942.6041667	n	NA	132500000	133000000	0	132500000	14.13680768	NA	1440	NA	4.319131171
Treatment 03	RG7	08/03/2021	RG7_1	Treatment 03	ancestor	rif	Treatment 03	Treatment 03	Treatment 03	Treatment 03	DM	NA	y	NA	100	10	NA	7266.666667	NA	NA	NA	NA	NA	38	41	28	72.66666667	NA	NA	NA	89500000	96616927.08	65982291.67	100	2.067909463	45.41909381	1000	942.6041667	y	NA	89166666.67	89200000	39166666.67	128333333.3	13.4976471	13.37851357	1440	1.674219349	3.273617009
Treatment 14	RG7	08/03/2021	RG7_1	Treatment 14	MG1655	rif	Treatment 14	Treatment 14	Treatment 14	Treatment 14	DM	NA	y	NA	100	10	NA	6933.333333	NA	NA	NA	NA	NA	11	19	17	69.33333333	NA	NA	NA	25900000	44773697.92	40060677.08	100	3.817423581	56.01257694	1000	942.6041667	y	NA	39166666.67	39200000	89166666.67	128333333.3	12.37851357	14.4976471	1440	3.273617009	1.674219349
Treatment 03	RG7	08/03/2021	RG7_2	Treatment 03	ancestor	rif	Treatment 03	Treatment 03	Treatment 03	Treatment 03	DM	NA	y	NA	500	10	NA	7566.666667	NA	NA	NA	NA	NA	75	96	112	75.66666667	NA	NA	NA	171000000	218950000	255441666.7	500	1.362448263	9.025364474	1000	912.2916667	y	NA	235833333.3	236000000	98333333.33	334166666.7	14.79531727	14.39984864	1440	1.124061308	2.089270891
Treatment 14	RG7	08/03/2021	RG7_2	Treatment 14	MG1655	rif	Treatment 14	Treatment 14	Treatment 14	Treatment 14	DM	NA	y	NA	500	10	NA	8300	NA	NA	NA	NA	NA	29	51	38	83	NA	NA	NA	66100000	116317187.5	86667708.33	500	1.941796198	15.18747411	1000	912.2916667	y	NA	98333333.33	98300000	235833333.3	334166666.7	13.39984864	15.79531727	1440	2.089270891	1.124061308
RG7_2500ancestor1_noneControl287500000	RG7	08/03/2021	RG7_2	Control	ancestor	rif	ancestor1	none	ancestor1_none	ancestor1_none	DM	NA	y	NA	500	10	NA	7566.666667	NA	NA	NA	NA	NA	97	121	127	75.66666667	NA	NA	NA	221000000	275968229.2	289652604.2	500	NA	16.58120569	1000	912.2916667	n	NA	287500000	288000000	0	287500000	15.08111158	NA	1440	NA	3.615386987
RG7_2100ancestor1_noneControl115000000	RG7	08/03/2021	RG7_2	Control	ancestor	rif	ancestor1	none	ancestor1_none	ancestor1_none	DM	NA	y	NA	100	10	NA	6933.333333	NA	NA	NA	NA	NA	47	41	50	69.33333333	NA	NA	NA	107000000	93509895.83	114036458.3	100	NA	63.50025666	1000	912.2916667	n	NA	115000000	115000000	0	115000000	13.88529226	NA	1440	NA	4.552950478
RG7_2500MG16551_noneControl332500000	RG7	08/03/2021	RG7_2	Control	MG1655	rif	MG16551	none	MG16551_none	MG16551_none	DM	NA	y	NA	500	10	NA	8300	NA	NA	NA	NA	NA	135	152	112	83	NA	NA	NA	308000000	346670833.3	255441666.7	500	NA	10.65152064	1000	912.2916667	n	NA	332500000	333000000	0	332500000	15.15745052	NA	1440	NA	2.952560886
RG7_2100MG16551_noneControl90833333.3333333	RG7	08/03/2021	RG7_2	Control	MG1655	rif	MG16551	none	MG16551_none	MG16551_none	DM	NA	y	NA	100	10	NA	6350	NA	NA	NA	NA	NA	31	45	33	63.5	NA	NA	NA	70700000	102632812.5	75264062.5	100	NA	40.72790344	1000	912.2916667	n	NA	90833333.33	90800000	0	90833333.33	13.67174466	NA	1440	NA	3.040894158
RG7_3500ancestor1_noneControl258333333.333333	RG7	08/03/2021	RG7_3	Control	ancestor	rif	ancestor1	none	ancestor1_none	ancestor1_none	DM	NA	y	NA	500	10	NA	8200	NA	NA	NA	NA	NA	103	112	95	82	NA	NA	NA	247000000	269033333.3	228197916.7	500	NA	19.9928928	1000	960.8333333	n	NA	258333333.3	258000000	0	258333333.3	14.88560848	NA	1440	NA	4.307556615
RG7_3100ancestor1_noneControl96666666.6666667	RG7	08/03/2021	RG7_3	Control	ancestor	rif	ancestor1	none	ancestor1_none	ancestor1_none	DM	NA	y	NA	100	10	NA	6800	NA	NA	NA	NA	NA	32	41	43	68	NA	NA	NA	76900000	98485416.67	103289583.3	100	NA	32.88566723	1000	960.8333333	n	NA	96666666.67	96700000	0	96666666.67	13.73755423	NA	1440	NA	4.049961981
Treatment 03	RG7	08/03/2021	RG7_3	Treatment 03	ancestor	rif	Treatment 03	Treatment 03	Treatment 03	Treatment 03	DM	NA	y	NA	100	10	NA	6800	NA	NA	NA	NA	NA	41	44	32	68	NA	NA	NA	98500000	105691666.7	76866666.67	100	2.538723741	57.55038351	1000	960.8333333	y	NA	97500000	97500000	44166666.67	141666666.7	13.74993796	13.75635708	1440	1.743235679	5.499135895
Treatment 14	RG7	08/03/2021	RG7_3	Treatment 14	MG1655	rif	Treatment 14	Treatment 14	Treatment 14	Treatment 14	DM	NA	y	NA	100	10	NA	6133.333333	NA	NA	NA	NA	NA	12	24	17	61.33333333	NA	NA	NA	28800000	57650000	40835416.67	100	5.391391865	59.82362971	1000	960.8333333	y	NA	44166666.67	44200000	97500000	141666666.7	12.75635708	14.74993796	1440	5.499135895	1.743235679
Treatment 03	RG7	08/03/2021	RG7_3	Treatment 03	ancestor	rif	Treatment 03	Treatment 03	Treatment 03	Treatment 03	DM	NA	y	NA	500	10	NA	8200	NA	NA	NA	NA	NA	94	93	86	82	NA	NA	NA	226000000	223393750	206579166.7	500	1.563108948	14.53492382	1000	960.8333333	y	NA	227500000	228000000	93333333.33	320833333.3	14.70224122	14.62464388	1440	1.397305897	4.072162332
Treatment 14	RG7	08/03/2021	RG7_3	Treatment 14	MG1655	rif	Treatment 14	Treatment 14	Treatment 14	Treatment 14	DM	NA	y	NA	500	10	NA	7100	NA	NA	NA	NA	NA	32	42	38	71	NA	NA	NA	76900000	100887500	91279166.67	500	3.177182943	17.43028192	1000	960.8333333	y	NA	93333333.33	93300000	227500000	320833333.3	13.62464388	15.70224122	1440	4.072162332	1.397305897
RG7_3500MG16551_noneControl355000000	RG7	08/03/2021	RG7_3	Control	MG1655	rif	MG16551	none	MG16551_none	MG16551_none	DM	NA	y	NA	500	10	NA	7100	NA	NA	NA	NA	NA	172	124	130	71	NA	NA	NA	413000000	297858333.3	312270833.3	500	NA	9.756856288	1000	960.8333333	n	NA	355000000	355000000	0	355000000	15.55199858	NA	1440	NA	5.461224197
Treatment 03	RG7	08/03/2021	RG7_4	Treatment 03	ancestor	rif	Treatment 03	Treatment 03	Treatment 03	Treatment 03	DM	NA	y	NA	100	10	NA	7800	NA	NA	NA	NA	NA	20	24	31	78	NA	NA	NA	47500000	56987500	73608854.17	100	1.068592113	56.93577146	1000	949.7916667	y	NA	62500000	62500000	35000000	97500000	12.89377745	13.38074644	1440	0.936548883	3.516612886
Treatment 14	RG7	08/03/2021	RG7_4	Treatment 14	MG1655	rif	Treatment 14	Treatment 14	Treatment 14	Treatment 14	DM	NA	y	NA	100	10	NA	6233.333333	NA	NA	NA	NA	NA	13	12	17	62.33333333	NA	NA	NA	30900000	28493750	40366145.83	100	3.379820079	32.14515803	1000	949.7916667	y	NA	35000000	35000000	62500000	97500000	12.38074644	13.89377745	1440	3.516612886	0.936548883
RG7_4100MG16551_noneControl128333333.333333	RG7	08/03/2021	RG7_4	Control	MG1655	rif	MG16551	none	MG16551_none	MG16551_none	DM	NA	y	NA	100	10	NA	6233.333333	NA	NA	NA	NA	NA	65	42	47	62.33333333	NA	NA	NA	154000000	99728125	111600520.8	100	NA	18.67438242	1000	949.7916667	n	NA	128333333.3	128000000	0	128333333.3	14.25521556	NA	1440	NA	2.491813615
Treatment 03	RG7	08/03/2021	RG7_4	Treatment 03	ancestor	rif	Treatment 03	Treatment 03	Treatment 03	Treatment 03	DM	NA	y	NA	500	10	NA	8366.666667	NA	NA	NA	NA	NA	77	73	82	83.66666667	NA	NA	NA	183000000	173336979.2	194707291.7	500	1.743020778	24.11191629	1000	949.7916667	y	NA	193333333.3	193000000	112500000	305833333.3	14.42176092	14.94680316	1440	1.557789116	3.598934721
Treatment 14	RG7	08/03/2021	RG7_4	Treatment 14	MG1655	rif	Treatment 14	Treatment 14	Treatment 14	Treatment 14	DM	NA	y	NA	500	10	NA	6766.666667	NA	NA	NA	NA	NA	42	43	50	67.66666667	NA	NA	NA	99700000	102102604.2	118723958.3	500	4.427584117	16.31254366	1000	949.7916667	y	NA	112500000	113000000	193333333.3	305833333.3	13.94680316	15.42176092	1440	3.598934721	1.557789116
RG7_4500MG16551_noneControl291666666.666667	RG7	08/03/2021	RG7_4	Control	MG1655	rif	MG16551	none	MG16551_none	MG16551_none	DM	NA	y	NA	500	10	NA	6766.666667	NA	NA	NA	NA	NA	120	120	110	67.66666667	NA	NA	NA	285000000	284937500	261192708.3	500	NA	21.06323181	1000	949.7916667	n	NA	291666666.7	292000000	0	291666666.7	15.32119867	NA	1440	NA	3.51929594
RG7_4500ancestor1_noneControl268333333.333333	RG7	08/03/2021	RG7_4	Control	ancestor	rif	ancestor1	none	ancestor1_none	ancestor1_none	DM	NA	y	NA	500	10	NA	8366.666667	NA	NA	NA	NA	NA	116	109	97	83.66666667	NA	NA	NA	275000000	258818229.2	230324479.2	500	NA	13.07099776	1000	949.7916667	n	NA	268333333.3	268000000	0	268333333.3	14.8946968	NA	1440	NA	3.599297644
RG7_5500MG16551_noneControl308333333.333333	RG7	08/03/2021	RG7_5	Control	MG1655	rif	MG16551	none	MG16551_none	MG16551_none	DM	NA	y	NA	500	10	NA	6933.333333	NA	NA	NA	NA	NA	122	112	136	69.33333333	NA	NA	NA	270000000	247770833.3	300864583.3	500	NA	10.02799316	1000	884.8958333	n	NA	308333333.3	308000000	0	308333333.3	15.26416176	NA	1440	NA	2.438859851
Treatment 03	RG7	08/03/2021	RG7_5	Treatment 03	ancestor	rif	Treatment 03	Treatment 03	Treatment 03	Treatment 03	DM	NA	y	NA	100	10	NA	6700	NA	NA	NA	NA	NA	32	31	42	67	NA	NA	NA	70800000	68579427.08	92914062.5	100	1.166863627	49.91560593	1000	884.8958333	y	NA	87500000	87500000	31666666.67	119166666.7	13.49641384	13.02293605	1440	0.904936287	3.110918987
Treatment 14	RG7	08/03/2021	RG7_5	Treatment 14	MG1655	rif	Treatment 14	Treatment 14	Treatment 14	Treatment 14	DM	NA	y	NA	100	10	NA	6733.333333	NA	NA	NA	NA	NA	12	15	11	67.33333333	NA	NA	NA	26500000	33183593.75	24334635.42	100	3.864884774	41.64142677	1000	884.8958333	y	NA	31666666.67	31700000	87500000	119166666.7	12.02293605	14.49641384	1440	3.110918987	0.904936286
RG7_5100MG16551_noneControl125833333.333333	RG7	08/03/2021	RG7_5	Control	MG1655	rif	MG16551	none	MG16551_none	MG16551_none	DM	NA	y	NA	100	10	NA	6733.333333	NA	NA	NA	NA	NA	47	57	47	67.33333333	NA	NA	NA	104000000	126097656.3	103975260.4	100	NA	30.98150014	1000	884.8958333	n	NA	125833333.3	126000000	0	125833333.3	14.01341327	NA	1440	NA	2.780916064
Treatment 03	RG7	08/03/2021	RG7_5	Treatment 03	ancestor	rif	Treatment 03	Treatment 03	Treatment 03	Treatment 03	DM	NA	y	NA	500	10	NA	7400	NA	NA	NA	NA	NA	78	97	111	74	NA	NA	NA	173000000	214587239.6	245558593.8	500	2.145460599	9.060662705	1000	884.8958333	y	NA	238333333.3	238000000	130833333.3	369166666.7	14.79867549	15.02740105	1440	1.685517051	2.226077224
Treatment 14	RG7	08/03/2021	RG7_5	Treatment 14	MG1655	rif	Treatment 14	Treatment 14	Treatment 14	Treatment 14	DM	NA	y	NA	500	10	NA	6933.333333	NA	NA	NA	NA	NA	56	48	53	69.33333333	NA	NA	NA	124000000	106187500	117248697.9	500	1.910895338	18.53147494	1000	884.8958333	y	NA	130833333.3	131000000	238333333.3	369166666.7	14.02740105	15.79867549	1440	2.226077224	1.685517051
RG7_5100ancestor1_noneControl108333333.333333	RG7	08/03/2021	RG7_5	Control	ancestor	rif	ancestor1	none	ancestor1_none	ancestor1_none	DM	NA	y	NA	100	10	NA	6666.666667	NA	NA	NA	NA	NA	37	54	39	66.66666667	NA	NA	NA	81900000	119460937.5	86277343.75	100	NA	72.48194665	1000	884.8958333	n	NA	108333333.3	108000000	0	108333333.3	13.81173164	NA	1440	NA	4.634972695
RG9_15ancestor1_noneControl225833333.333333	RG9	10/05/2021	RG9_1	Control	ancestor	rif	ancestor1	none	ancestor1_none	ancestor1_none	DM	5	n	NA	0	10	NA	4400	NA	NA	NA	NA	NA	82	100	89	88	NA	NA	NA	101000000	123151041.7	109604427.1	5	NA	52.11922609	500	492.6041667	n	NA	225833333.3	226000000	0	225833333.3	14.62589613	NA	1440	NA	4.985591654
RG9_15hpx1_noneControl60000000	RG9	10/05/2021	RG9_1	Control	hpx	rif	hpx1	none	hpx1_none	hpx1_none	DM	5	n	NA	0	10	NA	1650	NA	NA	NA	NA	NA	26	29	17	33	NA	NA	NA	32000000	35713802.08	20935677.08	5	NA	27.926260160000002	500	492.6041667	n	NA	60000000	60000000	0	60000000	14.12870959	NA	1440	NA	0.597803371
RG9_12MG16551_noneControl98333333.3333333	RG9	10/05/2021	RG9_1	Control	MG1655	rif	MG16551	none	MG16551_none	MG16551_none	DM	2	n	NA	0	10	NA	4550	NA	NA	NA	NA	NA	45	40	33	91	NA	NA	NA	55400000	49260416.67	40639843.75	2	NA	48.39065043	500	492.6041667	n	NA	98333333.33	98300000	0	98333333.33	13.37802712	NA	1440	NA	1.769007652
RG9_15MG16551_noneControl235833333.333333	RG9	10/05/2021	RG9_1	Control	MG1655	rif	MG16551	none	MG16551_none	MG16551_none	DM	5	n	NA	0	10	NA	3750	NA	NA	NA	NA	NA	95	80	108	75	NA	NA	NA	117000000	98520833.33	133003125	5	NA	32.72506236	500	492.6041667	n	NA	235833333.3	236000000	0	235833333.3	14.91901826	NA	1440	NA	3.566485618
Treatment 20	RG9	10/05/2021	RG9_1	Treatment 20	Gen3	rif	Treatment 20	Treatment 20	Treatment 20	Treatment 20	DM	5	n	NA	0	10	NA	2850	NA	NA	NA	NA	NA	70	51	102	57	NA	NA	NA	86200000	62807031.25	125614062.5	5	NA	1030.858586	500	492.6041667	n	NA	185833333.3	186000000	0	185833333.3	14.9711886	NA	1440	NA	100.7916402
RG9_22hpx1_noneControl12500000	RG9	10/05/2021	RG9_2	Control	hpx	rif	hpx1	none	hpx1_none	hpx1_none	DM	2	n	NA	0	10	NA	1300	NA	NA	NA	NA	NA	5	8	2	26	NA	NA	NA	6180000	9889583.333	2472395.833	2	NA	95.5330965	500	494.4791667	n	NA	12500000	12500000	0	12500000	12.2151105	NA	1440	NA	0.066666666
Treatment 20	RG9	10/05/2021	RG9_2	Treatment 20	Gen3	rif	Treatment 20	Treatment 20	Treatment 20	Treatment 20	DM	2	n	NA	0	10	NA	3250	NA	NA	NA	NA	NA	18	26	23	65	NA	NA	NA	22300000	32141145.83	28432552.08	2	NA	905.1392324	500	494.4791667	n	NA	55833333.33	55800000	0	55833333.33	13.052381	NA	1440	NA	47.71495453
RG9_22MG16551_noneControl70000000	RG9	10/05/2021	RG9_2	Control	MG1655	rif	MG16551	none	MG16551_none	MG16551_none	DM	2	n	NA	0	10	NA	3100	NA	NA	NA	NA	NA	26	37	21	62	NA	NA	NA	32100000	45739322.92	25960156.25	2	NA	45.67404565	500	494.4791667	n	NA	70000000	70000000	0	70000000	13.44678073	NA	1440	NA	1.56515895
Treatment 20	RG9	10/05/2021	RG9_2	Treatment 20	Gen3	rif	Treatment 20	Treatment 20	Treatment 20	Treatment 20	DM	5	n	NA	0	10	NA	2950	NA	NA	NA	NA	NA	95	78	102	59	NA	NA	NA	117000000	96423437.5	126092187.5	5	NA	658.8763872	500	494.4791667	n	NA	229166666.7	229000000	0	229166666.7	15.22930438	NA	1440	NA	93.74516866
RG9_22ancestor1_noneControl74166666.6666667	RG9	10/05/2021	RG9_2	Control	ancestor	rif	ancestor1	none	ancestor1_none	ancestor1_none	DM	2	n	NA	0	10	NA	3150	NA	NA	NA	NA	NA	31	31	27	63	NA	NA	NA	38300000	38322135.42	33377343.75	2	NA	92.82818276	500	494.4791667	n	NA	74166666.67	74200000	0	74166666.67	13.50711313	NA	1440	NA	2.948664937
RG9_35ancestor1_noneControl45833333.3333333	RG9	10/05/2021	RG9_3	Control	ancestor	rif	ancestor1	none	ancestor1_none	ancestor1_none	DM	5	n	NA	0	10	NA	3150	NA	NA	NA	NA	NA	17	21	17	63	NA	NA	NA	21200000	26140625	21161458.33	5	NA	24.79242492	500	497.9166667	n	NA	45833333.33	45800000	0	45833333.33	12.82273398	NA	1440	NA	0.287667655
RG9_35hpx1_noneControl20000000	RG9	10/05/2021	RG9_3	Control	hpx	rif	hpx1	none	hpx1_none	hpx1_none	DM	5	n	NA	0	10	NA	1900	NA	NA	NA	NA	NA	10	4	10	38	NA	NA	NA	12400000	4979166.667	12447916.67	5	NA	59.78866821	500	497.9166667	n	NA	20000000	20000000	0	20000000	12.35568917	NA	1440	NA	0.071573079
RG9_32MG16551_noneControl31666666.6666667	RG9	10/05/2021	RG9_3	Control	MG1655	rif	MG16551	none	MG16551_none	MG16551_none	DM	2	n	NA	0	10	NA	3950	NA	NA	NA	NA	NA	15	13	10	79	NA	NA	NA	18700000	16182291.67	12447916.67	2	NA	36.33106742	500	497.9166667	n	NA	31666666.67	31700000	0	31666666.67	11.96280095	NA	1440	NA	0.066784535
RG9_35MG16551_noneControl68333333.3333333	RG9	10/05/2021	RG9_3	Control	MG1655	rif	MG16551	none	MG16551_none	MG16551_none	DM	5	n	NA	0	10	NA	2700	NA	NA	NA	NA	NA	27	30	25	54	NA	NA	NA	33600000	37343750	31119791.67	5	NA	16.80356173	500	497.9166667	n	NA	68333333.33	68300000	0	68333333.33	13.62131869	NA	1440	NA	0.065668994
Treatment 19	RG9	10/05/2021	RG9_3	Treatment 19	Gen3	rif	Treatment 19	Treatment 19	Treatment 19	Treatment 19	DM	5	n	NA	0	10	NA	3100	NA	NA	NA	NA	NA	22	15	15	62	NA	NA	NA	27400000	18671875	18671875	5	NA	205.6080045	500	497.9166667	n	NA	43333333.33	43300000	0	43333333.33	12.76489759	NA	1440	NA	3.450105748
RG9_42hpx1_noneControl5833333.33333333	RG9	10/05/2021	RG9_4	Control	hpx	rif	hpx1	none	hpx1_none	hpx1_none	DM	2	n	NA	0	10	NA	1750	NA	NA	NA	NA	NA	3	1	3	35	NA	NA	NA	3710000	1236718.75	3710156.25	2	NA	0	500	494.6875	n	NA	5833333.333	5830000	0	5833333.333	10.68733923	NA	1440	NA	0
Treatment 19	RG9	10/05/2021	RG9_4	Treatment 19	Gen3	rif	Treatment 19	Treatment 19	Treatment 19	Treatment 19	DM	2	n	NA	0	10	NA	3350	NA	NA	NA	NA	NA	13	6	8	67	NA	NA	NA	16100000	7420312.5	9893750	2	NA	163.7064129	500	494.6875	n	NA	22500000	22500000	0	22500000	11.69806564	NA	1440	NA	1.57942365
RG9_42MG16551_noneControl42500000	RG9	10/05/2021	RG9_4	Control	MG1655	rif	MG16551	none	MG16551_none	MG16551_none	DM	2	n	NA	0	10	NA	3600	NA	NA	NA	NA	NA	17	15	19	72	NA	NA	NA	21000000	18550781.25	23497656.25	2	NA	0	500	494.6875	n	NA	42500000	42500000	0	42500000	12.51176766	NA	1440	NA	0
Treatment 19	RG9	10/05/2021	RG9_4	Treatment 19	Gen3	rif	Treatment 19	Treatment 19	Treatment 19	Treatment 19	DM	5	n	NA	0	10	NA	2950	NA	NA	NA	NA	NA	25	25	20	59	NA	NA	NA	30900000	30917968.75	24734375	5	NA	188.6829906	500	494.6875	n	NA	58333333.33	58300000	0	58333333.33	13.25590729	NA	1440	NA	5.575446648
RG9_42ancestor1_noneControl42500000	RG9	10/05/2021	RG9_4	Control	ancestor	rif	ancestor1	none	ancestor1_none	ancestor1_none	DM	2	n	NA	0	10	NA	3950	NA	NA	NA	NA	NA	16	15	20	79	NA	NA	NA	19800000	18550781.25	24734375	2	NA	0	500	494.6875	n	NA	42500000	42500000	0	42500000	12.37791192	NA	1440	NA	0
RG10_15ancestor1_noneControl436666666.666667	RG10	17/05/2021	RG10_1	Control	ancestor	rif	ancestor1	none	ancestor1_none	ancestor1_none	DM	5	n	NA	0	10	NA	3000	NA	NA	NA	NA	NA	177	156	191	30	NA	NA	NA	438000000	386384375	473073177.1	5	NA	9.424920815	1000	990.7291667	n	NA	436666666.7	437000000	0	436666666.7	17.13777301	NA	1440	NA	6.683646412
Treatment 20	RG10	17/05/2021	RG10_1	Treatment 20	Gen3	nal	Treatment 20	Treatment 20	Treatment 20	Treatment 20	DM	2	n	NA	0	10	NA	3000	NA	NA	NA	NA	NA	51	49	68	30	NA	NA	NA	126000000	121364322.9	168423958.3	2	NA	19.72268605	1000	990.7291667	n	NA	140000000	140000000	0	140000000	15.49666743	NA	1440	NA	2.473896195
RG10_15hpx1_noneControl173333333.333333	RG10	17/05/2021	RG10_1	Control	hpx	rif	hpx1	none	hpx1_none	hpx1_none	DM	5	n	NA	0	10	NA	1800	NA	NA	NA	NA	NA	69	68	71	18	NA	NA	NA	171000000	168423958.3	175854427.1	5	NA	18.87886856	1000	990.7291667	n	NA	173333333.3	173000000	0	173333333.3	16.54175532	NA	1440	NA	3.212310041
RG10_12MG16551_noneControl176666666.666667	RG10	17/05/2021	RG10_1	Control	MG1655	rif	MG16551	none	MG16551_none	MG16551_none	DM	2	n	NA	0	10	NA	3700	NA	NA	NA	NA	NA	69	65	78	37	NA	NA	NA	171000000	160993489.6	193192187.5	2	NA	16.69200027	1000	990.7291667	n	NA	176666666.7	177000000	0	176666666.7	15.52970769	NA	1440	NA	3.498286539
RG10_12ancestor1_noneControl213333333.333333	RG10	17/05/2021	RG10_1	Control	ancestor	rif	ancestor1	none	ancestor1_none	ancestor1_none	DM	2	n	NA	0	10	NA	4100	NA	NA	NA	NA	NA	95	82	79	41	NA	NA	NA	235000000	203099479.2	195669010.4	2	NA	21.92818617	1000	990.7291667	n	NA	213333333.3	213000000	0	213333333.3	15.6536886	NA	1440	NA	3.50352221
RG10_25ancestor1_noneControl445833333.333333	RG10	17/05/2021	RG10_2	Control	ancestor	rif	ancestor1	none	ancestor1_none	ancestor1_none	DM	5	n	NA	0	10	NA	2500	NA	NA	NA	NA	NA	180	196	159	25	NA	NA	NA	445000000	485048958.3	393483593.8	5	NA	13.41479449	1000	989.8958333	n	NA	445833333.3	446000000	0	445833333.3	17.42956549	NA	1440	NA	7.30419945
RG10_22hpx1_noneControl45833333.3333333	RG10	17/05/2021	RG10_2	Control	hpx	rif	hpx1	none	hpx1_none	hpx1_none	DM	2	n	NA	0	10	NA	3200	NA	NA	NA	NA	NA	18	16	21	32	NA	NA	NA	44500000	39595833.33	51969531.25	2	NA	23.44398483	1000	989.8958333	n	NA	45833333.33	45800000	0	45833333.33	13.79138631	NA	1440	NA	0.809326487
Treatment 20	RG10	17/05/2021	RG10_2	Treatment 20	Gen3	nal	Treatment 20	Treatment 20	Treatment 20	Treatment 20	DM	2	n	NA	0	10	NA	2500	NA	NA	NA	NA	NA	54	42	41	25	NA	NA	NA	134000000	103939062.5	101464322.9	2	NA	51.43348198	1000	989.8958333	n	NA	114166666.7	114000000	0	114166666.7	15.46420249	NA	1440	NA	4.852840074
RG10_25MG16551_noneControl441666666.666667	RG10	17/05/2021	RG10_2	Control	MG1655	rif	MG16551	none	MG16551_none	MG16551_none	DM	5	n	NA	0	10	NA	2800	NA	NA	NA	NA	NA	190	164	176	28	NA	NA	NA	470000000	405857291.7	435554166.7	5	NA	11.150646010000001	1000	989.8958333	n	NA	441666666.7	442000000	0	441666666.7	17.25252022	NA	1440	NA	6.068872488
Treatment 20	RG10	17/05/2021	RG10_2	Treatment 20	Gen3	nal	Treatment 20	Treatment 20	Treatment 20	Treatment 20	DM	5	n	NA	0	10	NA	3300	NA	NA	NA	NA	NA	154	131	102	33	NA	NA	NA	381000000	324190885.4	252423437.5	5	NA	22.27155904	1000	989.8958333	n	NA	322500000	323000000	0	322500000	16.56182223	NA	1440	NA	7.622563443
RG10_35ancestor1_noneControl89166666.6666667	RG10	17/05/2021	RG10_3	Control	ancestor	rif	ancestor1	none	ancestor1_none	ancestor1_none	DM	5	n	NA	0	10	NA	3000	NA	NA	NA	NA	NA	31	35	41	30	NA	NA	NA	77300000	87308593.75	102275781.3	5	NA	11.86912981	1000	997.8125	n	NA	89166666.67	89200000	0	89166666.67	14.85609501	NA	1440	NA	0.917182143
Treatment 19	RG10	17/05/2021	RG10_3	Treatment 19	Gen3	nal	Treatment 19	Treatment 19	Treatment 19	Treatment 19	DM	2	n	NA	0	10	NA	3000	NA	NA	NA	NA	NA	5	10	9	30	NA	NA	NA	12500000	24945312.5	22450781.25	2	NA	19.03196292	1000	997.8125	n	NA	20000000	20000000	0	20000000	12.69959053	NA	1440	NA	0.165957103
RG10_35hpx1_noneControl15833333.3333333	RG10	17/05/2021	RG10_3	Control	hpx	rif	hpx1	none	hpx1_none	hpx1_none	DM	5	n	NA	0	10	NA	3500	NA	NA	NA	NA	NA	4	6	9	35	NA	NA	NA	9980000	14967187.5	22450781.25	5	NA	0	1000	997.8125	n	NA	15833333.33	15800000	0	15833333.33	12.14016312	NA	1440	NA	0
RG10_32MG16551_noneControl50833333.3333333	RG10	17/05/2021	RG10_3	Control	MG1655	rif	MG16551	none	MG16551_none	MG16551_none	DM	2	n	NA	0	10	NA	2600	NA	NA	NA	NA	NA	24	22	15	26	NA	NA	NA	59900000	54879687.5	37417968.75	2	NA	19.92156199	1000	997.8125	n	NA	50833333.33	50800000	0	50833333.33	14.25181624	NA	1440	NA	0.357142837
RG10_32ancestor1_noneControl38333333.3333333	RG10	17/05/2021	RG10_3	Control	ancestor	rif	ancestor1	none	ancestor1_none	ancestor1_none	DM	2	n	NA	0	10	NA	3100	NA	NA	NA	NA	NA	15	15	16	31	NA	NA	NA	37400000	37417968.75	39912500	2	NA	9.109515579	1000	997.8125	n	NA	38333333.33	38300000	0	38333333.33	13.59088427	NA	1440	NA	0.149940989
RG10_45ancestor1_noneControl98333333.3333333	RG10	17/05/2021	RG10_4	Control	ancestor	rif	ancestor1	none	ancestor1_none	ancestor1_none	DM	5	n	NA	0	10	NA	2600	NA	NA	NA	NA	NA	36	43	39	26	NA	NA	NA	89300000	106615364.6	96697656.25	5	NA	17.8823994	1000	991.7708333	n	NA	98333333.33	98300000	0	98333333.33	15.19496001	NA	1440	NA	1.259858036
RG10_42hpx1_noneControl12500000	RG10	17/05/2021	RG10_4	Control	hpx	rif	hpx1	none	hpx1_none	hpx1_none	DM	2	n	NA	0	10	NA	2300	NA	NA	NA	NA	NA	8	NA	2	23	NA	NA	NA	19800000	NA	4958854.167	2	NA	0	1000	991.7708333	n	NA	12500000	12500000	0	12500000	12.39608532	NA	1440	NA	0
Treatment 19	RG10	17/05/2021	RG10_4	Treatment 19	Gen3	nal	Treatment 19	Treatment 19	Treatment 19	Treatment 19	DM	2	n	NA	0	10	NA	2900	NA	NA	NA	NA	NA	12	8	3	29	NA	NA	NA	29800000	19835416.67	7438281.25	2	NA	0	1000	991.7708333	n	NA	19166666.67	19200000	0	19166666.67	12.67833764	NA	1440	NA	0
RG10_45MG16551_noneControl55000000	RG10	17/05/2021	RG10_4	Control	MG1655	rif	MG16551	none	MG16551_none	MG16551_none	DM	5	n	NA	0	10	NA	3100	NA	NA	NA	NA	NA	22	19	25	31	NA	NA	NA	54500000	47109114.58	61985677.08	5	NA	33.13675603	1000	991.7708333	n	NA	55000000	55000000	0	55000000	14.10295449	NA	1440	NA	1.191970724
Treatment 19	RG10	17/05/2021	RG10_4	Treatment 19	Gen3	nal	Treatment 19	Treatment 19	Treatment 19	Treatment 19	DM	5	n	NA	0	10	NA	3700	NA	NA	NA	NA	NA	20	28	18	37	NA	NA	NA	49600000	69423958.33	44629687.5	5	NA	6.342228404	1000	991.7708333	n	NA	55000000	55000000	0	55000000	13.84769743	NA	1440	NA	0.147458978
RG11_15ancestor1_noneControl250000000	RG11	24/05/2021	RG11_1	Control	ancestor	rif	ancestor1	none	ancestor1_none	ancestor1_none	DM	5	n	NA	0	10	NA	600	NA	NA	NA	NA	NA	NA	93	107	6	NA	NA	NA	NA	230828906.3	265577343.8	5	NA	23.4554782	1000	992.8125	n	NA	250000000	250000000	0	250000000	18.65812735	NA	1440	NA	5.403467376
Treatment 20	RG11	24/05/2021	RG11_1	Treatment 20	Gen3	nal	Treatment 20	Treatment 20	Treatment 20	Treatment 20	DM	2	n	NA	0	10	NA	2500	NA	NA	NA	NA	NA	34	22	27	25	NA	NA	NA	84400000	54604687.5	67014843.75	2	NA	24.10229875	1000	992.8125	n	NA	69166666.67	69200000	0	69166666.67	14.7454544	NA	1440	NA	1.683921427
RG11_15MG16551_noneControl270000000	RG11	24/05/2021	RG11_1	Control	MG1655	rif	MG16551	none	MG16551_none	MG16551_none	DM	5	n	NA	0	10	NA	2800	NA	NA	NA	NA	NA	105	112	107	28	NA	NA	NA	261000000	277987500	265577343.8	5	NA	13.5589522	1000	992.8125	n	NA	270000000	270000000	0	270000000	16.54676624	NA	1440	NA	4.547901901
Treatment 20	RG11	24/05/2021	RG11_1	Treatment 20	Gen3	nal	Treatment 20	Treatment 20	Treatment 20	Treatment 20	DM	5	n	NA	0	10	NA	3900	NA	NA	NA	NA	NA	75	94	91	39	NA	NA	NA	186000000	233310937.5	225864843.8	5	NA	21.30478486	1000	992.8125	n	NA	216666666.7	217000000	0	216666666.7	15.75123675	NA	1440	NA	4.074279086
RG11_12ancestor1_noneControl103333333.333333	RG11	24/05/2021	RG11_1	Control	ancestor	rif	ancestor1	none	ancestor1_none	ancestor1_none	DM	2	n	NA	0	10	NA	3700	NA	NA	NA	NA	NA	35	46	43	37	NA	NA	NA	86900000	114173437.5	106727343.8	2	NA	35.94885666	1000	992.8125	n	NA	103333333.3	103000000	0	103333333.3	14.7590141	NA	1440	NA	2.592164788
RG11_22hpx1_noneControl18333333.3333333	RG11	24/05/2021	RG11_2	Control	hpx	rif	hpx1	none	hpx1_none	hpx1_none	DM	2	n	NA	0	10	NA	3100	NA	NA	NA	NA	NA	7	8	7	31	NA	NA	NA	17300000	19772916.67	17301302.08	2	NA	26.85989657	1000	988.6458333	n	NA	18333333.33	18300000	0	18333333.33	12.51343898	NA	1440	NA	0.233810027
Treatment 20	RG11	24/05/2021	RG11_2	Treatment 20	Gen3	nal	Treatment 20	Treatment 20	Treatment 20	Treatment 20	DM	2	n	NA	0	10	NA	1400	NA	NA	NA	NA	NA	33	26	36	14	NA	NA	NA	81600000	64261979.17	88978125	2	NA	23.91633248	1000	988.6458333	n	NA	79166666.67	79200000	0	79166666.67	15.77070436	NA	1440	NA	1.961355164
RG11_25hpx1_noneControl110833333.333333	RG11	24/05/2021	RG11_2	Control	hpx	rif	hpx1	none	hpx1_none	hpx1_none	DM	5	n	NA	0	10	NA	2600	NA	NA	NA	NA	NA	46	45	42	26	NA	NA	NA	114000000	111222656.3	103807812.5	5	NA	29.51981707	1000	988.6458333	n	NA	110833333.3	111000000	0	110833333.3	15.36304639	NA	1440	NA	2.326045764
RG11_22MG16551_noneControl106666666.666667	RG11	24/05/2021	RG11_2	Control	MG1655	rif	MG16551	none	MG16551_none	MG16551_none	DM	2	n	NA	0	10	NA	3000	NA	NA	NA	NA	NA	44	35	49	30	NA	NA	NA	109000000	86506510.42	121109114.6	2	NA	34.43942134	1000	988.6458333	n	NA	106666666.7	107000000	0	106666666.7	15.10131307	NA	1440	NA	2.273989153
Treatment 20	RG11	24/05/2021	RG11_2	Treatment 20	Gen3	nal	Treatment 20	Treatment 20	Treatment 20	Treatment 20	DM	5	n	NA	0	10	NA	2500	NA	NA	NA	NA	NA	88	80	95	25	NA	NA	NA	218000000	197729166.7	234803385.4	5	NA	30.36046135	1000	988.6458333	n	NA	219166666.7	219000000	0	219166666.7	16.40326647	NA	1440	NA	5.85549258
RG11_35ancestor1_noneControl283333333.333333	RG11	24/05/2021	RG11_3	Control	ancestor	rif	ancestor1	none	ancestor1_none	ancestor1_none	DM	5	n	NA	0	10	NA	1000	NA	NA	NA	NA	NA	105	123	112	10	NA	NA	NA	262000000	306923437.5	279475000	5	NA	16.90938029	1000	998.125	n	NA	283333333.3	283000000	0	283333333.3	18.10943322	NA	1440	NA	4.2581971770000004
Treatment 19	RG11	24/05/2021	RG11_3	Treatment 19	Gen3	nal	Treatment 19	Treatment 19	Treatment 19	Treatment 19	DM	2	n	NA	0	10	NA	3000	NA	NA	NA	NA	NA	16	17	22	30	NA	NA	NA	39900000	42420312.5	54896875	2	NA	12.42825994	1000	998.125	n	NA	45833333.33	45800000	0	45833333.33	13.8964395	NA	1440	NA	0.062500002
RG11_35MG16551_noneControl135833333.333333	RG11	24/05/2021	RG11_3	Control	MG1655	rif	MG16551	none	MG16551_none	MG16551_none	DM	5	n	NA	0	10	NA	3000	NA	NA	NA	NA	NA	57	50	56	30	NA	NA	NA	142000000	124765625	139737500	5	NA	12.66098525	1000	998.125	n	NA	135833333.3	136000000	0	135833333.3	15.46380794	NA	1440	NA	1.608088854
Treatment 19	RG11	24/05/2021	RG11_3	Treatment 19	Gen3	nal	Treatment 19	Treatment 19	Treatment 19	Treatment 19	DM	5	n	NA	0	10	NA	3300	NA	NA	NA	NA	NA	83	98	109	33	NA	NA	NA	207000000	244540625	271989062.5	5	NA	6.236730219	1000	998.125	n	NA	241666666.7	242000000	0	241666666.7	16.15748535	NA	1440	NA	1.15885733
RG11_32ancestor1_noneControl90833333.3333333	RG11	24/05/2021	RG11_3	Control	ancestor	rif	ancestor1	none	ancestor1_none	ancestor1_none	DM	2	n	NA	0	10	NA	2000	NA	NA	NA	NA	NA	37	29	43	20	NA	NA	NA	92300000	72364062.5	107298437.5	2	NA	14.88337747	1000	998.125	n	NA	90833333.33	90800000	0	90833333.33	15.46822661	NA	1440	NA	1.096107381
RG11_42hpx1_noneControl25000000	RG11	24/05/2021	RG11_4	Control	hpx	rif	hpx1	none	hpx1_none	hpx1_none	DM	2	n	NA	0	10	NA	2700	NA	NA	NA	NA	NA	9	14	7	27	NA	NA	NA	22300000	34686458.33	17343229.17	2	NA	26.6991281	1000	991.0416667	n	NA	25000000	25000000	0	25000000	13.16369869	NA	1440	NA	0.349088666
Treatment 19	RG11	24/05/2021	RG11_4	Treatment 19	Gen3	nal	Treatment 19	Treatment 19	Treatment 19	Treatment 19	DM	2	n	NA	0	10	NA	1900	NA	NA	NA	NA	NA	20	13	28	19	NA	NA	NA	49600000	32208854.17	69372916.67	2	NA	11.3392627	1000	991.0416667	n	NA	50833333.33	50800000	0	50833333.33	14.69450542	NA	1440	NA	0.0651883
RG11_45hpx1_noneControl85833333.3333333	RG11	24/05/2021	RG11_4	Control	hpx	rif	hpx1	none	hpx1_none	hpx1_none	DM	5	n	NA	0	10	NA	3600	NA	NA	NA	NA	NA	23	54	26	36	NA	NA	NA	57000000	133790625	64417708.33	5	NA	11.01113594	1000	991.0416667	n	NA	85833333.33	85800000	0	85833333.33	14.52827112	NA	1440	NA	0.650212351
RG11_42MG16551_noneControl86666666.6666667	RG11	24/05/2021	RG11_4	Control	MG1655	rif	MG16551	none	MG16551_none	MG16551_none	DM	2	n	NA	0	10	NA	2300	NA	NA	NA	NA	NA	37	38	29	23	NA	NA	NA	91700000	94148958.33	71850520.83	2	NA	12.44342031	1000	991.0416667	n	NA	86666666.67	86700000	0	86666666.67	15.18857336	NA	1440	NA	0.660336913
Treatment 19	RG11	24/05/2021	RG11_4	Treatment 19	Gen3	nal	Treatment 19	Treatment 19	Treatment 19	Treatment 19	DM	5	n	NA	0	10	NA	2000	NA	NA	NA	NA	NA	67	74	74	20	NA	NA	NA	166000000	183342708.3	183342708.3	5	NA	5.843115078	1000	991.0416667	n	NA	179166666.7	179000000	0	179166666.7	16.43796035	NA	1440	NA	0.678914411
RG12_15hpx2_noneControl112500000	RG12	07/06/2021	RG12_1	Control	hpx	rif	hpx1	none	hpx2_none	hpx1_none	DM	5	n	NA	0	10	NA	3000	NA	NA	NA	NA	NA	NA	NA	45	30	NA	NA	NA	NA	NA	111457031.3	5	NA	19.28231827	1000	990.7291667	n	NA	112500000	113000000	0	112500000	15.18116561	NA	1440	NA	1.646265216
RG12_12MG16551_noneControl100833333.333333	RG12	07/06/2021	RG12_1	Control	MG1655	rif	MG16551	none	MG16551_none	MG16551_none	DM	2	n	NA	0	10	NA	6300	NA	NA	NA	NA	NA	50	45	26	63	NA	NA	NA	124000000	111457031.3	64397395.83	2	NA	25.58081624	1000	990.7291667	n	NA	100833333.3	101000000	0	100833333.3	13.95282392	NA	1440	NA	2.072189684
RG12_15MG16551_noneControl328333333.333333	RG12	07/06/2021	RG12_1	Control	MG1655	rif	MG16551	none	MG16551_none	MG16551_none	DM	5	n	NA	0	10	NA	5000	NA	NA	NA	NA	NA	146	110	138	50	NA	NA	NA	362000000	272450520.8	341801562.5	5	NA	10.0353373	1000	990.7291667	n	NA	328333333.3	328000000	0	328333333.3	15.98943623	NA	1440	NA	3.552431274
Treatment 20	RG12	07/06/2021	RG12_1	Treatment 20	Gen3	nal	Treatment 20	Treatment 20	Treatment 20	Treatment 20	DM	5	n	NA	0	10	NA	4200	NA	NA	NA	NA	NA	119	98	103	42	NA	NA	NA	295000000	242728645.8	255112760.4	5	NA	18.77312101	1000	990.7291667	n	NA	266666666.7	267000000	0	266666666.7	15.94085128	NA	1440	NA	4.984914016
RG12_12ancestor1_noneControl119166666.666667	RG12	07/06/2021	RG12_1	Control	ancestor	rif	ancestor1	none	ancestor1_none	ancestor1_none	DM	2	n	NA	0	10	NA	6100	NA	NA	NA	NA	NA	46	49	48	61	NA	NA	NA	114000000	121364322.9	118887500	2	NA	21.45378052	1000	990.7291667	n	NA	119166666.7	119000000	0	119166666.7	14.2403746	NA	1440	NA	3.269173246
RG12_25ancestor1_noneControl276666666.666667	RG12	07/06/2021	RG12_2	Control	ancestor	rif	ancestor1	none	ancestor1_none	ancestor1_none	DM	5	n	NA	0	10	NA	7100	NA	NA	NA	NA	NA	113	113	106	71	NA	NA	NA	280000000	279645572.9	262322395.8	5	NA	16.98320844	1000	989.8958333	n	NA	276666666.7	277000000	0	276666666.7	15.23531891	NA	1440	NA	4.517312755
RG12_22hpx2_noneControl14166666.6666667	RG12	07/06/2021	RG12_2	Control	hpx	rif	hpx1	none	hpx2_none	hpx1_none	DM	2	n	NA	0	10	NA	0	NA	NA	NA	NA	NA	4	6	7	0	NA	NA	NA	9900000	14848437.5	17323177.08	2	NA	0	1000	989.8958333	n	NA	14166666.67	14200000	0	14166666.67	NA	NA	1440	NA	0
RG12_22MG16551_noneControl101666666.666667	RG12	07/06/2021	RG12_2	Control	MG1655	rif	MG16551	none	MG16551_none	MG16551_none	DM	2	n	NA	0	10	NA	5400	NA	NA	NA	NA	NA	30	45	47	54	NA	NA	NA	74200000	111363281.3	116312760.4	2	NA	25.6278954	1000	989.8958333	n	NA	101666666.7	102000000	0	101666666.7	14.18587643	NA	1440	NA	2.934522759
RG12_25MG16551_noneControl282500000	RG12	07/06/2021	RG12_2	Control	MG1655	rif	MG16551	none	MG16551_none	MG16551_none	DM	5	n	NA	0	10	NA	5900	NA	NA	NA	NA	NA	124	100	115	59	NA	NA	NA	307000000	247473958.3	284595052.1	5	NA	14.15892597	1000	989.8958333	n	NA	282500000	283000000	0	282500000	15.53252501	NA	1440	NA	4.211992563
RG12_22ancestor1_noneControl120000000	RG12	07/06/2021	RG12_2	Control	ancestor	rif	ancestor1	none	ancestor1_none	ancestor1_none	DM	2	n	NA	0	10	NA	5900	NA	NA	NA	NA	NA	50	46	48	59	NA	NA	NA	124000000	113838020.8	118787500	2	NA	37.21191843	1000	989.8958333	n	NA	120000000	120000000	0	120000000	14.29730855	NA	1440	NA	3.593266109
RG12_35hpx2_noneControl19166666.6666667	RG12	07/06/2021	RG12_3	Control	hpx	rif	hpx1	none	hpx2_none	hpx1_none	DM	5	n	NA	0	10	NA	2500	NA	NA	NA	NA	NA	7	8	8	25	NA	NA	NA	17400000	19893604.17	19893604.17	5	NA	29.82267793	1000	994.6802083	n	NA	19166666.67	19200000	0	19166666.67	12.89668842	NA	1440	NA	0.062500002
RG12_32MG16551_noneControl31666666.6666667	RG12	07/06/2021	RG12_3	Control	MG1655	rif	MG16551	none	MG16551_none	MG16551_none	DM	2	n	NA	0	10	NA	6400	NA	NA	NA	NA	NA	9	16	13	64	NA	NA	NA	22400000	39787208.33	32327106.77	2	NA	14.18465808	1000	994.6802083	n	NA	31666666.67	31700000	0	31666666.67	12.26491016	NA	1440	NA	0.211599943
RG12_35MG16551_noneControl52500000	RG12	07/06/2021	RG12_3	Control	MG1655	rif	MG16551	none	MG16551_none	MG16551_none	DM	5	n	NA	0	10	NA	6300	NA	NA	NA	NA	NA	22	20	21	63	NA	NA	NA	54700000	49734010.42	52220710.94	5	NA	16.38415993	1000	994.6802083	n	NA	52500000	52500000	0	52500000	13.01698265	NA	1440	NA	0.572108378
Treatment 19	RG12	07/06/2021	RG12_3	Treatment 19	Gen3	nal	Treatment 19	Treatment 19	Treatment 19	Treatment 19	DM	5	n	NA	0	10	NA	5300	NA	NA	NA	NA	NA	28	30	16	53	NA	NA	NA	69600000	74601015.63	39787208.33	5	NA	10.09946527	1000	994.6802083	n	NA	61666666.67	61700000	0	61666666.67	13.49851556	NA	1440	NA	0.075890987
RG12_32ancestor1_noneControl29166666.6666667	RG12	07/06/2021	RG12_3	Control	ancestor	rif	ancestor1	none	ancestor1_none	ancestor1_none	DM	2	n	NA	0	10	NA	6700	NA	NA	NA	NA	NA	10	13	12	67	NA	NA	NA	24900000	32327106.77	29840406.25	2	NA	19.70962628	1000	994.6802083	n	NA	29166666.67	29200000	0	29166666.67	12.08017648	NA	1440	NA	0.065745418
RG12_45ancestor1_noneControl62500000	RG12	07/06/2021	RG12_4	Control	ancestor	rif	ancestor1	none	ancestor1_none	ancestor1_none	DM	5	n	NA	0	10	NA	8500	NA	NA	NA	NA	NA	24	31	20	85	NA	NA	NA	59700000	77087716.15	49734010.42	5	NA	13.76506012	1000	994.6802083	n	NA	62500000	62500000	0	62500000	12.8364104	NA	1440	NA	0.714762684
RG12_42hpx2_noneControl6666666.66666667	RG12	07/06/2021	RG12_4	Control	hpx	rif	hpx1	none	hpx2_none	hpx1_none	DM	2	n	NA	0	10	NA	6600	NA	NA	NA	NA	NA	1	2	5	66	NA	NA	NA	2490000	4973401.042	12433502.6	2	NA	0	1000	994.6802083	n	NA	6666666.667	6670000	0	6666666.667	9.97258853	NA	1440	NA	0
RG12_42MG16551_noneControl55833333.3333333	RG12	07/06/2021	RG12_4	Control	MG1655	rif	MG16551	none	MG16551_none	MG16551_none	DM	2	n	NA	0	10	NA	5900	NA	NA	NA	NA	NA	24	19	24	59	NA	NA	NA	59700000	47247309.9	59680812.5	2	NA	12.82492043	1000	994.6802083	n	NA	55833333.33	55800000	0	55833333.33	13.20042879	NA	1440	NA	0.447177956
RG12_45MG16551_noneControl55000000	RG12	07/06/2021	RG12_4	Control	MG1655	rif	MG16551	none	MG16551_none	MG16551_none	DM	5	n	NA	0	10	NA	5300	NA	NA	NA	NA	NA	25	21	20	53	NA	NA	NA	62200000	52220710.94	49734010.42	5	NA	18.0646089	1000	994.6802083	n	NA	55000000	55000000	0	55000000	13.33345631	NA	1440	NA	0.784120243
RG12_42ancestor1_noneControl31666666.6666667	RG12	07/06/2021	RG12_4	Control	ancestor	rif	ancestor1	none	ancestor1_none	ancestor1_none	DM	2	n	NA	0	10	NA	4000	NA	NA	NA	NA	NA	11	15	12	40	NA	NA	NA	27400000	37300507.81	29840406.25	2	NA	0	1000	994.6802083	n	NA	31666666.67	31700000	0	31666666.67	12.94298207	NA	1440	NA	0
RG13_12ancestor1_noneControl255833333.333333	RG13	14/06/2021	RG13_1	Control	ancestor	rif	ancestor1	none	ancestor1_none	ancestor1_none	DM	2	n	NA	0	10	NA	3900	NA	NA	NA	NA	NA	100	105	102	39	NA	NA	NA	247000000	259054687.5	251653125	2	NA	22.15096151	1000	986.875	n	NA	255833333.3	256000000	0	255833333.3	15.98230987	NA	1440	NA	5.23452653
RG13_12hpx1_noneControl29166666.6666667	RG13	14/06/2021	RG13_1	Control	hpx	rif	hpx1	none	hpx1_none	hpx1_none	DM	2	n	NA	0	10	NA	3600	NA	NA	NA	NA	NA	10	10	15	36	NA	NA	NA	24700000	24671875	37007812.5	2	NA	20.51459373	1000	986.875	n	NA	29166666.67	29200000	0	29166666.67	12.96497526	NA	1440	NA	0.066666666
RG13_15hpx1_noneControl80833333.3333333	RG13	14/06/2021	RG13_1	Control	hpx	rif	hpx1	none	hpx1_none	hpx1_none	DM	5	n	NA	0	10	NA	2100	NA	NA	NA	NA	NA	37	38	22	21	NA	NA	NA	91300000	93753125	54278125	5	NA	17.37185677	1000	986.875	n	NA	80833333.33	80800000	0	80833333.33	15.21321266	NA	1440	NA	1.477788477
Treatment 20	RG13	14/06/2021	RG13_1	Treatment 20	Gen3	nal	Treatment 20	Treatment 20	Treatment 20	Treatment 20	DM	5	n	NA	0	10	NA	3100	NA	NA	NA	NA	NA	81	80	88	31	NA	NA	NA	200000000	197375000	217112500	5	NA	12.84048353	1000	986.875	n	NA	207500000	208000000	0	207500000	16.01142286	NA	1440	NA	3.041842104
RG13_12ancestor1_noneControl100000000	RG13	14/06/2021	RG13_1	Control	ancestor	rif	ancestor1	none	ancestor1_none	ancestor1_none	DM	2	n	NA	0	10	NA	3700	NA	NA	NA	NA	NA	51	35	34	37	NA	NA	NA	126000000	86351562.5	83884375	2	NA	42.87255119	1000	986.875	n	NA	100000000	100000000	0	100000000	14.70305447	NA	1440	NA	3.750563356
RG13_22hpx1_noneControl20000000	RG13	14/06/2021	RG13_2	Control	hpx	rif	hpx1	none	hpx1_none	hpx1_none	DM	2	n	NA	0	10	NA	3200	NA	NA	NA	NA	NA	8	8	8	32	NA	NA	NA	19800000	19808333.33	19808333.33	2	NA	17.23046922	1000	990.4166667	n	NA	20000000	20000000	0	20000000	12.59574797	NA	1440	NA	0.142808992
Treatment 20	RG13	14/06/2021	RG13_2	Treatment 20	Gen3	nal	Treatment 20	Treatment 20	Treatment 20	Treatment 20	DM	2	n	NA	0	10	NA	3600	NA	NA	NA	NA	NA	31	27	35	36	NA	NA	NA	76800000	66853125	86661458.33	2	NA	20.75042526	1000	990.4166667	n	NA	77500000	77500000	0	77500000	14.38001928	NA	1440	NA	1.420795619
RG13_25hpx1_noneControl104166666.666667	RG13	14/06/2021	RG13_2	Control	hpx	rif	hpx1	none	hpx1_none	hpx1_none	DM	5	n	NA	0	10	NA	3000	NA	NA	NA	NA	NA	44	39	42	30	NA	NA	NA	109000000	96565625	103993750	5	NA	18.1134463	1000	990.4166667	n	NA	104166666.7	104000000	0	104166666.7	15.06967916	NA	1440	NA	1.74500728
RG13_25MG16551_noneControl228333333.333333	RG13	14/06/2021	RG13_2	Control	MG1655	rif	MG16551	none	MG16551_none	MG16551_none	DM	5	n	NA	0	10	NA	4700	NA	NA	NA	NA	NA	104	84	86	47	NA	NA	NA	258000000	207987500	212939583.3	5	NA	26.33461505	1000	990.4166667	n	NA	228333333.3	228000000	0	228333333.3	15.5542287	NA	1440	NA	5.366508462
RG13_22ancestor1_noneControl113333333.333333	RG13	14/06/2021	RG13_2	Control	ancestor	rif	ancestor1	none	ancestor1_none	ancestor1_none	DM	2	n	NA	0	10	NA	3200	NA	NA	NA	NA	NA	45	60	31	32	NA	NA	NA	111000000	148562500	76757291.67	2	NA	27.53019538	1000	990.4166667	n	NA	113333333.3	113000000	0	113333333.3	15.09824831	NA	1440	NA	3.808700615
RG13_32ancestor1_noneControl65000000	RG13	14/06/2021	RG13_3	Control	ancestor	rif	ancestor1	none	ancestor1_none	ancestor1_none	DM	2	n	NA	0	10	NA	3500	NA	NA	NA	NA	NA	20	32	26	35	NA	NA	NA	49900000	79883333.33	64905208.33	2	NA	16.22861024	1000	998.5416667	n	NA	65000000	65000000	0	65000000	14.17869171	NA	1440	NA	0.4
RG13_32hpx1_noneControl12500000	RG13	14/06/2021	RG13_3	Control	hpx	rif	hpx1	none	hpx1_none	hpx1_none	DM	2	n	NA	0	10	NA	2900	NA	NA	NA	NA	NA	6	5	4	29	NA	NA	NA	15000000	12481770.83	9985416.667	2	NA	0	1000	998.5416667	n	NA	12500000	12500000	0	12500000	12.07148211	NA	1440	NA	0
RG13_35hpx1_noneControl13333333.3333333	RG13	14/06/2021	RG13_3	Control	hpx	rif	hpx1	none	hpx1_none	hpx1_none	DM	5	n	NA	0	10	NA	2700	NA	NA	NA	NA	NA	4	4	8	27	NA	NA	NA	9990000	9985416.667	19970833.33	5	NA	44.71987806	1000	998.5416667	n	NA	13333333.33	13300000	0	13333333.33	12.26768501	NA	1440	NA	0.071573079
Treatment 19	RG13	14/06/2021	RG13_3	Treatment 19	Gen3	nal	Treatment 19	Treatment 19	Treatment 19	Treatment 19	DM	5	n	NA	0	10	NA	3300	NA	NA	NA	NA	NA	21	8	26	33	NA	NA	NA	52400000	19970833.33	64905208.33	5	NA	12.36029546	1000	998.5416667	n	NA	45833333.33	45800000	0	45833333.33	13.7595381	NA	1440	NA	0.306443944
RG13_32ancestor1_noneControl40833333.3333333	RG13	14/06/2021	RG13_3	Control	ancestor	rif	ancestor1	none	ancestor1_none	ancestor1_none	DM	2	n	NA	0	10	NA	4900	NA	NA	NA	NA	NA	22	13	14	49	NA	NA	NA	54900000	32452604.17	34948958.33	2	NA	15.18888821	1000	998.5416667	n	NA	40833333.33	40800000	0	40833333.33	13.02257251	NA	1440	NA	0.075712255
RG13_42hpx1_noneControl10833333.3333333	RG13	14/06/2021	RG13_4	Control	hpx	rif	hpx1	none	hpx1_none	hpx1_none	DM	2	n	NA	0	10	NA	2900	NA	NA	NA	NA	NA	4	2	7	29	NA	NA	NA	9970000	4986979.167	17454427.08	2	NA	45.05643803	1000	997.3958333	n	NA	10833333.33	10800000	0	10833333.33	11.86337478	NA	1440	NA	0.233810027
Treatment 19	RG13	14/06/2021	RG13_4	Treatment 19	Gen3	nal	Treatment 19	Treatment 19	Treatment 19	Treatment 19	DM	2	n	NA	0	10	NA	3500	NA	NA	NA	NA	NA	8	12	10	35	NA	NA	NA	19900000	29921875	24934895.83	2	NA	22.80180077	1000	997.3958333	n	NA	25000000	25000000	0	25000000	12.79852363	NA	1440	NA	0.062500002
RG13_45hpx1_noneControl18333333.3333333	RG13	14/06/2021	RG13_4	Control	hpx	rif	hpx1	none	hpx1_none	hpx1_none	DM	5	n	NA	0	10	NA	3000	NA	NA	NA	NA	NA	10	8	4	30	NA	NA	NA	24900000	19947916.67	9973958.333	5	NA	32.29259025	1000	997.3958333	n	NA	18333333.33	18300000	0	18333333.33	12.57345708	NA	1440	NA	0.066666666
RG13_45MG16551_noneControl100833333.333333	RG13	14/06/2021	RG13_4	Control	MG1655	rif	MG16551	none	MG16551_none	MG16551_none	DM	5	n	NA	0	10	NA	4100	NA	NA	NA	NA	NA	32	44	45	41	NA	NA	NA	79800000	109713541.7	112207031.3	5	NA	8.148300722	1000	997.3958333	n	NA	100833333.3	101000000	0	100833333.3	14.58222729	NA	1440	NA	0.502799616
RG13_42ancestor1_noneControl50833333.3333333	RG13	14/06/2021	RG13_4	Control	ancestor	rif	ancestor1	none	ancestor1_none	ancestor1_none	DM	2	n	NA	0	10	NA	4400	NA	NA	NA	NA	NA	22	23	16	44	NA	NA	NA	54900000	57350260.42	39895833.33	2	NA	13.9770544	1000	997.3958333	n	NA	50833333.33	50800000	0	50833333.33	13.49222177	NA	1440	NA	0.142857137
RG14_12sodA1_noneControl80000000	RG14	13/09/2021	RG14_1	Control	sodA	rif	sodA1	none	sodA1_none	sodA1_none	DM	2	n	NA	0	10	NA	2800	NA	NA	NA	NA	NA	35	32	29	28	NA	NA	NA	79800000	72991666.67	66148697.92	2	NA	39.01168209	1000	912.3958333	n	NA	80000000	80000000	0	80000000	14.67001732	NA	1440	NA	3.05477174
RG14_15sodB1_noneControl170000000	RG14	13/09/2021	RG14_1	Control	sodB	rif	sodB1	none	sodB1_none	sodB1_none	DM	5	n	NA	0	10	NA	2700	NA	NA	NA	NA	NA	70	68	66	27	NA	NA	NA	160000000	155107291.7	150545312.5	5	NA	36.9071345	1000	912.3958333	n	NA	170000000	170000000	0	170000000	15.80994758	NA	1440	NA	6.567710948
RG14_12sodC1_noneControl39166666.6666667	RG14	13/09/2021	RG14_1	Control	sodC	rif	sodC1	none	sodC1_none	sodC1_none	DM	2	n	NA	0	10	NA	4200	NA	NA	NA	NA	NA	13	14	20	42	NA	NA	NA	29700000	31933854.17	45619791.67	2	NA	63.31975613	1000	912.3958333	n	NA	39166666.67	39200000	0	39166666.67	13.05468117	NA	1440	NA	1.754369319
RG14_15sodC1_noneControl228333333.333333	RG14	13/09/2021	RG14_1	Control	sodC	rif	sodC1	none	sodC1_none	sodC1_none	DM	5	n	NA	0	10	NA	4000	NA	NA	NA	NA	NA	90	98	86	40	NA	NA	NA	205000000	223536979.2	196165104.2	5	NA	20.10062327	1000	912.3958333	n	NA	228333333.3	228000000	0	228333333.3	15.66851373	NA	1440	NA	5.811710825
RG14_15ancestor1_noneControl273333333.333333	RG14	13/09/2021	RG14_1	Control	ancestor	rif	ancestor1	none	ancestor1_none	ancestor1_none	DM	5	n	NA	0	10	NA	3600	NA	NA	NA	NA	NA	120	95	113	36	NA	NA	NA	274000000	216694010.4	257751822.9	5	NA	15.12828829	1000	912.3958333	n	NA	273333333.3	273000000	0	273333333.3	16.08003674	NA	1440	NA	4.010065844
RG14_22sodB1_noneControl48333333.3333333	RG14	13/09/2021	RG14_2	Control	sodB	rif	sodB1	none	sodB1_none	sodB1_none	DM	2	n	NA	0	10	NA	3500	NA	NA	NA	NA	NA	23	20	15	35	NA	NA	NA	56300000	48979166.67	36734375	2	NA	89.39742947	1000	979.5833333	n	NA	48333333.33	48300000	0	48333333.33	13.72361609	NA	1440	NA	4.735451462
RG14_22sodA1_noneControl80000000	RG14	13/09/2021	RG14_2	Control	sodA	rif	sodA1	none	sodA1_none	sodA1_none	DM	2	n	NA	0	10	NA	2700	NA	NA	NA	NA	NA	27	32	37	27	NA	NA	NA	66100000	78366666.67	90611458.33	2	NA	51.15717655	1000	979.5833333	n	NA	80000000	80000000	0	80000000	14.82499311	NA	1440	NA	4.153702172
RG14_25sodB1_noneControl184166666.666667	RG14	13/09/2021	RG14_2	Control	sodB	rif	sodB1	none	sodB1_none	sodB1_none	DM	5	n	NA	0	10	NA	4100	NA	NA	NA	NA	NA	83	72	66	41	NA	NA	NA	203000000	176325000	161631250	5	NA	28.80913578	1000	979.5833333	n	NA	184166666.7	184000000	0	184166666.7	15.42526866	NA	1440	NA	6.973734848
RG14_25sodC1_noneControl207500000	RG14	13/09/2021	RG14_2	Control	sodC	rif	sodC1	none	sodC1_none	sodC1_none	DM	5	n	NA	0	10	NA	3200	NA	NA	NA	NA	NA	84	80	85	32	NA	NA	NA	206000000	195916666.7	208161458.3	5	NA	33.42165214	1000	979.5833333	n	NA	207500000	208000000	0	207500000	15.95492004	NA	1440	NA	4.269387493
RG14_25ancestor1_noneControl217500000	RG14	13/09/2021	RG14_2	Control	ancestor	rif	ancestor1	none	ancestor1_none	ancestor1_none	DM	5	n	NA	0	10	NA	3800	NA	NA	NA	NA	NA	89	84	88	38	NA	NA	NA	218000000	205712500	215508333.3	5	NA	27.79520051	1000	979.5833333	n	NA	217500000	218000000	0	217500000	15.774896590000001	NA	1440	NA	5.245625994
RG14_32sodB1_noneControl50000000	RG14	13/09/2021	RG14_3	Control	sodB	rif	sodB1	none	sodB1_none	sodB1_none	DM	2	n	NA	0	10	NA	3800	NA	NA	NA	NA	NA	13	23	24	38	NA	NA	NA	31200000	55205989.58	57606250	2	NA	99.75549192	1000	960.1041667	n	NA	50000000	50000000	0	50000000	13.6249039	NA	1440	NA	4.14252677
RG14_35sodA1_noneControl219166666.666667	RG14	13/09/2021	RG14_3	Control	sodA	rif	sodA1	none	sodA1_none	sodA1_none	DM	5	n	NA	0	10	NA	2900	NA	NA	NA	NA	NA	85	91	87	29	NA	NA	NA	204000000	218423697.9	208822656.3	5	NA	39.36096361	1000	960.1041667	n	NA	219166666.7	219000000	0	219166666.7	16.14687881	NA	1440	NA	6.710789259
RG14_35sodB1_noneControl180833333.333333	RG14	13/09/2021	RG14_3	Control	sodB	rif	sodB1	none	sodB1_none	sodB1_none	DM	5	n	NA	0	10	NA	3700	NA	NA	NA	NA	NA	73	58	86	37	NA	NA	NA	175000000	139215104.2	206422395.8	5	NA	32.60440905	1000	960.1041667	n	NA	180833333.3	181000000	0	180833333.3	15.51803869	NA	1440	NA	6.573554267
RG14_35sodC1_noneControl197500000	RG14	13/09/2021	RG14_3	Control	sodC	rif	sodC1	none	sodC1_none	sodC1_none	DM	5	n	NA	0	10	NA	3700	NA	NA	NA	NA	NA	82	70	85	37	NA	NA	NA	197000000	168018229.2	204022135.4	5	NA	17.49931416	1000	960.1041667	n	NA	197500000	198000000	0	197500000	15.6452307	NA	1440	NA	3.402423014
RG14_35ancestor1_noneControl255000000	RG14	13/09/2021	RG14_3	Control	ancestor	rif	ancestor1	none	ancestor1_none	ancestor1_none	DM	5	n	NA	0	10	NA	3700	NA	NA	NA	NA	NA	119	93	94	37	NA	NA	NA	286000000	223224218.8	225624479.2	5	NA	14.38007078	1000	960.1041667	n	NA	255000000	255000000	0	255000000	16.0138753	NA	1440	NA	5.2111433
RG14_42sodB1_noneControl45833333.3333333	RG14	13/09/2021	RG14_4	Control	sodB	rif	sodB1	none	sodB1_none	sodB1_none	DM	2	n	NA	0	10	NA	2400	NA	NA	NA	NA	NA	18	16	21	24	NA	NA	NA	42700000	37966666.67	49831250	2	NA	80.99039781	1000	949.1666667	n	NA	45833333.33	45800000	0	45833333.33	14.14580853	NA	1440	NA	5.210948582
RG14_45sodA1_noneControl199166666.666667	RG14	13/09/2021	RG14_4	Control	sodA	rif	sodA1	none	sodA1_none	sodA1_none	DM	5	n	NA	0	10	NA	2900	NA	NA	NA	NA	NA	65	91	83	29	NA	NA	NA	154000000	215935416.7	196952083.3	5	NA	51.33612493	1000	949.1666667	n	NA	199166666.7	199000000	0	199166666.7	15.99229713	NA	1440	NA	6.587930127
RG14_45sodB1_noneControl192500000	RG14	13/09/2021	RG14_4	Control	sodB	rif	sodB1	none	sodB1_none	sodB1_none	DM	5	n	NA	0	10	NA	3700	NA	NA	NA	NA	NA	84	75	72	37	NA	NA	NA	199000000	177968750	170850000	5	NA	30.44258755	1000	949.1666667	n	NA	192500000	193000000	0	192500000	15.59170699	NA	1440	NA	7.104842173
RG14_42sodC1_noneControl36666666.6666667	RG14	13/09/2021	RG14_4	Control	sodC	rif	sodC1	none	sodC1_none	sodC1_none	DM	2	n	NA	0	10	NA	2500	NA	NA	NA	NA	NA	15	19	10	25	NA	NA	NA	35600000	45085416.67	23729166.67	2	NA	55.82140704	1000	949.1666667	n	NA	36666666.67	36700000	0	36666666.67	13.76498674	NA	1440	NA	1.586595133
RG14_42ancestor1_noneControl108333333.333333	RG14	13/09/2021	RG14_4	Control	ancestor	rif	ancestor1	none	ancestor1_none	ancestor1_none	DM	2	n	NA	0	10	NA	4000	NA	NA	NA	NA	NA	52	42	36	40	NA	NA	NA	123000000	99662500	85425000	2	NA	38.37866481	1000	949.1666667	n	NA	108333333.3	108000000	0	108333333.3	14.64985103	NA	1440	NA	4.839147144
RG14_52sodA1_noneControl168333333.333333	RG14	13/09/2021	RG14_5	Control	sodA	rif	sodA1	none	sodA1_none	sodA1_none	DM	2	n	NA	0	10	NA	3800	NA	NA	NA	NA	NA	64	69	69	38	NA	NA	NA	154000000	165653906.3	165653906.3	2	NA	25.97446833	1000	960.3125	n	NA	168333333.3	168000000	0	168333333.3	15.3765378	NA	1440	NA	6.186581261
RG14_55sodA1_noneControl343750000	RG14	13/09/2021	RG14_5	Control	sodA	rif	sodA1	none	sodA1_none	sodA1_none	DM	5	n	NA	0	10	NA	3000	NA	NA	NA	NA	NA	123	152	NA	30	NA	NA	NA	295000000	364918750	NA	5	NA	13.03206015	1000	960.3125	n	NA	343750000	344000000	0	343750000	16.74761355	NA	1440	NA	6.427606942
RG14_52sodC1_noneControl55000000	RG14	13/09/2021	RG14_5	Control	sodC	rif	sodC1	none	sodC1_none	sodC1_none	DM	2	n	NA	0	10	NA	3200	NA	NA	NA	NA	NA	14	22	30	32	NA	NA	NA	33600000	52817187.5	72023437.5	2	NA	26.17724462	1000	960.3125	n	NA	55000000	55000000	0	55000000	14.01064795	NA	1440	NA	1.430529874
RG14_55sodC1_noneControl219166666.666667	RG14	13/09/2021	RG14_5	Control	sodC	rif	sodC1	none	sodC1_none	sodC1_none	DM	5	n	NA	0	10	NA	4000	NA	NA	NA	NA	NA	90	92	81	40	NA	NA	NA	216000000	220871875	194463281.3	5	NA	23.40625064	1000	960.3125	n	NA	219166666.7	219000000	0	219166666.7	15.68324473	NA	1440	NA	5.376241037
RG14_52ancestor1_noneControl145000000	RG14	13/09/2021	RG14_5	Control	ancestor	rif	ancestor1	none	ancestor1_none	ancestor1_none	DM	2	n	NA	0	10	NA	3300	NA	NA	NA	NA	NA	36	51	87	33	NA	NA	NA	86400000	122439843.8	208867968.8	2	NA	24.67877931	1000	960.3125	n	NA	145000000	145000000	0	145000000	15.36480321	NA	1440	NA	3.431545064
RG15_15sodA1_noneControl215833333.333333	RG15	20/09/2021	RG15_1	Control	sodA	rif	sodA1	none	sodA1_none	sodA1_none	DM	5	n	NA	0	10	NA	4100	NA	NA	NA	NA	NA	82	112	65	41	NA	NA	NA	194000000	264308333.3	153393229.2	5	NA	28.11552456	1000	943.9583333	n	NA	215833333.3	216000000	0	215833333.3	15.600729339999999	NA	1440	NA	8.175342729
RG15_12sodA1_noneControl82500000	RG15	20/09/2021	RG15_1	Control	sodA	rif	sodA1	none	sodA1_none	sodA1_none	DM	2	n	NA	0	10	NA	4100	NA	NA	NA	NA	NA	33	29	37	41	NA	NA	NA	77900000	68436979.17	87316145.83	2	NA	67.63067194	1000	943.9583333	n	NA	82500000	82500000	0	82500000	14.21327767	NA	1440	NA	6.92040244
RG15_12sodC1_noneControl83333333.3333333	RG15	20/09/2021	RG15_1	Control	sodC	rif	sodC1	none	sodC1_none	sodC1_none	DM	2	n	NA	0	10	NA	5200	NA	NA	NA	NA	NA	32	31	37	52	NA	NA	NA	75500000	73156770.83	87316145.83	2	NA	90.7408797	1000	943.9583333	n	NA	83333333.33	83300000	0	83333333.33	13.88488953	NA	1440	NA	7.8850777
RG15_15sodC1_noneControl199166666.666667	RG15	20/09/2021	RG15_1	Control	sodC	rif	sodC1	none	sodC1_none	sodC1_none	DM	5	n	NA	0	10	NA	6100	NA	NA	NA	NA	NA	61	93	85	61	NA	NA	NA	144000000	219470312.5	200591145.8	5	NA	31.09966559	1000	943.9583333	n	NA	199166666.7	199000000	0	199166666.7	14.91160253	NA	1440	NA	6.105769594
RG15_12ancestor1_noneControl89166666.6666667	RG15	20/09/2021	RG15_1	Control	ancestor	rif	ancestor1	none	ancestor1_none	ancestor1_none	DM	2	n	NA	0	10	NA	5500	NA	NA	NA	NA	NA	47	32	28	55	NA	NA	NA	111000000	75516666.67	66077083.33	2	NA	81.63721176	1000	943.9583333	n	NA	89166666.67	89200000	0	89166666.67	13.90158033	NA	1440	NA	6.559216361
RG15_22sodB1_noneControl66666666.6666667	RG15	20/09/2021	RG15_2	Control	sodB	rif	sodB1	none	sodB1_none	sodB1_none	DM	2	n	NA	0	10	NA	3400	NA	NA	NA	NA	NA	31	19	30	34	NA	NA	NA	74600000	45733593.75	72210937.5	2	NA	92.15406732	1000	962.8125	n	NA	66666666.67	66700000	0	66666666.67	14.20447	NA	1440	NA	8.400666952
RG15_25sodB1_noneControl157500000	RG15	20/09/2021	RG15_2	Control	sodB	rif	sodB1	none	sodB1_none	sodB1_none	DM	5	n	NA	0	10	NA	4300	NA	NA	NA	NA	NA	73	62	54	43	NA	NA	NA	176000000	149235937.5	129979687.5	5	NA	42.70047315	1000	962.8125	n	NA	157500000	158000000	0	157500000	15.10598242	NA	1440	NA	9.105340165
RG15_22sodC1_noneControl77500000	RG15	20/09/2021	RG15_2	Control	sodC	rif	sodC1	none	sodC1_none	sodC1_none	DM	2	n	NA	0	10	NA	4000	NA	NA	NA	NA	NA	31	27	35	40	NA	NA	NA	74600000	64989843.75	84246093.75	2	NA	45.67296615	1000	962.8125	n	NA	77500000	77500000	0	77500000	14.18723547	NA	1440	NA	5.955036501
RG15_25sodC1_noneControl255000000	RG15	20/09/2021	RG15_2	Control	sodC	rif	sodC1	none	sodC1_none	sodC1_none	DM	5	n	NA	0	10	NA	3700	NA	NA	NA	NA	NA	106	115	85	37	NA	NA	NA	255000000	276808593.8	204597656.3	5	NA	32.309207550000004	1000	962.8125	n	NA	255000000	255000000	0	255000000	16.01793923	NA	1440	NA	11.09934324
RG15_22ancestor1_noneControl90833333.3333333	RG15	20/09/2021	RG15_2	Control	ancestor	rif	ancestor1	none	ancestor1_none	ancestor1_none	DM	2	n	NA	0	10	NA	4800	NA	NA	NA	NA	NA	34	42	33	48	NA	NA	NA	81800000	101095312.5	79432031.25	2	NA	79.56383257	1000	962.8125	n	NA	90833333.33	90800000	0	90833333.33	14.15322658	NA	1440	NA	6.641826966
RG15_32sodB1_noneControl80833333.3333333	RG15	20/09/2021	RG15_3	Control	sodB	rif	sodB1	none	sodB1_none	sodB1_none	DM	2	n	NA	0	10	NA	4200	NA	NA	NA	NA	NA	30	27	40	42	NA	NA	NA	72400000	65137500	96500000	2	NA	75.3968194	1000	965	n	NA	80833333.33	80800000	0	80833333.33	14.18087424	NA	1440	NA	6.441100438
RG15_32sodA1_noneControl100000000	RG15	20/09/2021	RG15_3	Control	sodA	rif	sodA1	none	sodA1_none	sodA1_none	DM	2	n	NA	0	10	NA	5200	NA	NA	NA	NA	NA	36	48	36	52	NA	NA	NA	86900000	115800000	86850000	2	NA	92.58778651	1000	965	n	NA	100000000	100000000	0	100000000	14.1797297	NA	1440	NA	8.791825107
RG15_35sodB1_noneControl180000000	RG15	20/09/2021	RG15_3	Control	sodB	rif	sodB1	none	sodB1_none	sodB1_none	DM	5	n	NA	0	10	NA	3800	NA	NA	NA	NA	NA	67	80	69	38	NA	NA	NA	162000000	193000000	166462500	5	NA	64.34162304	1000	965	n	NA	180000000	180000000	0	180000000	15.48023881	NA	1440	NA	8.573925021
RG15_35sodC1_noneControl226666666.666667	RG15	20/09/2021	RG15_3	Control	sodC	rif	sodC1	none	sodC1_none	sodC1_none	DM	5	n	NA	0	10	NA	5200	NA	NA	NA	NA	NA	95	102	75	52	NA	NA	NA	229000000	246075000	180937500	5	NA	26.26114871	1000	965	n	NA	226666666.7	227000000	0	226666666.7	15.36030194	NA	1440	NA	6.930045973
RG15_32ancestor1_noneControl108333333.333333	RG15	20/09/2021	RG15_3	Control	ancestor	rif	ancestor1	none	ancestor1_none	ancestor1_none	DM	2	n	NA	0	10	NA	4500	NA	NA	NA	NA	NA	27	52	51	45	NA	NA	NA	65100000	125450000	123037500	2	NA	58.20471436	1000	965	n	NA	108333333.3	108000000	0	108333333.3	14.50379354	NA	1440	NA	8.753476305
RG15_42sodB1_noneControl54166666.6666667	RG15	20/09/2021	RG15_4	Control	sodB	rif	sodB1	none	sodB1_none	sodB1_none	DM	2	n	NA	0	10	NA	5100	NA	NA	NA	NA	NA	21	25	19	51	NA	NA	NA	48700000	57929687.5	44026562.5	2	NA	132.5166639	1000	926.875	n	NA	54166666.67	54200000	0	54166666.67	13.26506714	NA	1440	NA	7.063904107
RG15_45sodA1_noneControl228333333.333333	RG15	20/09/2021	RG15_4	Control	sodA	rif	sodA1	none	sodA1_none	sodA1_none	DM	5	n	NA	0	10	NA	5100	NA	NA	NA	NA	NA	89	80	105	51	NA	NA	NA	206000000	185375000	243304687.5	5	NA	25.89910038	1000	926.875	n	NA	228333333.3	228000000	0	228333333.3	15.34073141	NA	1440	NA	8.381058414
RG15_42sodA1_noneControl75833333.3333333	RG15	20/09/2021	RG15_4	Control	sodA	rif	sodA1	none	sodA1_none	sodA1_none	DM	2	n	NA	0	10	NA	5700	NA	NA	NA	NA	NA	22	25	44	57	NA	NA	NA	51000000	57929687.5	101956250	2	NA	80.93158788	1000	926.875	n	NA	75833333.33	75800000	0	75833333.33	13.59002929	NA	1440	NA	6.154597083
RG15_42sodC1_noneControl75000000	RG15	20/09/2021	RG15_4	Control	sodC	rif	sodC1	none	sodC1_none	sodC1_none	DM	2	n	NA	0	10	NA	7100	NA	NA	NA	NA	NA	36	23	31	71	NA	NA	NA	83400000	53295312.5	71832812.5	2	NA	79.52066472	1000	926.875	n	NA	75000000	75000000	0	75000000	13.25723064	NA	1440	NA	7.955955591
RG15_45ancestor1_noneControl275833333.333333	RG15	20/09/2021	RG15_4	Control	ancestor	rif	ancestor1	none	ancestor1_none	ancestor1_none	DM	5	n	NA	0	10	NA	5500	NA	NA	NA	NA	NA	119	103	109	55	NA	NA	NA	276000000	238670312.5	252573437.5	5	NA	21.8891463	1000	926.875	n	NA	275833333.3	276000000	0	275833333.3	15.50445236	NA	1440	NA	6.631916709
RG15_55sodA1_noneControl226666666.666667	RG15	20/09/2021	RG15_5	Control	sodA	rif	sodA1	none	sodA1_none	sodA1_none	DM	5	n	NA	0	10	NA	6000	NA	NA	NA	NA	NA	89	88	95	60	NA	NA	NA	199000000	196579166.7	212216145.8	5	NA	37.18772246	1000	893.5416667	n	NA	226666666.7	227000000	0	226666666.7	15.04285713	NA	1440	NA	8.127585903
RG15_52sodA1_noneControl75000000	RG15	20/09/2021	RG15_5	Control	sodA	rif	sodA1	none	sodA1_none	sodA1_none	DM	2	n	NA	0	10	NA	5000	NA	NA	NA	NA	NA	38	29	23	50	NA	NA	NA	84900000	64781770.83	51378645.83	2	NA	63.0495454	1000	893.5416667	n	NA	75000000	75000000	0	75000000	13.71028179	NA	1440	NA	3.950908371
RG15_55sodB1_noneControl153333333.333333	RG15	20/09/2021	RG15_5	Control	sodB	rif	sodB1	none	sodB1_none	sodB1_none	DM	5	n	NA	0	10	NA	3800	NA	NA	NA	NA	NA	58	59	67	38	NA	NA	NA	130000000	131797395.8	149668229.2	5	NA	60.58844793	1000	893.5416667	n	NA	153333333.3	153000000	0	153333333.3	15.13791933	NA	1440	NA	8.33209832
RG15_52sodC1_noneControl67500000	RG15	20/09/2021	RG15_5	Control	sodC	rif	sodC1	none	sodC1_none	sodC1_none	DM	2	n	NA	0	10	NA	4400	NA	NA	NA	NA	NA	18	38	25	44	NA	NA	NA	40200000	84886458.33	55846354.17	2	NA	91.36869177	1000	893.5416667	n	NA	67500000	67500000	0	67500000	13.74270327	NA	1440	NA	7.65934956
RG15_55ancestor1_noneControl260833333.333333	RG15	20/09/2021	RG15_5	Control	ancestor	rif	ancestor1	none	ancestor1_none	ancestor1_none	DM	5	n	NA	0	10	NA	5900	NA	NA	NA	NA	NA	117	92	104	59	NA	NA	NA	261000000	205514583.3	232320833.3	5	NA	16.55090386	1000	893.5416667	n	NA	260833333.3	261000000	0	260833333.3	15.26966068	NA	1440	NA	5.509916915
RG16_1100ancestor1_noneControl155000000	RG16	21/10/2021	RG16_1	Control	ancestor	rif	ancestor1	none	ancestor1_none	ancestor1_none	DM	NA	y	NA	100	10	NA	3300	NA	NA	NA	NA	NA	60	58	68	33	NA	NA	NA	135000000	130394270.8	152876041.7	100	NA	26.83057534	1000	899.2708333	n	NA	155000000	155000000	0	155000000	15.36627025	NA	1440	NA	5.251058307
RG16_1500ancestor1_noneControl640833333.333333	RG16	21/10/2021	RG16_1	Control	ancestor	rif	ancestor1	none	ancestor1_none	ancestor1_none	DM	NA	y	NA	500	10	NA	900	NA	NA	NA	NA	NA	226	280	263	9	NA	NA	NA	508000000	629489583.3	591270572.9	500	NA	11.41078561	1000	899.2708333	n	NA	640833333.3	641000000	0	640833333.3	19.28842034	NA	1440	NA	5.600252423
RG16_1100ancestor1_noneKat70202500000	RG16	21/10/2021	RG16_1	Kat70	ancestor	rif	ancestor1	none	ancestor1_none	ancestor1_none	DM	NA	y	NA	100	10	NA	4300	NA	NA	NA	NA	NA	79	80	84	43	NA	NA	NA	178000000	179854166.7	188846875	100	NA	26.35860101	1000	899.2708333	n	NA	202500000	203000000	0	202500000	15.37005331	NA	1440	NA	5.186108867
RG16_1500ancestor1_noneKat70785833333.333333	RG16	21/10/2021	RG16_1	Kat70	ancestor	rif	ancestor1	none	ancestor1_none	ancestor1_none	DM	NA	y	NA	500	10	NA	3100	NA	NA	NA	NA	NA	293	305	345	31	NA	NA	NA	659000000	685694010.4	775621093.8	500	NA	11.41091534	1000	899.2708333	n	NA	785833333.3	786000000	0	785833333.3	17.79842321	NA	1440	NA	7.322614711
RG16_1500ancestor1_noneH10615833333.333333	RG16	21/10/2021	RG16_1	H10	ancestor	rif	ancestor1	none	ancestor1_none	ancestor1_none	DM	NA	y	NA	500	10	NA	3100	NA	NA	NA	NA	NA	221	233	285	31	NA	NA	NA	497000000	523825260.4	640730468.8	500	NA	9.966077073	1000	899.2708333	n	NA	615833333.3	616000000	0	615833333.3	17.4467398	NA	1440	NA	6.06521234
RG16_2100ancestor1_noneControl155000000	RG16	21/10/2021	RG16_2	Control	ancestor	rif	ancestor1	none	ancestor1_none	ancestor1_none	DM	NA	y	NA	100	10	NA	4000	NA	NA	NA	NA	NA	62	66	58	40	NA	NA	NA	148000000	157523437.5	138429687.5	100	NA	32.76558081	1000	954.6875	n	NA	155000000	155000000	0	155000000	15.17500916	NA	1440	NA	4.965077617
RG16_2500ancestor1_noneControl505000000	RG16	21/10/2021	RG16_2	Control	ancestor	rif	ancestor1	none	ancestor1_none	ancestor1_none	DM	NA	y	NA	500	10	NA	4500	NA	NA	NA	NA	NA	163	204	239	45	NA	NA	NA	389000000	486890625	570425781.3	500	NA	7.262770667	1000	954.6875	n	NA	505000000	505000000	0	505000000	16.70909934	NA	1440	NA	4.191785791
RG16_2100ancestor1_noneKat70165833333.333333	RG16	21/10/2021	RG16_2	Kat70	ancestor	rif	ancestor1	none	ancestor1_none	ancestor1_none	DM	NA	y	NA	100	10	NA	4100	NA	NA	NA	NA	NA	59	57	83	41	NA	NA	NA	141000000	136042968.8	198097656.3	100	NA	43.87904098	1000	954.6875	n	NA	165833333.3	166000000	0	165833333.3	15.23685106	NA	1440	NA	5.594279242
RG16_2500ancestor1_noneKat70524166666.666667	RG16	21/10/2021	RG16_2	Kat70	ancestor	rif	ancestor1	none	ancestor1_none	ancestor1_none	DM	NA	y	NA	500	10	NA	4100	NA	NA	NA	NA	NA	184	237	208	41	NA	NA	NA	439000000	565652343.8	496437500	500	NA	11.87828488	1000	954.6875	n	NA	524166666.7	524000000	0	524166666.7	16.89714265	NA	1440	NA	5.968445695
RG16_2500ancestor1_noneH10549166666.666667	RG16	21/10/2021	RG16_2	H10	ancestor	rif	ancestor1	none	ancestor1_none	ancestor1_none	DM	NA	y	NA	500	10	NA	3700	NA	NA	NA	NA	NA	215	213	231	37	NA	NA	NA	513000000	508371093.8	551332031.3	500	NA	6.934630112	1000	954.6875	n	NA	549166666.7	549000000	0	549166666.7	17.11245974	NA	1440	NA	4.376156307
RG16_3100ancestor1_noneControl166666666.666667	RG16	21/10/2021	RG16_3	Control	ancestor	rif	ancestor1	none	ancestor1_none	ancestor1_none	DM	NA	y	NA	100	10	NA	4200	NA	NA	NA	NA	NA	81	50	69	42	NA	NA	NA	190000000	117291666.7	161862500	100	NA	24.43453373	1000	938.3333333	n	NA	166666666.7	167000000	0	166666666.7	15.18438916	NA	1440	NA	5.054805289
RG16_3500ancestor1_noneControl544166666.666667	RG16	21/10/2021	RG16_3	Control	ancestor	rif	ancestor1	none	ancestor1_none	ancestor1_none	DM	NA	y	NA	500	10	NA	2700	NA	NA	NA	NA	NA	224	225	204	27	NA	NA	NA	525000000	527812500	478550000	500	NA	8.836742843	1000	938.3333333	n	NA	544166666.7	544000000	0	544166666.7	17.52890207	NA	1440	NA	6.695319293
RG16_3500ancestor1_noneKat70675000000	RG16	21/10/2021	RG16_3	Kat70	ancestor	rif	ancestor1	none	ancestor1_none	ancestor1_none	DM	NA	y	NA	500	10	NA	3100	NA	NA	NA	NA	NA	260	234	316	31	NA	NA	NA	610000000	548925000	741283333.3	500	NA	11.38882296	1000	938.3333333	n	NA	675000000	675000000	0	675000000	17.64043218	NA	1440	NA	6.095352203
RG16_3100ancestor1_noneH10177500000	RG16	21/10/2021	RG16_3	H10	ancestor	rif	ancestor1	none	ancestor1_none	ancestor1_none	DM	NA	y	NA	100	10	NA	3600	NA	NA	NA	NA	NA	64	82	67	36	NA	NA	NA	150000000	192358333.3	157170833.3	100	NA	31.19005276	1000	938.3333333	n	NA	177500000	178000000	0	177500000	15.49763501	NA	1440	NA	4.76399194
RG16_3500ancestor1_noneH10562500000	RG16	21/10/2021	RG16_3	H10	ancestor	rif	ancestor1	none	ancestor1_none	ancestor1_none	DM	NA	y	NA	500	10	NA	3400	NA	NA	NA	NA	NA	185	241	249	34	NA	NA	NA	434000000	565345833.3	584112500	500	NA	11.44770338	1000	938.3333333	n	NA	562500000	563000000	0	562500000	17.24413125	NA	1440	NA	6.651250487
RG17_1100ancestor1_noneControl228333333.333333	RG17	25/10/2021	RG17_1	Control	ancestor	rif	ancestor1	none	ancestor1_none	ancestor1_none	DM	NA	y	NA	100	10	NA	5700	NA	NA	NA	NA	NA	76	92	106	57	NA	NA	NA	178000000	215361458.3	248133854.2	100	NA	30.30054446	1000	936.3541667	n	NA	228333333.3	228000000	0	228333333.3	15.19494627	NA	1440	NA	5.233073428
RG17_1100ancestor1_noneKat70176666666.666667	RG17	25/10/2021	RG17_1	Kat70	ancestor	rif	ancestor1	none	ancestor1_none	ancestor1_none	DM	NA	y	NA	100	10	NA	4100	NA	NA	NA	NA	NA	65	75	72	41	NA	NA	NA	152000000	175566406.3	168543750	100	NA	25.28887769	1000	936.3541667	n	NA	176666666.7	177000000	0	176666666.7	15.30017265	NA	1440	NA	3.302139802
RG17_1500ancestor1_noneKat70605000000	RG17	25/10/2021	RG17_1	Kat70	ancestor	rif	ancestor1	none	ancestor1_none	ancestor1_none	DM	NA	y	NA	500	10	NA	4400	NA	NA	NA	NA	NA	245	221	260	44	NA	NA	NA	574000000	517335677.1	608630208.3	500	NA	14.75559612	1000	936.3541667	n	NA	605000000	605000000	0	605000000	16.97419832	NA	1440	NA	7.417973526
RG17_1100ancestor1_noneH10293333333.333333	RG17	25/10/2021	RG17_1	H10	ancestor	rif	ancestor1	none	ancestor1_none	ancestor1_none	DM	NA	y	NA	100	10	NA	3600	NA	NA	NA	NA	NA	132	106	114	36	NA	NA	NA	309000000	248133854.2	266860937.5	100	NA	16.88475458	1000	936.3541667	n	NA	293333333.3	293000000	0	293333333.3	16.21931081	NA	1440	NA	5.958455685
RG17_1500ancestor1_noneH10595833333.333333	RG17	25/10/2021	RG17_1	H10	ancestor	rif	ancestor1	none	ancestor1_none	ancestor1_none	DM	NA	y	NA	500	10	NA	4100	NA	NA	NA	NA	NA	237	239	239	41	NA	NA	NA	555000000	559471614.6	559471614.6	500	NA	5.466651535	1000	936.3541667	n	NA	595833333.3	596000000	0	595833333.3	17.05405162	NA	1440	NA	5.113239794
RG17_2100ancestor1_noneControl114166666.666667	RG17	25/10/2021	RG17_2	Control	ancestor	rif	ancestor1	none	ancestor1_none	ancestor1_none	DM	NA	y	NA	100	10	NA	4400	NA	NA	NA	NA	NA	47	23	67	44	NA	NA	NA	108000000	52917968.75	154152343.8	100	NA	39.7136342	1000	920.3125	n	NA	114166666.7	114000000	0	114166666.7	14.54347417	NA	1440	NA	5.261042946
RG17_2500ancestor1_noneControl466250000	RG17	25/10/2021	RG17_2	Control	ancestor	rif	ancestor1	none	ancestor1_none	ancestor1_none	DM	NA	y	NA	500	10	NA	3600	NA	NA	NA	NA	NA	241	132	NA	36	NA	NA	NA	554000000	303703125	NA	500	NA	12.69646956	1000	920.3125	n	NA	466250000	466000000	0	466250000	16.86294302	NA	1440	NA	5.367495536
RG17_2100ancestor1_noneKat70144166666.666667	RG17	25/10/2021	RG17_2	Kat70	ancestor	rif	ancestor1	none	ancestor1_none	ancestor1_none	DM	NA	y	NA	100	10	NA	4300	NA	NA	NA	NA	NA	68	40	65	43	NA	NA	NA	156000000	92031250	149550781.3	100	NA	45.49432834	1000	920.3125	n	NA	144166666.7	144000000	0	144166666.7	14.91323718	NA	1440	NA	5.330779078
RG17_2100ancestor1_noneH10178333333.333333	RG17	25/10/2021	RG17_2	H10	ancestor	rif	ancestor1	none	ancestor1_none	ancestor1_none	DM	NA	y	NA	100	10	NA	3600	NA	NA	NA	NA	NA	89	61	64	36	NA	NA	NA	205000000	140347656.3	147250000	100	NA	39.94194777	1000	920.3125	n	NA	178333333.3	178000000	0	178333333.3	15.47641569	NA	1440	NA	6.480762482
RG17_2500ancestor1_noneH10441666666.666667	RG17	25/10/2021	RG17_2	H10	ancestor	rif	ancestor1	none	ancestor1_none	ancestor1_none	DM	NA	y	NA	500	10	NA	4300	NA	NA	NA	NA	NA	180	188	162	43	NA	NA	NA	414000000	432546875	372726562.5	500	NA	15.72370018	1000	920.3125	n	NA	441666666.7	442000000	0	441666666.7	16.5284575	NA	1440	NA	6.072670758
RG18_1500ancestor1_noneControl553333333.333333	RG18	26/10/2021	RG18_1	Control	ancestor	rif	ancestor1	none	ancestor1_none	ancestor1_none	DM	NA	y	NA	500	10	NA	3950	NA	NA	NA	NA	NA	227	216	221	39.5	NA	NA	NA	529000000	503775000	515436458.3	500	NA	7.982700105	1000	932.9166667	n	NA	553333333.3	553000000	0	553333333.3	16.99575678	NA	1480	NA	4.208009702
RG18_1100ancestor1_noneKat70188333333.333333	RG18	26/10/2021	RG18_1	Kat70	ancestor	rif	ancestor1	none	ancestor1_none	ancestor1_none	DM	NA	y	NA	100	10	NA	3450	NA	NA	NA	NA	NA	66	85	75	34.5	NA	NA	NA	154000000	198244791.7	174921875	100	NA	14.03691238	1000	932.9166667	n	NA	188333333.3	188000000	0	188333333.3	15.6361526	NA	1480	NA	2.490487071
RG18_1500ancestor1_noneKat70570833333.333333	RG18	26/10/2021	RG18_1	Kat70	ancestor	rif	ancestor1	none	ancestor1_none	ancestor1_none	DM	NA	y	NA	500	10	NA	3350	NA	NA	NA	NA	NA	247	228	210	33.5	NA	NA	NA	576000000	531762500	489781250	500	NA	11.81278115	1000	932.9166667	n	NA	570833333.3	571000000	0	570833333.3	17.27836908	NA	1480	NA	5.357218692
RG18_1100ancestor1_noneH10162500000	RG18	26/10/2021	RG18_1	H10	ancestor	rif	ancestor1	none	ancestor1_none	ancestor1_none	DM	NA	y	NA	100	10	NA	2000	NA	NA	NA	NA	NA	63	65	67	20	NA	NA	NA	147000000	151598958.3	156263541.7	100	NA	12.7978303	1000	932.9166667	n	NA	162500000	163000000	0	162500000	16.20990031	NA	1480	NA	1.934950868
RG18_1500ancestor1_noneH10580000000	RG18	26/10/2021	RG18_1	H10	ancestor	rif	ancestor1	none	ancestor1_none	ancestor1_none	DM	NA	y	NA	500	10	NA	3950	NA	NA	NA	NA	NA	224	216	256	39.5	NA	NA	NA	522000000	503775000	597066666.7	500	NA	7.144571936	1000	932.9166667	n	NA	580000000	580000000	0	580000000	17.06366084	NA	1480	NA	4.942352503
RG18_2100ancestor1_noneControl158333333.333333	RG18	26/10/2021	RG18_2	Control	ancestor	rif	ancestor1	none	ancestor1_none	ancestor1_none	DM	NA	y	NA	100	10	NA	2650	NA	NA	NA	NA	NA	51	75	64	26.5	NA	NA	NA	118000000	173750000	148266666.7	100	NA	32.75063792	1000	926.6666667	n	NA	158333333.3	158000000	0	158333333.3	15.75673551	NA	1480	NA	3.196747578
RG18_2500ancestor1_noneControl552500000	RG18	26/10/2021	RG18_2	Control	ancestor	rif	ancestor1	none	ancestor1_none	ancestor1_none	DM	NA	y	NA	500	10	NA	3750	NA	NA	NA	NA	NA	223	214	226	37.5	NA	NA	NA	517000000	495766666.7	523566666.7	500	NA	14.70776711	1000	926.6666667	n	NA	552500000	553000000	0	552500000	17.05884673	NA	1480	NA	5.395212991
RG18_2500ancestor1_noneKat70593333333.333333	RG18	26/10/2021	RG18_2	Kat70	ancestor	rif	ancestor1	none	ancestor1_none	ancestor1_none	DM	NA	y	NA	500	10	NA	4300	NA	NA	NA	NA	NA	211	208	293	43	NA	NA	NA	489000000	481866666.7	678783333.3	500	NA	11.35119848	1000	926.6666667	n	NA	593333333.3	593000000	0	593333333.3	16.96426903	NA	1480	NA	5.421238037
RG18_2100ancestor1_noneH10176666666.666667	RG18	26/10/2021	RG18_2	H10	ancestor	rif	ancestor1	none	ancestor1_none	ancestor1_none	DM	NA	y	NA	100	10	NA	2300	NA	NA	NA	NA	NA	68	75	69	23	NA	NA	NA	158000000	173750000	159850000	100	NA	16.16499437	1000	926.6666667	n	NA	176666666.7	177000000	0	176666666.7	16.11915885	NA	1480	NA	2.086895461
RG18_2500ancestor1_noneH10593333333.333333	RG18	26/10/2021	RG18_2	H10	ancestor	rif	ancestor1	none	ancestor1_none	ancestor1_none	DM	NA	y	NA	500	10	NA	3050	NA	NA	NA	NA	NA	223	214	275	30.5	NA	NA	NA	517000000	495766666.7	637083333.3	500	NA	17.40477064	1000	926.6666667	n	NA	593333333.3	593000000	0	593333333.3	17.45979645	NA	1480	NA	5.22646364
HW1_15Fur1_noneControl197500000	HW1	23/06/2021	HW1_1	Control	Fur	rif	Fur1	none	Fur1_none	Fur1_none	DM	5	n	NA	0	10	NA	2700	NA	NA	NA	NA	NA	76	101	60	27	NA	NA	NA	173000000	230274739.6	136796875	5	NA	134.0389617	1000	911.9791667	n	NA	197500000	198000000	0	197500000	16.02560649	NA	1440	NA	44.28405825
HW1_12ancestor1_noneControl130833333.333333	HW1	23/06/2021	HW1_1	Control	ancestor	rif	ancestor1	none	ancestor1_none	ancestor1_none	DM	2	n	NA	0	10	NA	3700	NA	NA	NA	NA	NA	45	67	45	37	NA	NA	NA	103000000	152756510.4	102597656.3	2	NA	45.8127882	1000	911.9791667	n	NA	130833333.3	131000000	0	130833333.3	14.97691813	NA	1440	NA	5.603727484
HW1_12Fur1_noneControl54166666.6666667	HW1	23/06/2021	HW1_1	Control	Fur	rif	Fur1	none	Fur1_none	Fur1_none	DM	2	n	NA	0	10	NA	1300	NA	NA	NA	NA	NA	18	23	24	13	NA	NA	NA	41000000	52438802.08	54718750	2	NA	210.7414619	1000	911.9791667	n	NA	54166666.67	54200000	0	54166666.67	15.21367884	NA	1440	NA	10.65437979
HW1_15FeoB1_noneControl231666666.666667	HW1	23/06/2021	HW1_1	Control	FeoB	rif	FeoB1	none	FeoB1_none	FeoB1_none	DM	5	n	NA	0	10	NA	5100	NA	NA	NA	NA	NA	79	93	106	51	NA	NA	NA	180000000	212035156.3	241674479.2	5	NA	33.97819633	1000	911.9791667	n	NA	231666666.7	232000000	0	231666666.7	15.33826648	NA	1440	NA	7.460530304
Treatment 13	HW1	23/06/2021	HW1_1	Treatment 13	Gen2	rif	Treatment 13	Treatment 13	Treatment 13	Treatment 13	DM	5	n	NA	0	10	NA	1500	NA	NA	NA	NA	NA	109	122	109	15	NA	NA	NA	249000000	278153645.8	248514322.9	5	NA	26.11027044	1000	911.9791667	n	NA	283333333.3	283000000	0	283333333.3	17.39425109	NA	1440	NA	7.653674118
HW2_15Fur1_noneControl202500000	HW2	28/06/2021	HW2_1	Control	Fur	rif	Fur1	none	Fur1_none	Fur1_none	DM	5	n	NA	0	10	NA	600	NA	NA	NA	NA	NA	70	116	57	6	NA	NA	NA	166000000	275741666.7	135493750	5	NA	184.6042117	1000	950.8333333	n	NA	202500000	203000000	0	202500000	18.29179236	NA	1440	NA	41.68071974
HW2_22Fur1_noneControl42500000	HW2	28/06/2021	HW2_2	Control	Fur	rif	Fur1	none	Fur1_none	Fur1_none	DM	2	n	NA	0	10	NA	2100	NA	NA	NA	NA	NA	17	11	23	21	NA	NA	NA	39900000	25804166.67	53954166.67	2	NA	187.5373807	1000	938.3333333	n	NA	42500000	42500000	0	42500000	14.21295831	NA	1440	NA	9.145732743
HW2_12FeoB1_noneControl76666666.6666667	HW2	28/06/2021	HW2_1	Control	FeoB	rif	FeoB1	none	FeoB1_none	FeoB1_none	DM	2	n	NA	0	10	NA	3500	NA	NA	NA	NA	NA	36	34	22	35	NA	NA	NA	85600000	80820833.33	52295833.33	2	NA	62.89870612	1000	950.8333333	n	NA	76666666.67	76700000	0	76666666.67	14.3462213	NA	1440	NA	4.488523648
HW2_12ancestor1_noneControl110833333.333333	HW2	28/06/2021	HW2_1	Control	ancestor	rif	ancestor1	none	ancestor1_none	ancestor1_none	DM	2	n	NA	0	10	NA	3200	NA	NA	NA	NA	NA	52	36	45	32	NA	NA	NA	124000000	85575000	106968750	2	NA	22.85354701	1000	950.8333333	n	NA	110833333.3	111000000	0	110833333.3	15.0072248	NA	1440	NA	3.862686271
HW2_22FeoB1_noneControl65000000	HW2	28/06/2021	HW2_2	Control	FeoB	rif	FeoB1	none	FeoB1_none	FeoB1_none	DM	2	n	NA	0	10	NA	2500	NA	NA	NA	NA	NA	31	25	22	25	NA	NA	NA	72700000	58645833.33	51608333.33	2	NA	35.28801076	1000	938.3333333	n	NA	65000000	65000000	0	65000000	14.57439642	NA	1440	NA	2.050411896
Treatment 13	HW2	28/06/2021	HW2_1	Treatment 13	Gen2	rif	Treatment 13	Treatment 13	Treatment 13	Treatment 13	DM	2	n	NA	0	10	NA	4700	NA	NA	NA	NA	NA	39	42	52	47	NA	NA	NA	92700000	99837500	123608333.3	2	NA	19.04993723	1000	950.8333333	n	NA	110833333.3	111000000	0	110833333.3	14.45263594	NA	1440	NA	2.023001322
HW2_25ancestor1_noneControl253333333.333333	HW2	28/06/2021	HW2_2	Control	ancestor	rif	ancestor1	none	ancestor1_none	ancestor1_none	DM	5	n	NA	0	10	NA	3500	NA	NA	NA	NA	NA	97	89	118	35	NA	NA	NA	228000000	208779166.7	276808333.3	5	NA	9.557846195	1000	938.3333333	n	NA	253333333.3	253000000	0	253333333.3	16.05149489	NA	1440	NA	2.600028134
HW2_15FeoB1_noneControl223333333.333333	HW2	28/06/2021	HW2_1	Control	FeoB	rif	FeoB1	none	FeoB1_none	FeoB1_none	DM	5	n	NA	0	10	NA	1700	NA	NA	NA	NA	NA	84	88	96	17	NA	NA	NA	200000000	209183333.3	228200000	5	NA	19.95708117	1000	950.8333333	n	NA	223333333.3	223000000	0	223333333.3	16.93056871	NA	1440	NA	5.180553507
HW2_25FeoB1_noneControl221666666.666667	HW2	28/06/2021	HW2_2	Control	FeoB	rif	FeoB1	none	FeoB1_none	FeoB1_none	DM	5	n	NA	0	10	NA	3500	NA	NA	NA	NA	NA	89	94	83	35	NA	NA	NA	209000000	220508333.3	194704166.7	5	NA	18.21586011	1000	938.3333333	n	NA	221666666.7	222000000	0	221666666.7	15.85884981	NA	1440	NA	3.624860377
HW2_25Fur1_noneControl189166666.666667	HW2	28/06/2021	HW2_2	Control	Fur	rif	Fur1	none	Fur1_none	Fur1_none	DM	5	n	NA	0	10	NA	1400	NA	NA	NA	NA	NA	75	75	77	14	NA	NA	NA	176000000	175937500	180629166.7	5	NA	156.5690898	1000	938.3333333	n	NA	189166666.7	189000000	0	189166666.7	16.95204396	NA	1440	NA	40.51908662
Treatment 13	HW3	05/07/2021	HW3_1	Treatment 13	Gen2	rif	Treatment 13	Treatment 13	Treatment 13	Treatment 13	DM	2	n	NA	0	10	NA	2200	NA	NA	NA	NA	NA	11	45	39	22	NA	NA	NA	25000000	102257812.5	88623437.5	2	NA	57.87406144	1000	908.9583333	n	NA	79166666.67	79200000	0	79166666.67	14.99738803	NA	1440	NA	4.231556891
HW3_15Fur1_noneControl160000000	HW3	05/07/2021	HW3_1	Control	Fur	rif	Fur1	none	Fur1_none	Fur1_none	DM	5	n	NA	0	10	NA	1300	NA	NA	NA	NA	NA	86	61	45	13	NA	NA	NA	195000000	138616145.8	102257812.5	5	NA	192.6697232	1000	908.9583333	n	NA	160000000	160000000	0	160000000	16.77148682	NA	1440	NA	40.66515618
HW3_22Fur1_noneControl41666666.6666667	HW3	05/07/2021	HW3_2	Control	Fur	rif	Fur1	none	Fur1_none	Fur1_none	DM	2	n	NA	0	10	NA	1800	NA	NA	NA	NA	NA	14	16	20	18	NA	NA	NA	33000000	37670833.33	47088541.67	2	NA	411.8724637	1000	941.7708333	n	NA	41666666.67	41700000	0	41666666.67	14.41205711	NA	1440	NA	13.4701973
Treatment 13	HW3	05/07/2021	HW3_2	Treatment 13	Gen2	rif	Treatment 13	Treatment 13	Treatment 13	Treatment 13	DM	2	n	NA	0	10	NA	2700	NA	NA	NA	NA	NA	41	32	30	27	NA	NA	NA	96500000	75341666.67	70632812.5	2	NA	57.45334999	1000	941.7708333	n	NA	85833333.33	85800000	0	85833333.33	14.86973895	NA	1440	NA	3.626293288
HW3_22FeoB1_noneControl73333333.3333333	HW3	05/07/2021	HW3_2	Control	FeoB	rif	FeoB1	none	FeoB1_none	FeoB1_none	DM	2	n	NA	0	10	NA	2200	NA	NA	NA	NA	NA	33	31	24	22	NA	NA	NA	77700000	72987239.58	56506250	2	NA	98.75355506	1000	941.7708333	n	NA	73333333.33	73300000	0	73333333.33	14.93812592	NA	1440	NA	7.06394463
Treatment 13	HW3	05/07/2021	HW3_1	Treatment 13	Gen2	rif	Treatment 13	Treatment 13	Treatment 13	Treatment 13	DM	5	n	NA	0	10	NA	3800	NA	NA	NA	NA	NA	122	120	92	38	NA	NA	NA	277000000	272687500	209060416.7	5	NA	22.70318535	1000	908.9583333	n	NA	278333333.3	278000000	0	278333333.3	16.02274082	NA	1440	NA	4.203580745
HW3_25FeoB1_noneControl203333333.333333	HW3	05/07/2021	HW3_2	Control	FeoB	rif	FeoB1	none	FeoB1_none	FeoB1_none	DM	5	n	NA	0	10	NA	3900	NA	NA	NA	NA	NA	76	76	92	39	NA	NA	NA	179000000	178936458.3	216607291.7	5	NA	58.8674089	1000	941.7708333	n	NA	203333333.3	203000000	0	203333333.3	15.58346104	NA	1440	NA	10.5960568
HW3_15ancestor1_noneControl225833333.333333	HW3	05/07/2021	HW3_1	Control	ancestor	rif	ancestor1	none	ancestor1_none	ancestor1_none	DM	5	n	NA	0	10	NA	3000	NA	NA	NA	NA	NA	91	80	100	30	NA	NA	NA	207000000	181791666.7	227239583.3	5	NA	26.16600153	1000	908.9583333	n	NA	225833333.3	226000000	0	225833333.3	16.06222249	NA	1440	NA	5.269792925
HW3_12Fur1_noneControl45833333.3333333	HW3	05/07/2021	HW3_1	Control	Fur	rif	Fur1	none	Fur1_none	Fur1_none	DM	2	n	NA	0	10	NA	2500	NA	NA	NA	NA	NA	17	20	18	25	NA	NA	NA	38600000	45447916.67	40903125	2	NA	194.4613947	1000	908.9583333	n	NA	45833333.33	45800000	0	45833333.33	14.02446757	NA	1440	NA	13.37020752
Treatment 13	HW3	05/07/2021	HW3_2	Treatment 13	Gen2	rif	Treatment 13	Treatment 13	Treatment 13	Treatment 13	DM	5	n	NA	0	10	NA	4700	NA	NA	NA	NA	NA	88	94	97	47	NA	NA	NA	207000000	221316145.8	228379427.1	5	NA	28.21029073	1000	941.7708333	n	NA	232500000	233000000	0	232500000	15.50765838	NA	1440	NA	4.877064163
HW4_22FeoB1_noneControl152500000	HW4	NA	HW4_2	Control	FeoB	rif	FeoB1	none	FeoB1_none	FeoB1_none	DM	2	n	NA	0	10	NA	4000	NA	NA	NA	NA	NA	114	35	34	40	NA	NA	NA	266000000	81739583.33	79404166.67	2	NA	9.88424642	1000	934.1666667	n	NA	152500000	153000000	0	152500000	15.12020159	NA	1440	NA	1.687755503
HW4_12ancestor1_noneControl103333333.333333	HW4	12/08/2021	HW4_1	Control	ancestor	rif	ancestor1	none	ancestor1_none	ancestor1_none	DM	2	n	NA	0	10	NA	3600	NA	NA	NA	NA	NA	24	73	27	36	NA	NA	NA	54700000	166493229.2	61579687.5	2	NA	18.75180559	1000	912.2916667	n	NA	103333333.3	103000000	0	103333333.3	14.67651633	NA	1440	NA	2.056343676
HW4_22ancestor1_noneControl272500000	HW4	12/12/2021	HW4_2	Control	ancestor	rif	ancestor1	none	ancestor1_none	ancestor1_none	DM	2	n	NA	0	10	NA	2400	NA	NA	NA	NA	NA	80	81	166	24	NA	NA	NA	187000000	189168750	387679166.7	2	NA	14.72060509	1000	934.1666667	n	NA	272500000	273000000	0	272500000	16.69461417	NA	1440	NA	2.903727969
Treatment 13	HW4	NA	HW4_3	Treatment 13	Gen2	rif	Treatment 13	Treatment 13	Treatment 13	Treatment 13	DM	2	n	NA	0	10	NA	3900	NA	NA	NA	NA	NA	98	44	53	39	NA	NA	NA	228000000	102322916.7	123252604.2	2	NA	17.41297582	1000	930.2083333	n	NA	162500000	163000000	0	162500000	15.24223184	NA	1440	NA	2.626969526
Treatment 13	HW4	12/09/2021	HW4_1	Treatment 13	Gen2	rif	Treatment 13	Treatment 13	Treatment 13	Treatment 13	DM	5	n	NA	0	10	NA	3000	NA	NA	NA	NA	NA	115	235	126	30	NA	NA	NA	262000000	535971354.2	287371875	5	NA	11.67631489	1000	912.2916667	n	NA	396666666.7	397000000	0	396666666.7	16.88017219	NA	1440	NA	4.511240018
HW4_32ancestor1_noneControl168333333.333333	HW4	NA	HW4_3	Control	ancestor	rif	ancestor1	none	ancestor1_none	ancestor1_none	DM	2	n	NA	0	10	NA	2700	NA	NA	NA	NA	NA	57	99	46	27	NA	NA	NA	133000000	230226562.5	106973958.3	2	NA	15.78794177	1000	930.2083333	n	NA	168333333.3	168000000	0	168333333.3	15.82362772	NA	1440	NA	2.911166524
HW4_15ancestor1_noneControl529166666.666667	HW4	12/10/2021	HW4_1	Control	ancestor	rif	ancestor1	none	ancestor1_none	ancestor1_none	DM	5	n	NA	0	10	NA	3300	NA	NA	NA	NA	NA	286	135	214	33	NA	NA	NA	652000000	307898437.5	488076041.7	5	NA	7.379401512	1000	912.2916667	n	NA	529166666.7	529000000	0	529166666.7	17.15846368	NA	1440	NA	4.177952068
Treatment 13	HW4	12/07/2021	HW4_1	Treatment 13	Gen2	rif	Treatment 13	Treatment 13	Treatment 13	Treatment 13	DM	2	n	NA	0	10	NA	3300	NA	NA	NA	NA	NA	23	39	29	33	NA	NA	NA	52500000	88948437.5	66141145.83	2	NA	27.24985734	1000	912.2916667	n	NA	75833333.33	75800000	0	75833333.33	14.35564554	NA	1440	NA	1.789599641
HW4_15FeoB1_noneControl288333333.333333	HW4	12/11/2021	HW4_1	Control	FeoB	rif	FeoB1	none	FeoB1_none	FeoB1_none	DM	5	n	NA	0	10	NA	4200	NA	NA	NA	NA	NA	140	104	102	42	NA	NA	NA	319000000	237195833.3	232634375	5	NA	18.8465666	1000	912.2916667	n	NA	288333333.3	288000000	0	288333333.3	15.93455582	NA	1440	NA	5.25280081
HW4_32Fur1_noneControl55000000	HW4	NA	HW4_3	Control	Fur	rif	Fur1	none	Fur1_none	Fur1_none	DM	2	n	NA	0	10	NA	1600	NA	NA	NA	NA	NA	20	20	26	16	NA	NA	NA	46500000	46510416.67	60463541.67	2	NA	181.3037224	1000	930.2083333	n	NA	55000000	55000000	0	55000000	14.96469786	NA	1440	NA	9.159612849
HW4_25ancestor1_noneControl286666666.666667	HW4	NA	HW4_2	Control	ancestor	rif	ancestor1	none	ancestor1_none	ancestor1_none	DM	5	n	NA	0	10	NA	2900	NA	NA	NA	NA	NA	132	110	102	29	NA	NA	NA	308000000	256895833.3	238212500	5	NA	18.42467996	1000	934.1666667	n	NA	286666666.7	287000000	0	286666666.7	16.49471361	NA	1440	NA	4.294823479
HW4_25Fur1_noneControl195833333.333333	HW4	NA	HW4_2	Control	Fur	rif	Fur1	none	Fur1_none	Fur1_none	DM	5	n	NA	0	10	NA	1500	NA	NA	NA	NA	NA	90	70	75	15	NA	NA	NA	210000000	163479166.7	175156250	5	NA	147.577367	1000	934.1666667	n	NA	195833333.3	196000000	0	195833333.3	16.8960562	NA	1440	NA	42.09366481
Treatment 13	HW4	NA	HW4_2	Treatment 13	Gen2	rif	Treatment 13	Treatment 13	Treatment 13	Treatment 13	DM	5	n	NA	0	10	NA	2600	NA	NA	NA	NA	NA	132	149	142	26	NA	NA	NA	308000000	347977083.3	331629166.7	5	NA	9.409183102	1000	934.1666667	n	NA	352500000	353000000	0	352500000	16.95050398	NA	1440	NA	4.185533308
HW4_32FeoB1_noneControl89166666.6666667	HW4	NA	HW4_3	Control	FeoB	rif	FeoB1	none	FeoB1_none	FeoB1_none	DM	2	n	NA	0	10	NA	3000	NA	NA	NA	NA	NA	34	36	37	30	NA	NA	NA	79100000	83718750	86044270.83	2	NA	20.8781811	1000	930.2083333	n	NA	89166666.67	89200000	0	89166666.67	14.75488013	NA	1440	NA	1.696843184
HW4_35ancestor1_noneControl278333333.333333	HW4	NA	HW4_3	Control	ancestor	rif	ancestor1	none	ancestor1_none	ancestor1_none	DM	5	n	NA	0	10	NA	3300	NA	NA	NA	NA	NA	116	110	108	33	NA	NA	NA	270000000	255807291.7	251156250	5	NA	22.14983521	1000	930.2083333	n	NA	278333333.3	278000000	0	278333333.3	16.25961392	NA	1440	NA	5.080514557
HW5_22FeoB1_noneControl63333333.3333333	HW5	02/08/2021	HW5_2	Control	FeoB	rif	FeoB1	none	FeoB1_none	FeoB1_none	DM	2	n	NA	0	10	NA	4800	NA	NA	NA	NA	NA	34	12	30	48	NA	NA	NA	78700000	27793750	69484375	2	NA	56.32286093	1000	926.4583333	n	NA	63333333.33	63300000	0	63333333.33	13.57744099	NA	1440	NA	4.060772786
HW5_22Fur1_noneControl43333333.3333333	HW5	02/08/2021	HW5_2	Control	Fur	rif	Fur1	none	Fur1_none	Fur1_none	DM	2	n	NA	0	10	NA	1300	NA	NA	NA	NA	NA	16	23	13	13	NA	NA	NA	37100000	53271354.17	30109895.83	2	NA	170.9498821	1000	926.4583333	n	NA	43333333.33	43300000	0	43333333.33	14.91447597	NA	1440	NA	6.153475433
Treatment 13	HW5	02/08/2021	HW5_3	Treatment 13	Gen2	rif	Treatment 13	Treatment 13	Treatment 13	Treatment 13	DM	5	n	NA	0	10	NA	1200	NA	NA	NA	NA	NA	99	66	114	12	NA	NA	NA	233000000	155117187.5	267929687.5	5	NA	17.63364028	1000	940.1041667	n	NA	232500000	233000000	0	232500000	17.47472931	NA	1440	NA	3.405831312
HW5_15Fur1_noneControl178333333.333333	HW5	02/08/2021	HW5_1	Control	Fur	rif	Fur1	none	Fur1_none	Fur1_none	DM	5	n	NA	0	10	NA	1200	NA	NA	NA	NA	NA	57	66	91	12	NA	NA	NA	130000000	150407812.5	207380468.8	5	NA	70.29071073	1000	911.5625	n	NA	178333333.3	178000000	0	178333333.3	17.04759594	NA	1440	NA	17.66196067
HW5_25Fur1_noneControl190000000	HW5	02/08/2021	HW5_2	Control	Fur	rif	Fur1	none	Fur1_none	Fur1_none	DM	5	n	NA	0	10	NA	1300	NA	NA	NA	NA	NA	58	92	78	13	NA	NA	NA	134000000	213085416.7	180659375	5	NA	118.2441387	1000	926.4583333	n	NA	190000000	190000000	0	190000000	17.04692627	NA	1440	NA	24.37429641
HW5_32Fur1_noneControl43333333.3333333	HW5	02/08/2021	HW5_3	Control	Fur	rif	Fur1	none	Fur1_none	Fur1_none	DM	2	n	NA	0	10	NA	1600	NA	NA	NA	NA	NA	19	20	13	16	NA	NA	NA	44700000	47005208.33	30553385.42	2	NA	130.0039287	1000	940.1041667	n	NA	43333333.33	43300000	0	43333333.33	14.63601022	NA	1440	NA	5.484631117
HW5_35Fur1_noneControl175000000	HW5	02/08/2021	HW5_3	Control	Fur	rif	Fur1	none	Fur1_none	Fur1_none	DM	5	n	NA	0	10	NA	600	NA	NA	NA	NA	NA	63	61	86	6	NA	NA	NA	148000000	143365885.4	202122395.8	5	NA	230.718968	1000	940.1041667	n	NA	175000000	175000000	0	175000000	18.06485352	NA	1440	NA	27.63750966
HW5_12ancestor1_noneControl110833333.333333	HW5	02/08/2021	HW5_1	Control	ancestor	rif	ancestor1	none	ancestor1_none	ancestor1_none	DM	2	n	NA	0	10	NA	1900	NA	NA	NA	NA	NA	36	47	50	19	NA	NA	NA	82000000	107108593.8	113945312.5	2	NA	22.62083471	1000	911.5625	n	NA	110833333.3	111000000	0	110833333.3	15.69844638	NA	1440	NA	2.153617059
HW5_22ancestor1_noneControl96666666.6666667	HW5	02/08/2021	HW5_2	Control	ancestor	rif	ancestor1	none	ancestor1_none	ancestor1_none	DM	2	n	NA	0	10	NA	3200	NA	NA	NA	NA	NA	35	46	35	32	NA	NA	NA	81100000	106542708.3	81065104.17	2	NA	27.89075015	1000	926.4583333	n	NA	96666666.67	96700000	0	96666666.67	14.77245697	NA	1440	NA	2.622222198
HW5_12Fur1_noneControl55000000	HW5	02/08/2021	HW5_1	Control	Fur	rif	Fur1	none	Fur1_none	Fur1_none	DM	2	n	NA	0	10	NA	1100	NA	NA	NA	NA	NA	23	25	18	11	NA	NA	NA	52400000	56972656.25	41020312.5	2	NA	116.8788241	1000	911.5625	n	NA	55000000	55000000	0	55000000	15.47605396	NA	1440	NA	5.095004541
HW5_32Fur1_noneControl35833333.3333333	HW5	02/08/2021	HW5_3	Control	Fur	rif	Fur1	none	Fur1_none	Fur1_none	DM	2	n	NA	0	10	NA	300	NA	NA	NA	NA	NA	17	13	13	3	NA	NA	NA	40000000	30553385.42	30553385.42	2	NA	215.6893202	1000	940.1041667	n	NA	35833333.33	35800000	0	35833333.33	16.77687275	NA	1440	NA	7.677067692
HW5_15FeoB1_noneControl287500000	HW5	02/08/2021	HW5_1	Control	FeoB	rif	FeoB1	none	FeoB1_none	FeoB1_none	DM	5	n	NA	0	10	NA	3200	NA	NA	NA	NA	NA	123	95	127	32	NA	NA	NA	280000000	216496093.8	289421093.8	5	NA	18.45109457	1000	911.5625	n	NA	287500000	288000000	0	287500000	16.32154401	NA	1440	NA	4.42234646
HW5_35ancestor1_noneControl238333333.333333	HW5	02/08/2021	HW5_3	Control	ancestor	rif	ancestor1	none	ancestor1_none	ancestor1_none	DM	5	n	NA	0	10	NA	1300	NA	NA	NA	NA	NA	108	91	87	13	NA	NA	NA	254000000	213873697.9	204472656.3	5	NA	23.22799458	1000	940.1041667	n	NA	238333333.3	238000000	0	238333333.3	17.39500212	NA	1440	NA	4.004490846
Treatment 13	HW5	02/08/2021	HW5_1	Treatment 13	Gen2	rif	Treatment 13	Treatment 13	Treatment 13	Treatment 13	DM	2	n	NA	0	10	NA	3100	NA	NA	NA	NA	NA	41	51	44	31	NA	NA	NA	93400000	116224218.8	100271875	2	NA	13.50690505	1000	911.5625	n	NA	113333333.3	113000000	0	113333333.3	15.02435799	NA	1440	NA	1.347253134
HW5_25ancestor1_noneControl260833333.333333	HW5	02/08/2021	HW5_2	Control	ancestor	rif	ancestor1	none	ancestor1_none	ancestor1_none	DM	5	n	NA	0	10	NA	1200	NA	NA	NA	NA	NA	106	101	106	12	NA	NA	NA	246000000	233930729.2	245511458.3	5	NA	15.36950857	1000	926.4583333	n	NA	260833333.3	261000000	0	260833333.3	17.61953232	NA	1440	NA	3.483036347
CB1_12ancestor1_noneControl65833333.3333333	CB1	05/07/2021	CB1_1	Control	ancestor	rif	ancestor1	none	ancestor1_none	ancestor1_none	DM	2	n	NA	0	10	NA	3400	NA	NA	NA	NA	NA	29	14	36	34	NA	NA	NA	69000000	33333854.17	85715625	2	NA	75.83811631	1000	952.3958333	n	NA	65833333.33	65800000	0	65833333.33	14.17062909	NA	1440	NA	5.914758016
CB1_12ancestor1_noneChYFeN23333333.3333333	CB1	05/07/2021	CB1_1	ChYFeN	ancestor	rif	ancestor1	none	ancestor1_none	ancestor1_none	DM	2	n	NA	0	10	NA	3600	NA	NA	NA	NA	NA	5	6	17	36	NA	NA	NA	11900000	14285937.5	40476822.92	2	NA	87.9889785	1000	952.3958333	n	NA	23333333.33	23300000	0	23333333.33	12.59174111	NA	1440	NA	2.039826732
CB1_15ancestor1_noneControl110000000	CB1	05/07/2021	CB1_1	Control	ancestor	rif	ancestor1	none	ancestor1_none	ancestor1_none	DM	5	n	NA	0	10	NA	6700	NA	NA	NA	NA	NA	46	42	44	67	NA	NA	NA	110000000	100001562.5	104763541.7	5	NA	67.79783175	1000	952.3958333	n	NA	110000000	110000000	0	110000000	13.93261612	NA	1440	NA	9.881422714
CB1_15ancestor1_noneChNFeY208333333.333333	CB1	05/07/2021	CB1_1	ChNFeY	ancestor	rif	ancestor1	none	ancestor1_none	ancestor1_none	DM	5	n	NA	0	10	NA	3500	NA	NA	NA	NA	NA	109	61	80	35	NA	NA	NA	260000000	145240364.6	190479166.7	5	NA	55.42565299	1000	952.3958333	n	NA	208333333.3	208000000	0	208333333.3	15.79081246	NA	1440	NA	11.83173651
Treatment 04	CB1	05/07/2021	CB1_1	Treatment 04	ancestor	rif	Treatment 04	Treatment 04	Treatment 04	Treatment 04	DM	5	n	NA	0	10	NA	1900	NA	NA	NA	NA	NA	72	104	70	19	NA	NA	NA	171000000	247622916.7	166669270.8	5	NA	59.57115248	1000	952.3958333	n	NA	205000000	205000000	0	205000000	16.64889818	NA	1440	NA	18.23795009
CB2_12ancestor1_noneChNFeY41666666.6666667	CB2	12/07/2021	CB2_1	ChNFeY	ancestor	rif	ancestor1	none	ancestor1_none	ancestor1_none	DM	2	n	NA	0	10	NA	400	NA	NA	NA	NA	NA	17	20	13	4	NA	NA	NA	40900000	48093750	31260937.5	2	NA	160.404543	1000	961.875	n	NA	41666666.67	41700000	0	41666666.67	16.61245549	NA	1440	NA	9.243294324
Treatment 04	CB2	12/07/2021	CB2_1	Treatment 04	ancestor	rif	Treatment 04	Treatment 04	Treatment 04	Treatment 04	DM	2	n	NA	0	10	NA	3200	NA	NA	NA	NA	NA	8	12	3	32	NA	NA	NA	19200000	28856250	7214062.5	2	NA	184.3561501	1000	961.875	n	NA	19166666.67	19200000	0	19166666.67	12.49216126	NA	1440	NA	4.691958885
CB2_15ancestor1_noneControl79166666.6666667	CB2	12/07/2021	CB2_1	Control	ancestor	rif	ancestor1	none	ancestor1_none	ancestor1_none	DM	5	n	NA	0	10	NA	1600	NA	NA	NA	NA	NA	35	40	20	16	NA	NA	NA	84200000	96187500	48093750	5	NA	80.22159875	1000	961.875	n	NA	79166666.67	79200000	0	79166666.67	15.53845491	NA	1440	NA	6.425905195
Treatment 04	CB2	12/07/2021	CB2_1	Treatment 04	ancestor	rif	Treatment 04	Treatment 04	Treatment 04	Treatment 04	DM	5	n	NA	0	10	NA	3100	NA	NA	NA	NA	NA	39	108	46	31	NA	NA	NA	93800000	259706250	110615625	5	NA	72.84691062	1000	961.875	n	NA	160833333.3	161000000	0	160833333.3	15.60686003	NA	1440	NA	23.27297746
Treatment 04	CB2	12/07/2021	CB2_2	Treatment 04	ancestor	rif	Treatment 04	Treatment 04	Treatment 04	Treatment 04	DM	2	n	NA	0	10	NA	1300	NA	NA	NA	NA	NA	8	6	10	13	NA	NA	NA	19600000	14734375	24557291.67	2	NA	400.9670683	1000	982.2916667	n	NA	20000000	20000000	0	20000000	13.88342412	NA	1440	NA	10.64798747
CB2_22ancestor1_noneControl31666666.6666667	CB2	12/07/2021	CB2_2	Control	ancestor	rif	ancestor1	none	ancestor1_none	ancestor1_none	DM	2	n	NA	0	10	NA	3300	NA	NA	NA	NA	NA	15	11	12	33	NA	NA	NA	36800000	27013020.83	29468750	2	NA	186.3004326	1000	982.2916667	n	NA	31666666.67	31700000	0	31666666.67	13.20243473	NA	1440	NA	6.976095239
CB2_25ancestor1_noneControl96666666.6666667	CB2	12/07/2021	CB2_2	Control	ancestor	rif	ancestor1	none	ancestor1_none	ancestor1_none	DM	5	n	NA	0	10	NA	100	NA	NA	NA	NA	NA	28	54	34	1	NA	NA	NA	68800000	132609375	83494791.67	5	NA	63.24245765	1000	982.2916667	n	NA	96666666.67	96700000	0	96666666.67	19.85688233	NA	1440	NA	5.612488728
CB2_25ancestor1_noneChNFeY86666666.6666667	CB2	12/07/2021	CB2_2	ChNFeY	ancestor	rif	ancestor1	none	ancestor1_none	ancestor1_none	DM	5	n	NA	0	10	NA	800	NA	NA	NA	NA	NA	37	36	31	8	NA	NA	NA	90900000	88406250	76127604.17	5	NA	79.99859099	1000	982.2916667	n	NA	86666666.67	86700000	0	86666666.67	16.69934106	NA	1440	NA	8.320319924
Treatment 04	CB2	12/07/2021	CB2_2	Treatment 04	ancestor	rif	Treatment 04	Treatment 04	Treatment 04	Treatment 04	DM	5	n	NA	0	10	NA	2000	NA	NA	NA	NA	NA	29	94	8	20	NA	NA	NA	71200000	230838541.7	19645833.33	5	NA	96.40364736	1000	982.2916667	n	NA	109166666.7	109000000	0	109166666.7	15.71039625	NA	1440	NA	17.77287943
CB2_32ancestor1_noneControl45833333.3333333	CB2	12/07/2021	CB2_3	Control	ancestor	rif	ancestor1	none	ancestor1_none	ancestor1_none	DM	2	n	NA	0	10	NA	800	NA	NA	NA	NA	NA	27	12	16	8	NA	NA	NA	66000000	29318750	39091666.67	2	NA	138.3525461	1000	977.2916667	n	NA	45833333.33	45800000	0	45833333.33	15.77289878	NA	1440	NA	6.225292762
CB2_32ancestor1_noneChNFeY39166666.6666667	CB2	12/07/2021	CB2_3	ChNFeY	ancestor	rif	ancestor1	none	ancestor1_none	ancestor1_none	DM	2	n	NA	0	10	NA	100	NA	NA	NA	NA	NA	22	16	9	1	NA	NA	NA	53800000	39091666.67	21989062.5	2	NA	132.5436829	1000	977.2916667	n	NA	39166666.67	39200000	0	39166666.67	18.54612792	NA	1440	NA	6.868499089
CB2_35ancestor1_noneControl109166666.666667	CB2	12/07/2021	CB2_3	Control	ancestor	rif	ancestor1	none	ancestor1_none	ancestor1_none	DM	5	n	NA	0	10	NA	500	NA	NA	NA	NA	NA	60	37	34	5	NA	NA	NA	147000000	90399479.17	83069791.67	5	NA	75.25954136	1000	977.2916667	n	NA	109166666.7	109000000	0	109166666.7	17.70303398	NA	1440	NA	9.273389479
CB2_35ancestor1_noneChNFeY96666666.6666667	CB2	12/07/2021	CB2_3	ChNFeY	ancestor	rif	ancestor1	none	ancestor1_none	ancestor1_none	DM	5	n	NA	0	10	NA	500	NA	NA	NA	NA	NA	40	29	47	5	NA	NA	NA	97700000	70853645.83	114831770.8	5	NA	41.98210041	1000	977.2916667	n	NA	96666666.67	96700000	0	96666666.67	17.52759197	NA	1440	NA	4.928583126
CB2_35ancestor1_noneChYFeN70000000	CB2	12/07/2021	CB2_3	ChYFeN	ancestor	rif	ancestor1	none	ancestor1_none	ancestor1_none	DM	5	n	NA	0	10	NA	2100	NA	NA	NA	NA	NA	23	30	31	21	NA	NA	NA	56200000	73296875	75740104.17	5	NA	192.9836557	1000	977.2916667	n	NA	70000000	70000000	0	70000000	14.99153907	NA	1440	NA	14.85873728
CB3_12ancestor1_noneControl26666666.6666667	CB3	19/07/2021	CB3_1	Control	ancestor	rif	ancestor1	none	ancestor1_none	ancestor1_none	DM	2	n	NA	0	10	NA	4500	NA	NA	NA	NA	NA	8	14	10	45	NA	NA	NA	19500000	34059375	24328125	2	NA	123.0874627	1000	973.125	n	NA	26666666.67	26700000	0	26666666.67	12.49352192	NA	1440	NA	4.525686718
CB3_12ancestor1_noneChNFeY35000000	CB3	19/07/2021	CB3_1	ChNFeY	ancestor	rif	ancestor1	none	ancestor1_none	ancestor1_none	DM	2	n	NA	0	10	NA	1100	NA	NA	NA	NA	NA	17	11	14	11	NA	NA	NA	41400000	26760937.5	34059375	2	NA	96.08104793	1000	973.125	n	NA	35000000	35000000	0	35000000	14.91826082	NA	1440	NA	4.296551525
Treatment 04	CB3	19/07/2021	CB3_1	Treatment 04	ancestor	rif	Treatment 04	Treatment 04	Treatment 04	Treatment 04	DM	2	n	NA	0	10	NA	700	NA	NA	NA	NA	NA	11	14	3	7	NA	NA	NA	26800000	34059375	7298437.5	2	NA	108.2577487	1000	973.125	n	NA	23333333.33	23300000	0	23333333.33	14.98537501	NA	1440	NA	1.756479271
CB3_15ancestor1_noneChNFeY124166666.666667	CB3	19/07/2021	CB3_1	ChNFeY	ancestor	rif	ancestor1	none	ancestor1_none	ancestor1_none	DM	5	n	NA	0	10	NA	700	NA	NA	NA	NA	NA	56	47	46	7	NA	NA	NA	136000000	114342187.5	111909375	5	NA	40.61051314	1000	973.125	n	NA	124166666.7	124000000	0	124166666.7	17.39718861	NA	1440	NA	5.859130639
Treatment 04	CB3	19/07/2021	CB3_1	Treatment 04	ancestor	rif	Treatment 04	Treatment 04	Treatment 04	Treatment 04	DM	5	n	NA	0	10	NA	1700	NA	NA	NA	NA	NA	26	28	15	17	NA	NA	NA	63300000	68118750	36492187.5	5	NA	80.94009814	1000	973.125	n	NA	57500000	57500000	0	57500000	15.00643663	NA	1440	NA	7.650482627
CB3_22ancestor1_noneChNFeY40000000	CB3	19/07/2021	CB3_2	ChNFeY	ancestor	rif	ancestor1	none	ancestor1_none	ancestor1_none	DM	2	n	NA	0	10	NA	700	NA	NA	NA	NA	NA	22	16	10	7	NA	NA	NA	54000000	39308333.33	24567708.33	2	NA	97.3729496	1000	982.7083333	n	NA	40000000	40000000	0	40000000	15.77712075	NA	1440	NA	5.649385435
CB3_25ancestor1_noneChNFeY101666666.666667	CB3	19/07/2021	CB3_2	ChNFeY	ancestor	rif	ancestor1	none	ancestor1_none	ancestor1_none	DM	5	n	NA	0	10	NA	500	NA	NA	NA	NA	NA	32	52	38	5	NA	NA	NA	78600000	127752083.3	93357291.67	5	NA	47.04695069	1000	982.7083333	n	NA	101666666.7	102000000	0	101666666.7	17.60832241	NA	1440	NA	6.165399158
CB3_25ancestor1_noneChYFeN63333333.3333333	CB3	19/07/2021	CB3_2	ChYFeN	ancestor	rif	ancestor1	none	ancestor1_none	ancestor1_none	DM	5	n	NA	0	10	NA	100	NA	NA	NA	NA	NA	18	21	37	1	NA	NA	NA	44200000	51592187.5	90900520.83	5	NA	101.0133496	1000	982.7083333	n	NA	63333333.33	63300000	0	63333333.33	19.24744068	NA	1440	NA	11.36008636
Treatment 04	CB3	19/07/2021	CB3_2	Treatment 04	ancestor	rif	Treatment 04	Treatment 04	Treatment 04	Treatment 04	DM	5	n	NA	0	10	NA	500	NA	NA	NA	NA	NA	71	64	55	5	NA	NA	NA	174000000	157233333.3	135122395.8	5	NA	51.82077215	1000	982.7083333	n	NA	158333333.3	158000000	0	158333333.3	18.24744068	NA	1440	NA	16.26370267
Treatment 04	CB3	19/07/2021	CB3_3	Treatment 04	ancestor	rif	Treatment 04	Treatment 04	Treatment 04	Treatment 04	DM	2	n	NA	0	10	NA	2100	NA	NA	NA	NA	NA	16	9	28	21	NA	NA	NA	39100000	21998437.5	68439583.33	2	NA	176.1078358	1000	977.7083333	n	NA	44166666.67	44200000	0	44166666.67	14.32775706	NA	1440	NA	10.73239697
CB3_35ancestor1_noneControl77500000	CB3	19/07/2021	CB3_3	Control	ancestor	rif	ancestor1	none	ancestor1_none	ancestor1_none	DM	5	n	NA	0	10	NA	4900	NA	NA	NA	NA	NA	29	32	32	49	NA	NA	NA	70900000	78216666.67	78216666.67	5	NA	79.29447451	1000	977.7083333	n	NA	77500000	77500000	0	77500000	13.916603	NA	1440	NA	8.165593117
CB3_35ancestor1_noneChNFeY76666666.6666667	CB3	19/07/2021	CB3_3	ChNFeY	ancestor	rif	ancestor1	none	ancestor1_none	ancestor1_none	DM	5	n	NA	0	10	NA	600	NA	NA	NA	NA	NA	33	24	35	6	NA	NA	NA	80700000	58662500	85549479.17	5	NA	62.10660498	1000	977.7083333	n	NA	76666666.67	76700000	0	76666666.67	16.93075348	NA	1440	NA	5.874004658
CB3_42ancestor1_noneControl33333333.3333333	CB3	19/07/2021	CB3_4	Control	ancestor	rif	ancestor1	none	ancestor1_none	ancestor1_none	DM	2	n	NA	0	10	NA	900	NA	NA	NA	NA	NA	18	9	13	9	NA	NA	NA	43600000	21822656.25	31521614.58	2	NA	132.9307717	1000	969.8958333	n	NA	33333333.33	33300000	0	33333333.33	15.13258278	NA	1440	NA	5.762978454
CB3_42ancestor1_noneChNFeY42500000	CB3	19/07/2021	CB3_4	ChNFeY	ancestor	rif	ancestor1	none	ancestor1_none	ancestor1_none	DM	2	n	NA	0	10	NA	1400	NA	NA	NA	NA	NA	7	27	17	14	NA	NA	NA	17000000	65467968.75	41220572.92	2	NA	101.7061792	1000	969.8958333	n	NA	42500000	42500000	0	42500000	14.84565011	NA	1440	NA	6.092212463
Treatment 04	CB3	19/07/2021	CB3_4	Treatment 04	ancestor	rif	Treatment 04	Treatment 04	Treatment 04	Treatment 04	DM	2	n	NA	0	10	NA	900	NA	NA	NA	NA	NA	12	20	13	9	NA	NA	NA	29100000	48494791.67	31521614.58	2	NA	261.2300165	1000	969.8958333	n	NA	37500000	37500000	0	37500000	15.30250778	NA	1440	NA	9.514558704
CB4_15ancestor1_noneChNFeY111666666.666667	CB4	26/07/2021	CB4_1	ChNFeY	ancestor	rif	ancestor1	none	ancestor1_none	ancestor1_none	DM	5	n	NA	0	10	NA	1900	NA	NA	NA	NA	NA	38	47	49	19	NA	NA	NA	92000000	113754687.5	118595312.5	5	NA	46.26727908	1000	968.125	n	NA	111666666.7	112000000	0	111666666.7	15.79610489	NA	1440	NA	6.698623688
CB4_12ancestor1_noneChYFeN39166666.6666667	CB4	26/07/2021	CB4_1	ChYFeN	ancestor	rif	ancestor1	none	ancestor1_none	ancestor1_none	DM	2	n	NA	0	10	NA	3000	NA	NA	NA	NA	NA	16	18	13	30	NA	NA	NA	38700000	43565625	31464062.5	2	NA	182.2552161	1000	968.125	n	NA	39166666.67	39200000	0	39166666.67	13.62564147	NA	1440	NA	8.63563332
CB4_12ancestor1_noneChYFeN40000000	CB4	26/07/2021	CB4_1	ChYFeN	ancestor	rif	ancestor1	none	ancestor1_none	ancestor1_none	DM	2	n	NA	0	10	NA	1400	NA	NA	NA	NA	NA	21	10	17	14	NA	NA	NA	50800000	24203125	41145312.5	2	NA	91.23913483	1000	968.125	n	NA	40000000	40000000	0	40000000	14.75555079	NA	1440	NA	5.855426913
CB4_15ancestor1_noneChYFeN122500000	CB4	26/07/2021	CB4_1	ChYFeN	ancestor	rif	ancestor1	none	ancestor1_none	ancestor1_none	DM	5	n	NA	0	10	NA	1400	NA	NA	NA	NA	NA	64	38	45	14	NA	NA	NA	155000000	91971875	108914062.5	5	NA	96.9151979	1000	968.125	n	NA	122500000	123000000	0	122500000	16.37026064	NA	1440	NA	17.53736904
CB4_15ancestor1_noneChYFeN100833333.333333	CB4	26/07/2021	CB4_1	ChYFeN	ancestor	rif	ancestor1	none	ancestor1_none	ancestor1_none	DM	5	n	NA	0	10	NA	2000	NA	NA	NA	NA	NA	40	48	33	20	NA	NA	NA	96800000	116175000	79870312.5	5	NA	99.07888662	1000	968.125	n	NA	100833333.3	101000000	0	100833333.3	15.57487836	NA	1440	NA	12.90672621
CB4_22ancestor1_noneChYFeN43333333.3333333	CB4	26/07/2021	CB4_2	ChYFeN	ancestor	rif	ancestor1	none	ancestor1_none	ancestor1_none	DM	2	n	NA	0	10	NA	2300	NA	NA	NA	NA	NA	16	21	15	23	NA	NA	NA	39400000	51674218.75	36910156.25	2	NA	136.1029735	1000	984.2708333	n	NA	43333333.33	43300000	0	43333333.33	14.17868299	NA	1440	NA	7.404229205
CB4_22ancestor1_noneChYFeN29166666.6666667	CB4	26/07/2021	CB4_2	ChYFeN	ancestor	rif	ancestor1	none	ancestor1_none	ancestor1_none	DM	2	n	NA	0	10	NA	1300	NA	NA	NA	NA	NA	5	17	13	13	NA	NA	NA	12300000	41831510.42	31988802.08	2	NA	209.1707887	1000	984.2708333	n	NA	29166666.67	29200000	0	29166666.67	14.43064852	NA	1440	NA	5.102385191
CB4_25ancestor1_noneChYFeN116666666.666667	CB4	26/07/2021	CB4_2	ChYFeN	ancestor	rif	ancestor1	none	ancestor1_none	ancestor1_none	DM	5	n	NA	0	10	NA	2400	NA	NA	NA	NA	NA	56	39	45	24	NA	NA	NA	138000000	95966406.25	110730468.8	5	NA	66.939859619999993	1000	984.2708333	n	NA	116666666.7	117000000	0	116666666.7	15.54612574	NA	1440	NA	8.174328969
CB4_25ancestor1_noneChYFeN85000000	CB4	26/07/2021	CB4_2	ChYFeN	ancestor	rif	ancestor1	none	ancestor1_none	ancestor1_none	DM	5	n	NA	0	10	NA	2500	NA	NA	NA	NA	NA	35	34	33	25	NA	NA	NA	86100000	83663020.83	81202343.75	5	NA	88.5238517	1000	984.2708333	n	NA	85000000	85000000	0	85000000	15.03037438	NA	1440	NA	10.61864285
CB4_22ancestor1_noneControl30833333.3333333	CB4	26/07/2021	CB4_2	Control	ancestor	rif	ancestor1	none	ancestor1_none	ancestor1_none	DM	2	n	NA	0	10	NA	2000	NA	NA	NA	NA	NA	19	7	11	20	NA	NA	NA	46800000	17224739.58	27067447.92	2	NA	146.7284572	1000	984.2708333	n	NA	30833333.33	30800000	0	30833333.33	13.88933049	NA	1440	NA	5.743120294
CB4_32ancestor1_noneChYFeN46666666.6666667	CB4	26/07/2021	CB4_3	ChYFeN	ancestor	rif	ancestor1	none	ancestor1_none	ancestor1_none	DM	2	n	NA	0	10	NA	400	NA	NA	NA	NA	NA	23	15	18	4	NA	NA	NA	56500000	36863281.25	44235937.5	2	NA	242.053393	1000	983.0208333	n	NA	46666666.67	46700000	0	46666666.67	16.80732679	NA	1440	NA	9.919003382
CB4_32ancestor1_noneChYFeN26666666.6666667	CB4	26/07/2021	CB4_3	ChYFeN	ancestor	rif	ancestor1	none	ancestor1_none	ancestor1_none	DM	2	n	NA	0	10	NA	1300	NA	NA	NA	NA	NA	8	12	12	13	NA	NA	NA	19700000	29490625	29490625	2	NA	452.2376405	1000	983.0208333	n	NA	26666666.67	26700000	0	26666666.67	14.29953215	NA	1440	NA	8.908441655
CB4_32ancestor1_noneChNFeY24166666.6666667	CB4	26/07/2021	CB4_3	ChNFeY	ancestor	rif	ancestor1	none	ancestor1_none	ancestor1_none	DM	2	n	NA	0	10	NA	2000	NA	NA	NA	NA	NA	5	17	7	20	NA	NA	NA	12300000	41778385.42	17202864.58	2	NA	339.6623448	1000	983.0208333	n	NA	24166666.67	24200000	0	24166666.67	13.53602477	NA	1440	NA	7.536921281
CB4_35ancestor1_noneChYFeN122500000	CB4	26/07/2021	CB4_3	ChYFeN	ancestor	rif	ancestor1	none	ancestor1_none	ancestor1_none	DM	5	n	NA	0	10	NA	2400	NA	NA	NA	NA	NA	80	30	37	24	NA	NA	NA	197000000	73726562.5	90929427.08	5	NA	112.6144563	1000	983.0208333	n	NA	122500000	123000000	0	122500000	15.61468172	NA	1440	NA	19.87572651
CB4_35ancestor1_noneChYFeN84166666.6666667	CB4	26/07/2021	CB4_3	ChYFeN	ancestor	rif	ancestor1	none	ancestor1_none	ancestor1_none	DM	5	n	NA	0	10	NA	2500	NA	NA	NA	NA	NA	32	40	29	25	NA	NA	NA	78600000	98302083.33	71269010.42	5	NA	94.13454567	1000	983.0208333	n	NA	84166666.67	84200000	0	84166666.67	15.01432716	NA	1440	NA	8.777001528
CB4_42ancestor1_noneChYFeN30000000	CB4	26/07/2021	CB4_4	ChYFeN	ancestor	rif	ancestor1	none	ancestor1_none	ancestor1_none	DM	2	n	NA	0	10	NA	1200	NA	NA	NA	NA	NA	12	6	18	12	NA	NA	NA	29500000	14740625	44221875	2	NA	324.8902073	1000	982.7083333	n	NA	30000000	30000000	0	30000000	14.58447567	NA	1440	NA	9.984584456
CB4_42ancestor1_noneChYFeN29166666.6666667	CB4	26/07/2021	CB4_4	ChYFeN	ancestor	rif	ancestor1	none	ancestor1_none	ancestor1_none	DM	2	n	NA	0	10	NA	1400	NA	NA	NA	NA	NA	9	13	13	14	NA	NA	NA	22100000	31938020.83	31938020.83	2	NA	446.2174351	1000	982.7083333	n	NA	29166666.67	29200000	0	29166666.67	14.32144126	NA	1440	NA	10.74453674
CB4_45ancestor1_noneChYFeN70000000	CB4	26/07/2021	CB4_4	ChYFeN	ancestor	rif	ancestor1	none	ancestor1_none	ancestor1_none	DM	5	n	NA	0	10	NA	2000	NA	NA	NA	NA	NA	27	24	33	20	NA	NA	NA	66300000	58962500	81073437.5	5	NA	122.9614306	1000	982.7083333	n	NA	70000000	70000000	0	70000000	15.0699025	NA	1440	NA	12.79768504
Treatment 04	CB4	26/07/2021	CB4_4	Treatment 04	ancestor	rif	Treatment 04	Treatment 04	Treatment 04	Treatment 04	DM	2	n	NA	0	10	NA	2000	NA	NA	NA	NA	NA	8	10	17	20	NA	NA	NA	19700000	24567708.33	41765104.17	2	NA	214.5146729	1000	982.7083333	n	NA	29166666.67	29200000	0	29166666.67	13.80686809	NA	1440	NA	8.578943694
CB4_45ancestor1_noneChYFeN132500000	CB4	26/07/2021	CB4_4	ChYFeN	ancestor	rif	ancestor1	none	ancestor1_none	ancestor1_none	DM	5	n	NA	0	10	NA	3700	NA	NA	NA	NA	NA	63	39	57	37	NA	NA	NA	155000000	95814062.5	140035937.5	5	NA	53.52389784	1000	982.7083333	n	NA	132500000	133000000	0	132500000	15.10294276	NA	1440	NA	11.56445902
RG19_13.5AhpF1_noneControl189166666.666667	RG19	10/05/2022	RG19_1	Control	AhpF	rif	AhpF1	none	AhpF1_none	AhpF1_none	DM	3.5	n	NA	0	10	NA	2600	NA	NA	NA	NA	NA	68	83	76	26	NA	NA	NA	162000000	197859895.8	181172916.7	3.5	NA	45.63692545	1000	953.5416667	n	NA	189166666.7	189000000	0	189166666.7	16.08215463	NA	1440	NA	16.94146837
RG19_13.5AhpF1_noneControl205833333.333333	RG19	10/05/2022	RG19_1	Control	AhpF	rif	AhpF1	none	AhpF1_none	AhpF1_none	DM	3.5	n	NA	0	10	NA	2600	NA	NA	NA	NA	NA	82	81	84	26	NA	NA	NA	195000000	193092187.5	200243750	3.5	NA	49.08213707	1000	953.5416667	n	NA	205833333.3	206000000	0	205833333.3	16.20397337	NA	1440	NA	13.41758201
Treatment 04	RG19	10/05/2022	RG19_1	Treatment 04	ancestor	rif	Treatment 04	Treatment 04	Treatment 04	Treatment 04	DM	3.5	n	NA	0	10	NA	3600	NA	NA	NA	NA	NA	100	99	104	36	NA	NA	NA	238000000	236001562.5	247920833.3	3.5	NA	27.30550274	1000	953.5416667	n	NA	252500000	253000000	0	252500000	16.02929484	NA	1440	NA	11.4652138
RG19_23.5Fur1_noneControl125833333.333333	RG19	10/05/2022	RG19_2	Control	Fur	rif	Fur1	none	Fur1_none	Fur1_none	DM	3.5	n	NA	0	10	NA	2900	NA	NA	NA	NA	NA	62	40	49	29	NA	NA	NA	145000000	93416666.67	114435416.7	3.5	NA	204.3194203	1000	934.1666667	n	NA	125833333.3	126000000	0	125833333.3	15.30685359	NA	1440	NA	26.7902582
Treatment 04	RG19	10/05/2022	RG19_2	Treatment 04	ancestor	rif	Treatment 04	Treatment 04	Treatment 04	Treatment 04	DM	2	n	NA	0	10	NA	2800	NA	NA	NA	NA	NA	34	60	53	28	NA	NA	NA	79400000	140125000	123777083.3	2	NA	55.30547233	1000	934.1666667	n	NA	122500000	123000000	0	122500000	15.31874727	NA	1440	NA	10.36197652
RG19_22ancestor1_noneChYFeN122500000	RG19	10/05/2022	RG19_2	ChYFeN	ancestor	rif	ancestor1	none	ancestor1_none	ancestor1_none	DM	2	n	NA	0	10	NA	4200	NA	NA	NA	NA	NA	53	43	51	42	NA	NA	NA	124000000	100422916.7	119106250	2	NA	99.33338497	1000	934.1666667	n	NA	122500000	123000000	0	122500000	14.73378477	NA	1440	NA	13.8498049
RG19_25ancestor1_noneControl300833333.333333	RG19	10/05/2022	RG19_2	Control	ancestor	rif	ancestor1	none	ancestor1_none	ancestor1_none	DM	5	n	NA	0	10	NA	4200	NA	NA	NA	NA	NA	129	123	109	42	NA	NA	NA	301000000	287256250	254560416.7	5	NA	28.28273069	1000	934.1666667	n	NA	300833333.3	301000000	0	300833333.3	16.02996745	NA	1440	NA	6.414164113
RG19_32Fur1_noneControl42500000	RG19	10/05/2022	RG19_3	Control	Fur	rif	Fur1	none	Fur1_none	Fur1_none	DM	2	n	NA	0	10	NA	3300	NA	NA	NA	NA	NA	21	14	16	33	NA	NA	NA	49300000	32841666.67	37533333.33	2	NA	187.7544826	1000	938.3333333	n	NA	42500000	42500000	0	42500000	13.56088162	NA	1440	NA	8.145292738
RG19_32AhpF1_noneControl72500000	RG19	10/05/2022	RG19_3	Control	AhpF	rif	AhpF1	none	AhpF1_none	AhpF1_none	DM	2	n	NA	0	10	NA	2700	NA	NA	NA	NA	NA	35	26	26	27	NA	NA	NA	82100000	60991666.67	60991666.67	2	NA	63.00862796	1000	938.3333333	n	NA	72500000	72500000	0	72500000	14.62090639	NA	1440	NA	4.401586581
RG19_35ancestor1_noneChYFeN335000000	RG19	10/05/2022	RG19_3	ChYFeN	ancestor	rif	ancestor1	none	ancestor1_none	ancestor1_none	DM	5	n	NA	0	10	NA	3300	NA	NA	NA	NA	NA	140	129	133	33	NA	NA	NA	328000000	302612500	311995833.3	5	NA	30.30670479	1000	938.3333333	n	NA	335000000	335000000	0	335000000	16.53950797	NA	1440	NA	12.73082139
CW1_1100ancestor1_noneControl87500000	CW1	NA	CW1_1	Control	ancestor	rif	ancestor1	none	ancestor1_none	ancestor1_none	DM	NA	y	NA	100	10	NA	6700	NA	NA	NA	NA	NA	36	33	36	67	NA	NA	NA	84400000	77360937.5	84393750	100	NA	34.66007405	1000	937.7083333	n	NA	87500000	87500000	0	87500000	13.58004546	NA	1440	NA	1.818660065
CW1_11000ancestor1_noneControl722500000	CW1	NA	CW1_1	Control	ancestor	rif	ancestor1	none	ancestor1_none	ancestor1_none	DM	NA	y	NA	1000	10	NA	2500	NA	NA	NA	NA	NA	243	242	382	25	NA	NA	NA	570000000	567313541.7	895511458.3	1000	NA	5.330406654	1000	937.7083333	n	NA	722500000	723000000	0	722500000	18.04792113	NA	1440	NA	4.698300133
Treatment 01	CW1	NA	CW1_1	Treatment 01	Gen1	rif	Treatment 01	Treatment 01	Treatment 01	Treatment 01	DM	NA	y	NA	100	10	NA	9200	NA	NA	NA	NA	NA	39	31	62	92	NA	NA	NA	91400000	72672395.83	145344791.7	100	NA	8.758944248	1000	937.7083333	n	NA	110000000	110000000	0	110000000	13.4527213	NA	1440	NA	0.65555078
Treatment 01	CW1	NA	CW1_1	Treatment 01	Gen1	rif	Treatment 01	Treatment 01	Treatment 01	Treatment 01	DM	NA	y	NA	250	10	NA	6600	NA	NA	NA	NA	NA	83	116	110	66	NA	NA	NA	195000000	271935416.7	257869791.7	250	NA	13.96122028	1000	937.7083333	n	NA	257500000	258000000	0	257500000	15.15895804	NA	1440	NA	2.294102771
Treatment 01	CW1	NA	CW1_1	Treatment 01	Gen1	rif	Treatment 01	Treatment 01	Treatment 01	Treatment 01	DM	NA	y	NA	1000	10	NA	400	NA	NA	NA	NA	NA	25	122	102	4	NA	NA	NA	58600000	286001041.7	239115625	1000	NA	8.052234408	1000	937.7083333	n	NA	207500000	208000000	0	207500000	18.89189106	NA	1440	NA	1.282645429
CW2_1250ancestor1_noneControl262500000	CW2	NA	CW2_1	Control	ancestor	rif	ancestor1	none	ancestor1_none	ancestor1_none	DM	NA	y	NA	250	10	NA	4300	NA	NA	NA	NA	NA	65	146	104	43	NA	NA	NA	156000000	351008333.3	250033333.3	250	NA	8.754046188	1000	961.6666667	n	NA	262500000	263000000	0	262500000	15.84123006	NA	1440	NA	2.355097861
CW2_11000ancestor1_noneControl235833333.333333	CW2	NA	CW2_1	Control	ancestor	rif	ancestor1	none	ancestor1_none	ancestor1_none	DM	NA	y	NA	1000	10	NA	2200	NA	NA	NA	NA	NA	90	84	109	22	NA	NA	NA	216000000	201950000	262054166.7	1000	NA	7.881594803	1000	961.6666667	n	NA	235833333.3	236000000	0	235833333.3	16.65351342	NA	1440	NA	1.776739469
Treatment 01	CW2	NA	CW2_1	Treatment 01	Gen1	rif	Treatment 01	Treatment 01	Treatment 01	Treatment 01	DM	NA	y	NA	100	10	NA	5500	NA	NA	NA	NA	NA	11	17	11	55	NA	NA	NA	26400000	40870833.33	26445833.33	100	NA	28.72300009	1000	961.6666667	n	NA	32500000	32500000	0	32500000	12.4723293	NA	1440	NA	0.535477899
Treatment 01	CW2	NA	CW2_1	Treatment 01	Gen1	rif	Treatment 01	Treatment 01	Treatment 01	Treatment 01	DM	NA	y	NA	250	10	NA	2400	NA	NA	NA	NA	NA	16	28	73	24	NA	NA	NA	38500000	67316666.67	175504166.7	250	NA	12.48860674	1000	961.6666667	n	NA	97500000	97500000	0	97500000	15.25368901	NA	1440	NA	0.928229589
Treatment 01	CW2	NA	CW2_1	Treatment 01	Gen1	rif	Treatment 01	Treatment 01	Treatment 01	Treatment 01	DM	NA	y	NA	1000	10	NA	5500	NA	NA	NA	NA	NA	138	129	NA	55	NA	NA	NA	332000000	310137500	NA	1000	NA	7.948686362	1000	961.6666667	n	NA	333750000	334000000	0	333750000	15.83258551	NA	1440	NA	2.068239528
CW2_2100ancestor1_noneControl51666666.6666667	CW2	NA	CW2_2	Control	ancestor	rif	ancestor1	none	ancestor1_none	ancestor1_none	DM	NA	y	NA	100	10	NA	3600	NA	NA	NA	NA	NA	30	16	16	36	NA	NA	NA	70500000	37587500	37587500	100	NA	12.63971064	1000	939.6875	n	NA	51666666.67	51700000	0	51666666.67	13.71920225	NA	1440	NA	0.376780246
CW2_2250ancestor1_noneControl219166666.666667	CW2	NA	CW2_2	Control	ancestor	rif	ancestor1	none	ancestor1_none	ancestor1_none	DM	NA	y	NA	250	10	NA	4300	NA	NA	NA	NA	NA	80	96	87	43	NA	NA	NA	188000000	225525000	204382031.3	250	NA	9.451287659	1000	939.6875	n	NA	219166666.7	219000000	0	219166666.7	15.54758517	NA	1440	NA	1.714104866
Treatment 01	CW2	NA	CW2_2	Treatment 01	Gen1	rif	Treatment 01	Treatment 01	Treatment 01	Treatment 01	DM	NA	y	NA	100	10	NA	5500	NA	NA	NA	NA	NA	69	24	23	55	NA	NA	NA	162000000	56381250	54032031.25	100	NA	9.399548743	1000	939.6875	n	NA	96666666.67	96700000	0	96666666.67	14.01155222	NA	1440	NA	0.559921444
Treatment 01	CW2	NA	CW2_2	Treatment 01	Gen1	rif	Treatment 01	Treatment 01	Treatment 01	Treatment 01	DM	NA	y	NA	250	10	NA	2400	NA	NA	NA	NA	NA	105	92	86	24	NA	NA	NA	247000000	216128125	202032812.5	250	NA	7.015460576	1000	939.6875	n	NA	235833333.3	236000000	0	235833333.3	16.49462668	NA	1440	NA	1.358772351
Treatment 01	CW2	NA	CW2_2	Treatment 01	Gen1	rif	Treatment 01	Treatment 01	Treatment 01	Treatment 01	DM	NA	y	NA	1000	10	NA	5500	NA	NA	NA	NA	NA	57	88	117	55	NA	NA	NA	134000000	206731250	274858593.8	1000	NA	6.616439442	1000	939.6875	n	NA	218333333.3	218000000	0	218333333.3	15.18699422	NA	1440	NA	1.029664413
CW3_1100ancestor1_noneControl10000000	CW3	NA	CW3_1	Control	ancestor	rif	ancestor1	none	ancestor1_none	ancestor1_none	DM	NA	y	NA	100	10	NA	6000	NA	NA	NA	NA	NA	2	5	5	60	NA	NA	NA	4640000	11606770.83	11606770.83	100	NA	56.79488188	1000	928.5416667	n	NA	10000000	10000000	0	10000000	10.59578843	NA	1440	NA	0.304758996
CW3_1250ancestor1_noneControl63333333.3333333	CW3	NA	CW3_1	Control	ancestor	rif	ancestor1	none	ancestor1_none	ancestor1_none	DM	NA	y	NA	250	10	NA	2400	NA	NA	NA	NA	NA	30	34	12	24	NA	NA	NA	69600000	78926041.67	27856250	250	NA	24.42474269	1000	928.5416667	n	NA	63333333.33	63300000	0	63333333.33	14.58068154	NA	1440	NA	1.72714449
CW3_11000ancestor1_noneControl222500000	CW3	NA	CW3_1	Control	ancestor	rif	ancestor1	none	ancestor1_none	ancestor1_none	DM	NA	y	NA	1000	10	NA	5500	NA	NA	NA	NA	NA	103	78	86	55	NA	NA	NA	239000000	181065625	199636458.3	1000	NA	13.66654145	1000	928.5416667	n	NA	222500000	223000000	0	222500000	15.19705275	NA	1440	NA	3.950293351
Treatment 01	CW3	NA	CW3_1	Treatment 01	Gen1	rif	Treatment 01	Treatment 01	Treatment 01	Treatment 01	DM	NA	y	NA	250	10	NA	200	NA	NA	NA	NA	NA	37	9	NA	2	NA	NA	NA	85900000	20892187.5	NA	250	NA	25.60602642	1000	928.5416667	n	NA	57500000	57500000	0	57500000	18.02624099	NA	1440	NA	1.284110038
Treatment 01	CW3	NA	CW3_1	Treatment 01	Gen1	rif	Treatment 01	Treatment 01	Treatment 01	Treatment 01	DM	NA	y	NA	1000	10	NA	12400	NA	NA	NA	NA	NA	73	67	62	124	NA	NA	NA	169000000	155530729.2	143923958.3	1000	NA	18.53378786	1000	928.5416667	n	NA	168333333.3	168000000	0	168333333.3	13.6217317	NA	1440	NA	3.142070948
CW3_2100ancestor1_noneControl136666666.666667	CW3	NA	CW3_2	Control	ancestor	rif	ancestor1	none	ancestor1_none	ancestor1_none	DM	NA	y	NA	100	10	NA	6000	NA	NA	NA	NA	NA	34	64	66	60	NA	NA	NA	81200000	152833333.3	157609375	100	NA	19.78491873	1000	955.2083333	n	NA	136666666.7	137000000	0	136666666.7	14.40922671	NA	1440	NA	3.989672906
CW3_2250ancestor1_noneControl112500000	CW3	NA	CW3_2	Control	ancestor	rif	ancestor1	none	ancestor1_none	ancestor1_none	DM	NA	y	NA	250	10	NA	2400	NA	NA	NA	NA	NA	43	36	56	24	NA	NA	NA	103000000	85968750	133729166.7	250	NA	31.47793234	1000	955.2083333	n	NA	112500000	113000000	0	112500000	15.4504184	NA	1440	NA	2.742047231
CW3_21000ancestor1_noneControl159166666.666667	CW3	NA	CW3_2	Control	ancestor	rif	ancestor1	none	ancestor1_none	ancestor1_none	DM	NA	y	NA	1000	10	NA	5500	NA	NA	NA	NA	NA	59	86	46	55	NA	NA	NA	141000000	205369791.7	109848958.3	1000	NA	15.36594654	1000	955.2083333	n	NA	159166666.7	159000000	0	159166666.7	14.75463442	NA	1440	NA	3.525313541
Treatment 01	CW3	NA	CW3_2	Treatment 01	Gen1	rif	Treatment 01	Treatment 01	Treatment 01	Treatment 01	DM	NA	y	NA	100	10	NA	5000	NA	NA	NA	NA	NA	5	48	46	50	NA	NA	NA	11900000	114625000	109848958.3	100	NA	15.51578319	1000	955.2083333	n	NA	82500000	82500000	0	82500000	13.94406573	NA	1440	NA	1.15034788
Treatment 01	CW3	NA	CW3_2	Treatment 01	Gen1	rif	Treatment 01	Treatment 01	Treatment 01	Treatment 01	DM	NA	y	NA	1000	10	NA	12400	NA	NA	NA	NA	NA	59	76	74	124	NA	NA	NA	141000000	181489583.3	176713541.7	1000	NA	13.16192819	1000	955.2083333	n	NA	174166666.7	174000000	0	174166666.7	13.71172812	NA	1440	NA	2.571072047
RG20_12AhpF1_noneControl105833333.333333	RG20	23/05/2022	RG20_1	Control	AhpF	rif	AhpF1	none	AhpF1_none	AhpF1_none	DM	2	n	NA	0	10	NA	3200	NA	NA	NA	NA	NA	41	41	45	32	NA	NA	NA	100000000	100001562.5	109757812.5	2	NA	54.86904326	1000	975.625	n	NA	105833333.3	106000000	0	105833333.3	14.97776129	NA	1440	NA	8.112839237
RG20_13.5AhpF1_noneControl185833333.333333	RG20	23/05/2022	RG20_1	Control	AhpF	rif	AhpF1	none	AhpF1_none	AhpF1_none	DM	3.5	n	NA	0	10	NA	2900	NA	NA	NA	NA	NA	77	75	71	29	NA	NA	NA	188000000	182929687.5	173173437.5	3.5	NA	30.96764347	1000	975.625	n	NA	185833333.3	186000000	0	185833333.3	15.93199551	NA	1440	NA	8.15743572
RG20_13.5ancestor1_noneChYFeN227500000	RG20	23/05/2022	RG20_1	ChYFeN	ancestor	rif	ancestor1	none	ancestor1_none	ancestor1_none	DM	3.5	n	NA	0	10	NA	3300	NA	NA	NA	NA	NA	96	89	88	33	NA	NA	NA	234000000	217076562.5	214637500	3.5	NA	37.92905368	1000	975.625	n	NA	227500000	228000000	0	227500000	16.03743963	NA	1440	NA	11.78132352
RG20_15ancestor1_noneControl298333333.333333	RG20	23/05/2022	RG20_1	Control	ancestor	rif	ancestor1	none	ancestor1_none	ancestor1_none	DM	5	n	NA	0	10	NA	3400	NA	NA	NA	NA	NA	127	109	122	34	NA	NA	NA	310000000	265857812.5	297565625	5	NA	20.28341262	1000	975.625	n	NA	298333333.3	298000000	0	298333333.3	16.38542954	NA	1440	NA	6.389818239
RG20_22AhpF1_noneControl115833333.333333	RG20	23/05/2022	RG20_2	Control	AhpF	rif	AhpF1	none	AhpF1_none	AhpF1_none	DM	2	n	NA	0	10	NA	2400	NA	NA	NA	NA	NA	45	42	52	24	NA	NA	NA	108000000	100810937.5	124813541.7	2	NA	44.39316544	1000	960.1041667	n	NA	115833333.3	116000000	0	115833333.3	15.49991939	NA	1440	NA	7.366001484
Treatment 04	RG20	23/05/2022	RG20_2	Treatment 04	ancestor	rif	Treatment 04	Treatment 04	Treatment 04	Treatment 04	DM	5	n	NA	0	10	NA	4300	NA	NA	NA	NA	NA	137	133	128	43	NA	NA	NA	329000000	319234635.4	307233333.3	5	NA	29.81083035	1000	960.1041667	n	NA	331666666.7	332000000	0	331666666.7	16.17630068	NA	1440	NA	11.95058411
RG20_23.5ancestor1_noneChYFeN243333333.333333	RG20	23/05/2022	RG20_2	ChYFeN	ancestor	rif	ancestor1	none	ancestor1_none	ancestor1_none	DM	3.5	n	NA	0	10	NA	3600	NA	NA	NA	NA	NA	76	103	113	36	NA	NA	NA	182000000	247226822.9	271229427.1	3.5	NA	22.42375521	1000	960.1041667	n	NA	243333333.3	243000000	0	243333333.3	15.98584038	NA	1440	NA	10.86160434
RG20_22ancestor1_noneControl109166666.666667	RG20	23/05/2022	RG20_2	Control	ancestor	rif	ancestor1	none	ancestor1_none	ancestor1_none	DM	2	n	NA	0	10	NA	1800	NA	NA	NA	NA	NA	45	34	52	18	NA	NA	NA	108000000	81608854.17	124813541.7	2	NA	52.56691694	1000	960.1041667	n	NA	109166666.7	109000000	0	109166666.7	15.82943882	NA	1440	NA	4.368255027
RG20_33.5Fur1_noneControl148333333.333333	RG20	23/05/2022	RG20_3	Control	Fur	rif	Fur1	none	Fur1_none	Fur1_none	DM	3.5	n	NA	0	10	NA	1200	NA	NA	NA	NA	NA	72	43	63	12	NA	NA	NA	174000000	103815885.4	152102343.8	3.5	NA	89.47201418	1000	965.7291667	n	NA	148333333.3	148000000	0	148333333.3	16.86513946	NA	1440	NA	22.83752931
RG20_32AhpF1_noneControl96666666.6666667	RG20	23/05/2022	RG20_3	Control	AhpF	rif	AhpF1	none	AhpF1_none	AhpF1_none	DM	2	n	NA	0	10	NA	3500	NA	NA	NA	NA	NA	34	26	56	35	NA	NA	NA	82100000	62772395.83	135202083.3	2	NA	49.46791515	1000	965.7291667	n	NA	96666666.67	96700000	0	96666666.67	14.70306651	NA	1440	NA	6.184372376
RG20_35AhpF1_noneControl221666666.666667	RG20	23/05/2022	RG20_3	Control	AhpF	rif	AhpF1	none	AhpF1_none	AhpF1_none	DM	5	n	NA	0	10	NA	3700	NA	NA	NA	NA	NA	90	91	85	37	NA	NA	NA	217000000	219703385.4	205217447.9	5	NA	37.40520332	1000	965.7291667	n	NA	221666666.7	222000000	0	221666666.7	15.8201976	NA	1440	NA	10.07552389
Treatment 04	RG20	23/05/2022	RG20_3	Treatment 04	ancestor	rif	Treatment 04	Treatment 04	Treatment 04	Treatment 04	DM	3.5	n	NA	0	10	NA	2800	NA	NA	NA	NA	NA	109	115	95	28	NA	NA	NA	263000000	277647135.4	229360677.1	3.5	NA	29.35272387	1000	965.7291667	n	NA	265833333.3	266000000	0	265833333.3	16.48442622	NA	1440	NA	10.7370029
RG20_33.5ancestor1_noneControl251666666.666667	RG20	23/05/2022	RG20_3	Control	ancestor	rif	ancestor1	none	ancestor1_none	ancestor1_none	DM	3.5	n	NA	0	10	NA	3700	NA	NA	NA	NA	NA	110	94	98	37	NA	NA	NA	266000000	226946354.2	236603645.8	3.5	NA	20.93476059	1000	965.7291667	n	NA	251666666.7	252000000	0	251666666.7	16.0033199	NA	1440	NA	7.259372911
RG20_43.5Fur1_noneControl130833333.333333	RG20	23/05/2022	RG20_4	Control	Fur	rif	Fur1	none	Fur1_none	Fur1_none	DM	3.5	n	NA	0	10	NA	2200	NA	NA	NA	NA	NA	46	49	62	22	NA	NA	NA	107000000	114014322.9	144263020.8	3.5	NA	161.6078325	1000	930.7291667	n	NA	130833333.3	131000000	0	130833333.3	15.75630043	NA	1440	NA	32.43400781
RG20_45AhpF1_noneControl210000000	RG20	23/05/2022	RG20_4	Control	AhpF	rif	AhpF1	none	AhpF1_none	AhpF1_none	DM	5	n	NA	0	10	NA	4600	NA	NA	NA	NA	NA	82	92	78	46	NA	NA	NA	191000000	214067708.3	181492187.5	5	NA	44.28690692	1000	930.7291667	n	NA	210000000	210000000	0	210000000	15.37482926	NA	1440	NA	12.23040651
Treatment 04	RG20	23/05/2022	RG20_4	Treatment 04	ancestor	rif	Treatment 04	Treatment 04	Treatment 04	Treatment 04	DM	3.5	n	NA	0	10	NA	4000	NA	NA	NA	NA	NA	104	127	99	40	NA	NA	NA	242000000	295506510.4	230355468.8	3.5	NA	30.93666663	1000	930.7291667	n	NA	275000000	275000000	0	275000000	15.96550542	NA	1440	NA	6.463303874
RG20_43.5ancestor1_noneChYFeN243333333.333333	RG20	23/05/2022	RG20_4	ChYFeN	ancestor	rif	ancestor1	none	ancestor1_none	ancestor1_none	DM	3.5	n	NA	0	10	NA	3100	NA	NA	NA	NA	NA	91	101	100	31	NA	NA	NA	212000000	235009114.6	232682291.7	3.5	NA	32.77531688	1000	930.7291667	n	NA	243333333.3	243000000	0	243333333.3	16.15673955	NA	1440	NA	11.85695657
RG20_55Fur1_noneControl178333333.333333	RG20	23/05/2022	RG20_5	Control	Fur	rif	Fur1	none	Fur1_none	Fur1_none	DM	5	n	NA	0	10	NA	2000	NA	NA	NA	NA	NA	82	44	88	20	NA	NA	NA	194000000	104202083.3	208404166.7	5	NA	157.7194485	1000	947.2916667	n	NA	178333333.3	178000000	0	178333333.3	16.36609746	NA	1440	NA	32.1262755
RG20_55AhpF1_noneControl233333333.333333	RG20	23/05/2022	RG20_5	Control	AhpF	rif	AhpF1	none	AhpF1_none	AhpF1_none	DM	5	n	NA	0	10	NA	3000	NA	NA	NA	NA	NA	102	94	84	30	NA	NA	NA	242000000	222613541.7	198931250	5	NA	18.09902819	1000	947.2916667	n	NA	233333333.3	233000000	0	233333333.3	16.16895099	NA	1440	NA	5.985177325
RG20_52ancestor1_noneControl108333333.333333	RG20	23/05/2022	RG20_5	Control	ancestor	rif	ancestor1	none	ancestor1_none	ancestor1_none	DM	2	n	NA	0	10	NA	5200	NA	NA	NA	NA	NA	45	46	39	52	NA	NA	NA	107000000	108938541.7	92360937.5	2	NA	31.74667097	1000	947.2916667	n	NA	108333333.3	108000000	0	108333333.3	14.26848667	NA	1440	NA	2.760342057
RG21_180ancestor1_noneControl164166666.666667	RG21	20/06/2022	RG21_1	Control	ancestor	rif	ancestor1	none	ancestor1_none	ancestor1_none	DM	NA	y	NA	80	10	NA	2200	NA	NA	NA	NA	NA	59	58	80	22	NA	NA	NA	143000000	140272395.8	193479166.7	80	NA	18.73243302	1000	967.3958333	n	NA	164166666.7	164000000	0	164166666.7	16.1394764	NA	1440	NA	2.404524489
Treatment 02	RG21	20/06/2022	RG21_1	Treatment 02	AhpF	rif	Treatment 02	Treatment 02	Treatment 02	Treatment 02	DM	NA	y	NA	500	10	NA	100	NA	NA	NA	NA	NA	88	72	109	1	NA	NA	NA	213000000	174131250	263615364.6	500	NA	2.602889468	1000	967.3958333	n	NA	224166666.7	224000000	0	224166666.7	21.04831857	NA	1440	NA	0.314427246
Treatment 02	RG21	20/06/2022	RG21_1	Treatment 02	AhpF	rif	Treatment 02	Treatment 02	Treatment 02	Treatment 02	DM	NA	y	NA	1000	10	NA	0	NA	NA	NA	NA	NA	171	96	90	0	NA	NA	NA	414000000	232175000	217664062.5	1000	NA	2.977559317	1000	967.3958333	n	NA	297500000	298000000	0	297500000	NA	NA	1440	NA	0.504504287
RG21_21000ancestor1_noneControl566666666.666667	RG21	20/06/2022	RG21_2	Control	ancestor	rif	ancestor1	none	ancestor1_none	ancestor1_none	DM	NA	y	NA	1000	10	NA	4300	NA	NA	NA	NA	NA	222	203	255	43	NA	NA	NA	544000000	497085677.1	624417968.8	1000	NA	12.41963408	1000	979.4791667	n	NA	566666666.7	567000000	0	566666666.7	16.97789087	NA	1440	NA	7.737015982
Treatment 02	RG21	20/06/2022	RG21_2	Treatment 02	AhpF	rif	Treatment 02	Treatment 02	Treatment 02	Treatment 02	DM	NA	y	NA	500	10	NA	300	NA	NA	NA	NA	NA	102	121	138	3	NA	NA	NA	250000000	296292447.9	337920312.5	500	NA	8.022485367	1000	979.4791667	n	NA	300833333.3	301000000	0	300833333.3	19.90565721	NA	1440	NA	2.228138167
Treatment 02	RG21	20/06/2022	RG21_2	Treatment 02	AhpF	rif	Treatment 02	Treatment 02	Treatment 02	Treatment 02	DM	NA	y	NA	80	10	NA	100	NA	NA	NA	NA	NA	30	34	47	1	NA	NA	NA	73500000	83255729.17	115088802.1	80	NA	16.93856777	1000	979.4791667	n	NA	92500000	92500000	0	92500000	19.78918055	NA	1440	NA	1.070638947
RG21_3500ancestor1_noneControl426666666.666667	RG21	20/06/2022	RG21_3	Control	ancestor	rif	ancestor1	none	ancestor1_none	ancestor1_none	DM	NA	y	NA	500	10	NA	4600	NA	NA	NA	NA	NA	148	177	187	46	NA	NA	NA	360000000	430515625	454838541.7	500	NA	13.48666457	1000	972.9166667	n	NA	426666666.7	427000000	0	426666666.7	16.46150416	NA	1440	NA	4.874753357
Treatment 02	RG21	20/06/2022	RG21_3	Treatment 02	AhpF	rif	Treatment 02	Treatment 02	Treatment 02	Treatment 02	DM	NA	y	NA	80	10	NA	100	NA	NA	NA	NA	NA	41	31	34	1	NA	NA	NA	99700000	75401041.67	82697916.67	80	NA	20.92347874	1000	972.9166667	n	NA	88333333.33	88300000	0	88333333.33	19.71298657	NA	1440	NA	2.258047348
Treatment 02	RG21	20/06/2022	RG21_3	Treatment 02	AhpF	rif	Treatment 02	Treatment 02	Treatment 02	Treatment 02	DM	NA	y	NA	80	10	NA	100	NA	NA	NA	NA	NA	35	40	42	1	NA	NA	NA	85100000	97291666.67	102156250	80	NA	16.64724499	1000	972.9166667	n	NA	97500000	97500000	0	97500000	19.85543084	NA	1440	NA	1.776053526
RG21_480ancestor1_noneControl60833333.3333333	RG21	20/06/2022	RG21_4	Control	ancestor	rif	ancestor1	none	ancestor1_none	ancestor1_none	DM	NA	y	NA	80	10	NA	3700	NA	NA	NA	NA	NA	29	17	27	37	NA	NA	NA	70300000	41185156.25	65411718.75	80	NA	35.11871045	1000	969.0625	n	NA	60833333.33	60800000	0	60833333.33	13.95971079	NA	1440	NA	2.347980065
Treatment 02	RG21	20/06/2022	RG21_4	Treatment 02	AhpF	rif	Treatment 02	Treatment 02	Treatment 02	Treatment 02	DM	NA	y	NA	80	10	NA	0	NA	NA	NA	NA	NA	35	40	42	0	NA	NA	NA	84800000	96906250	101751562.5	80	NA	33.45533617	1000	969.0625	n	NA	97500000	97500000	0	97500000	NA	NA	1440	NA	3.393815016
Treatment 02	RG21	20/06/2022	RG21_4	Treatment 02	AhpF	rif	Treatment 02	Treatment 02	Treatment 02	Treatment 02	DM	NA	y	NA	1000	10	NA	100	NA	NA	NA	NA	NA	206	231	218	1	NA	NA	NA	499000000	559633593.8	528139062.5	1000	NA	4.234219098	1000	969.0625	n	NA	545833333.3	546000000	0	545833333.3	22.33469069	NA	1440	NA	2.773225702
RG21_580ancestor1_noneControl86666666.6666667	RG21	20/06/2022	RG21_5	Control	ancestor	rif	ancestor1	none	ancestor1_none	ancestor1_none	DM	NA	y	NA	80	10	NA	4600	NA	NA	NA	NA	NA	36	21	47	46	NA	NA	NA	86400000	50405468.75	112812239.6	80	NA	24.42591401	1000	960.1041667	n	NA	86666666.67	86700000	0	86666666.67	14.14281858	NA	1440	NA	1.615152213
Treatment 02	RG21	20/06/2022	RG21_5	Treatment 02	AhpF	rif	Treatment 02	Treatment 02	Treatment 02	Treatment 02	DM	NA	y	NA	1000	10	NA	400	NA	NA	NA	NA	NA	198	145	140	4	NA	NA	NA	475000000	348037760.4	336036458.3	1000	NA	4.56166452	1000	960.1041667	n	NA	402500000	403000000	0	402500000	19.8818202	NA	1440	NA	1.985496221
Treatment 02	RG21	20/06/2022	RG21_5	Treatment 02	AhpF	rif	Treatment 02	Treatment 02	Treatment 02	Treatment 02	DM	NA	y	NA	1000	10	NA	300	NA	NA	NA	NA	NA	232	107	83	3	NA	NA	NA	557000000	256827864.6	199221614.6	1000	NA	3.600400915	1000	960.1041667	n	NA	351666666.7	352000000	0	351666666.7	20.10207751	NA	1440	NA	1.091594013
RG22_12.5hpx1_ancestorControl150000000	RG22	11/07/2022	RG22_1	Control	hpx	rif	hpx1	ancestor	hpx1_ancestor	hpx1_ancestor	DM	2.5	n	1	0	20	NA	1562.5	NA	NA	NA	NA	NA	1	0	0	25	NA	NA	NA	3070000	0	0	2.5	NA	0	1250	1227.8125	y	NA	833333.3333	833000	149166666.7	150000000	9.354983952	NA	1440	3.525726618	0
RG22_12.5hpx1_ancestorControl150000000	RG22	11/07/2022	RG22_1	Control	ancestor	rif	ancestor1	hpx	hpx1_ancestor	ancestor1_hpx	DM	2.5	n	1	0	20	NA	3875	NA	NA	NA	NA	NA	58	70	51	62	NA	NA	NA	178000000	214867187.5	156546093.8	2.5	NA	21.10620507	1250	1227.8125	y	NA	149166666.7	149000000	833333.3333	150000000	15.52845961	NA	1440	0	3.525726618
RG22_12.5hpx1_noneControl34166666.6666667	RG22	11/07/2022	RG22_1	Control	hpx	rif	hpx1	none	hpx1_none	hpx1_none	DM	2.5	n	NA	0	10	NA	3125	NA	NA	NA	NA	NA	0	21	20	25	NA	NA	NA	0	64460156.25	61390625	2.5	NA	17.99246406	1250	1227.8125	n	NA	34166666.67	34200000	0	34166666.67	13.71253596	NA	1440	NA	0.501864316
RG22_12.5ancestor1_noneControl159166666.666667	RG22	11/07/2022	RG22_1	Control	ancestor	rif	ancestor1	none	ancestor1_none	ancestor1_none	DM	2.5	n	NA	0	10	NA	7750	NA	NA	NA	NA	NA	73	70	48	62	NA	NA	NA	224000000	214867187.5	147337500	2.5	NA	29.75433232	1250	1227.8125	n	NA	159166666.7	159000000	0	159166666.7	14.62207266	NA	1440	NA	5.53520506
RG22_15hpx1_ancestorControl275000000	RG22	11/07/2022	RG22_1	Control	hpx	rif	hpx1	ancestor	hpx1_ancestor	hpx1_ancestor	DM	5	n	1	0	20	NA	1750	NA	NA	NA	NA	NA	0	0	0	28	NA	NA	NA	0	0	0	5	NA	NA	1250	1227.8125	y	NA	0	0	275000000	275000000	NA	NA	1440	4.25314393	0
RG22_15hpx1_ancestorControl275000000	RG22	11/07/2022	RG22_1	Control	ancestor	rif	ancestor1	hpx	hpx1_ancestor	ancestor1_hpx	DM	5	n	1	0	20	NA	2312.5	NA	NA	NA	NA	NA	111	108	111	37	NA	NA	NA	341000000	331509375	340717968.8	5	NA	9.454445638	1250	1227.8125	y	NA	275000000	275000000	0	275000000	17.15570899	NA	1440	0	4.25314393
RG22_15hpx1_noneControl156666666.666667	RG22	11/07/2022	RG22_1	Control	hpx	rif	hpx1	none	hpx1_none	hpx1_none	DM	5	n	NA	0	10	NA	3500	NA	NA	NA	NA	NA	61	75	52	28	NA	NA	NA	187000000	230214843.8	159615625	5	NA	9.428953781	1250	1227.8125	n	NA	156666666.7	157000000	0	156666666.7	15.74607407	NA	1440	NA	1.958730611
RG22_22.5hpx1_ancestorControl154166666.666667	RG22	11/07/2022	RG22_2	Control	hpx	rif	hpx1	ancestor	hpx1_ancestor	hpx1_ancestor	DM	2.5	n	1	0	20	NA	1812.5	NA	NA	NA	NA	NA	0	0	0	29	NA	NA	NA	0	0	0	2.5	NA	NA	1250	1209.375	y	NA	0	0	154166666.7	154166666.7	NA	NA	1440	3.392886804	0.058823529
RG22_22.5hpx1_ancestorControl154166666.666667	RG22	11/07/2022	RG22_2	Control	ancestor	rif	ancestor1	hpx	hpx1_ancestor	ancestor1_hpx	DM	2.5	n	1	0	20	NA	1687.5	NA	NA	NA	NA	NA	60	60	65	27	NA	NA	NA	181000000	181406250	196523437.5	2.5	NA	17.04909223	1250	1209.375	y	NA	154166666.7	154000000	0	154166666.7	16.7535055	NA	1440	0.058823529	3.392886804
RG22_25hpx1_ancestorControl264166666.666667	RG22	11/07/2022	RG22_2	Control	hpx	rif	hpx1	ancestor	hpx1_ancestor	hpx1_ancestor	DM	5	n	1	0	20	NA	1875	NA	NA	NA	NA	NA	0	0	1	30	NA	NA	NA	0	0	3023437.5	5	NA	0	1250	1209.375	y	NA	833333.3333	833000	263333333.3	264166666.7	9.070120944	NA	1440	4.225953697	0
RG22_25hpx1_ancestorControl264166666.666667	RG22	11/07/2022	RG22_2	Control	ancestor	rif	ancestor1	hpx	hpx1_ancestor	ancestor1_hpx	DM	5	n	1	0	20	NA	2125	NA	NA	NA	NA	NA	116	99	101	34	NA	NA	NA	351000000	299320312.5	305367187.5	5	NA	14.3720686	1250	1209.375	y	NA	263333333.3	263000000	833333.3333	264166666.7	17.19332945	NA	1440	0	4.225953697
RG22_22.5hpx1_noneControl45833333.3333333	RG22	11/07/2022	RG22_2	Control	hpx	rif	hpx1	none	hpx1_none	hpx1_none	DM	2.5	n	NA	0	10	NA	3625	NA	NA	NA	NA	NA	28	22	5	29	NA	NA	NA	84700000	66515625	15117187.5	2.5	NA	17.24325555	1250	1209.375	n	NA	45833333.33	45800000	0	45833333.33	13.90039026	NA	1440	NA	0.666793393
RG22_25ancestor1_noneControl241666666.666667	RG22	11/07/2022	RG22_2	Control	ancestor	rif	ancestor1	none	ancestor1_none	ancestor1_none	DM	5	n	NA	0	10	NA	4250	NA	NA	NA	NA	NA	100	93	97	34	NA	NA	NA	302000000	281179687.5	293273437.5	5	NA	9.408518868	1250	1209.375	n	NA	241666666.7	242000000	0	241666666.7	16.06945779	NA	1440	NA	3.031434742
RG22_25hpx1_noneControl140000000	RG22	11/07/2022	RG22_2	Control	hpx	rif	hpx1	none	hpx1_none	hpx1_none	DM	5	n	NA	0	10	NA	3750	NA	NA	NA	NA	NA	49	47	72	30	NA	NA	NA	148000000	142101562.5	217687500	5	NA	9.206338607	1250	1209.375	n	NA	140000000	140000000	0	140000000	15.46243837	NA	1440	NA	1.545335538
RG22_32.5hpx1_ancestorControl162500000	RG22	11/07/2022	RG22_3	Control	hpx	rif	hpx1	ancestor	hpx1_ancestor	hpx1_ancestor	DM	2.5	n	1	0	20	NA	1562.5	NA	NA	NA	NA	NA	0	1	0	25	NA	NA	NA	0	3064843.75	0	2.5	NA	0	1250	1225.9375	y	NA	833333.3333	833000	161666666.7	162500000	9.352779119	NA	1440	3.667651713	0
RG22_32.5hpx1_ancestorControl162500000	RG22	11/07/2022	RG22_3	Control	ancestor	rif	ancestor1	hpx	hpx1_ancestor	ancestor1_hpx	DM	2.5	n	1	0	20	NA	3500	NA	NA	NA	NA	NA	66	54	74	56	NA	NA	NA	202000000	165501562.5	226798437.5	2.5	NA	21.61273512	1250	1225.9375	y	NA	161666666.7	162000000	833333.3333	162500000	15.78919323	NA	1440	0	3.667651713
RG22_32.5hpx1_noneControl55833333.3333333	RG22	11/07/2022	RG22_3	Control	hpx	rif	hpx1	none	hpx1_none	hpx1_none	DM	2.5	n	NA	0	10	NA	3125	NA	NA	NA	NA	NA	24	19	24	25	NA	NA	NA	73600000	58232031.25	73556250	2.5	NA	12.29173071	1250	1225.9375	n	NA	55833333.33	55800000	0	55833333.33	14.41886831	NA	1440	NA	0.620579688
RG22_35hpx1_ancestorControl241666666.666667	RG22	11/07/2022	RG22_3	Control	hpx	rif	hpx1	ancestor	hpx1_ancestor	hpx1_ancestor	DM	5	n	1	0	20	NA	1750	NA	NA	NA	NA	NA	0	0	0	28	NA	NA	NA	0	0	0	5	NA	NA	1250	1225.9375	y	NA	0	0	241666666.7	241666666.7	NA	NA	1440	5.176513333	0
RG22_35hpx1_ancestorControl241666666.666667	RG22	11/07/2022	RG22_3	Control	ancestor	rif	ancestor1	hpx	hpx1_ancestor	ancestor1_hpx	DM	5	n	1	0	20	NA	3250	NA	NA	NA	NA	NA	95	111	84	52	NA	NA	NA	291000000	340197656.3	257446875	5	NA	13.60039338	1250	1225.9375	y	NA	241666666.7	242000000	0	241666666.7	16.47610468	NA	1440	0	5.176513333
RG22_35hpx1_noneControl69166666.6666667	RG22	11/07/2022	RG22_3	Control	hpx	rif	hpx1	none	hpx1_none	hpx1_none	DM	5	n	NA	0	10	NA	3500	NA	NA	NA	NA	NA	4	22	57	28	NA	NA	NA	12300000	67426562.5	174696093.8	5	NA	26.56824664	1250	1225.9375	n	NA	69166666.67	69200000	0	69166666.67	14.56431982	NA	1440	NA	1.782784804
RG22_32.5ancestor1_noneControl179166666.666667	RG22	11/07/2022	RG22_3	Control	ancestor	rif	ancestor1	none	ancestor1_none	ancestor1_none	DM	2.5	n	NA	0	10	NA	7000	NA	NA	NA	NA	NA	67	76	72	56	NA	NA	NA	205000000	232928125	220668750	2.5	NA	16.45072475	1250	1225.9375	n	NA	179166666.7	179000000	0	179166666.7	14.93747324	NA	1440	NA	3.887342712
RG22_45hpx1_ancestorControl229166666.666667	RG22	11/07/2022	RG22_4	Control	hpx	rif	hpx1	ancestor	hpx1_ancestor	hpx1_ancestor	DM	5	n	1	0	20	NA	1687.5	NA	NA	NA	NA	NA	0	0	0	27	NA	NA	NA	0	0	0	5	NA	NA	1250	1218.645833	y	NA	0	0	229166666.7	229166666.7	NA	NA	1440	4.356636621	0
RG22_45hpx1_ancestorControl229166666.666667	RG22	11/07/2022	RG22_4	Control	ancestor	rif	ancestor1	hpx	hpx1_ancestor	ancestor1_hpx	DM	5	n	1	0	20	NA	1187.5	NA	NA	NA	NA	NA	95	89	91	19	NA	NA	NA	289000000	271148697.9	277241927.1	5	NA	13.09893126	1250	1218.645833	y	NA	229166666.7	229000000	0	229166666.7	17.84338908	NA	1440	0	4.356636621
RG22_42.5hpx1_ancestorControl142500000	RG22	11/07/2022	RG22_4	Control	hpx	rif	hpx1	ancestor	hpx1_ancestor	hpx1_ancestor	DM	2.5	n	1	0	20	NA	1937.5	NA	NA	NA	NA	NA	0	0	0	31	NA	NA	NA	0	0	0	2.5	NA	NA	1250	1218.645833	y	NA	0	0	142500000	142500000	NA	NA	1440	3.598171922	0
RG22_42.5hpx1_ancestorControl142500000	RG22	11/07/2022	RG22_4	Control	ancestor	rif	ancestor1	hpx	hpx1_ancestor	ancestor1_hpx	DM	2.5	n	1	0	20	NA	2875	NA	NA	NA	NA	NA	61	49	61	46	NA	NA	NA	186000000	149284114.6	185843489.6	2.5	NA	22.52727313	1250	1218.645833	y	NA	142500000	143000000	0	142500000	15.88231934	NA	1440	0	3.598171922
RG22_42.5hpx1_noneControl28333333.3333333	RG22	11/07/2022	RG22_4	Control	hpx	rif	hpx1	none	hpx1_none	hpx1_none	DM	2.5	n	NA	0	10	NA	3875	NA	NA	NA	NA	NA	17	16	1	31	NA	NA	NA	51800000	48745833.33	3046614.583	2.5	NA	16.36012142	1250	1218.645833	n	NA	28333333.33	28300000	0	28333333.33	13.12129532	NA	1440	NA	0.291969497
RG22_45ancestor1_noneControl215000000	RG22	11/07/2022	RG22_4	Control	ancestor	rif	ancestor1	none	ancestor1_none	ancestor1_none	DM	5	n	NA	0	10	NA	2375	NA	NA	NA	NA	NA	90	86	82	19	NA	NA	NA	274000000	262008854.2	249822395.8	5	NA	16.11802394	1250	1218.645833	n	NA	215000000	215000000	0	215000000	16.75132853	NA	1440	NA	5.850063886
RG22_45hpx1_noneControl130000000	RG22	11/07/2022	RG22_4	Control	hpx	rif	hpx1	none	hpx1_none	hpx1_none	DM	5	n	NA	0	10	NA	3375	NA	NA	NA	NA	NA	51	44	61	27	NA	NA	NA	155000000	134051041.7	185843489.6	5	NA	14.65998856	1250	1218.645833	n	NA	130000000	130000000	0	130000000	15.5185435	NA	1440	NA	2.478295456
RG23_12.5hpx1_ancestorControl206666666.666667	RG23	19/07/2022	RG23_1	Control	hpx	rif	hpx1	ancestor	hpx1_ancestor	hpx1_ancestor	DM	2.5	n	4	0	12.5	NA	1900	2050	0.926829268	NA	NA	NA	0	0	0	19	NA	NA	NA	0	0	0	2.5	NA	NA	1250	1189.270833	y	NA	0	0	206666666.7	206666666.7	NA	NA	1440	6.641289411	0
RG23_12.5hpx1_ancestorControl206666666.666667	RG23	19/07/2022	RG23_1	Control	ancestor	rif	ancestor1	hpx	hpx1_ancestor	ancestor1_hpx	DM	2.5	n	4	0	50	NA	2050	1900	1.078947368	NA	NA	NA	89	82	77	82	NA	NA	NA	265000000	243800520.8	228934635.4	2.5	NA	29.98905701	1250	1189.270833	y	NA	206666666.7	207000000	0	206666666.7	16.87139958	NA	1440	0	6.641289411
RG23_12.5ancestor1_noneControl197500000	RG23	19/07/2022	RG23_1	Control	ancestor	rif	ancestor1	none	ancestor1_none	ancestor1_none	DM	2.5	n	NA	0	10	NA	10250	NA	NA	NA	NA	NA	92	77	68	82	NA	NA	NA	274000000	228934635.4	202176041.7	2.5	NA	30.97538425	1250	1189.270833	n	NA	197500000	198000000	0	197500000	14.48401842	NA	1440	NA	6.806249596
RG23_15hpx1_ancestorControl329166666.666667	RG23	19/07/2022	RG23_1	Control	hpx	rif	hpx1	ancestor	hpx1_ancestor	hpx1_ancestor	DM	5	n	8	0	11.25	NA	3444.444444	888.8888889	3.875	NA	NA	NA	0	1	0	31	NA	NA	NA	0	2973177.083	0	5	NA	595.8162509	1250	1189.270833	y	NA	833333.3333	833000	328333333.3	329166666.7	8.168555868	NA	1440	7.635926224	0.066666666
RG23_15hpx1_ancestorControl329166666.666667	RG23	19/07/2022	RG23_1	Control	ancestor	rif	ancestor1	hpx	hpx1_ancestor	ancestor1_hpx	DM	5	n	8	0	90	NA	888.8888889	3444.444444	0.258064516	NA	NA	NA	142	127	125	64	NA	NA	NA	422000000	377593489.6	371647135.4	5	NA	16.0740457	1250	1189.270833	y	NA	328333333.3	328000000	833333.3333	329166666.7	18.744804	NA	1440	0.066666666	7.635926224
RG23_15hpx1_ancestorControl340000000	RG23	19/07/2022	RG23_1	Control	hpx	rif	hpx1	ancestor	hpx1_ancestor	hpx1_ancestor	DM	5	n	16	0	10.66666667	NA	2812.5	500	5.625	NA	NA	NA	1	3	0	24	NA	NA	NA	2970000	8919531.25	0	5	NA	80.36776219	1250	1189.270833	y	NA	3333333.333	3330000	336666666.7	340000000	10.46097408	NA	1440	5.869096682	0.133397567
RG23_15hpx1_ancestorControl340000000	RG23	19/07/2022	RG23_1	Control	ancestor	rif	ancestor1	hpx	hpx1_ancestor	ancestor1_hpx	DM	5	n	16	0	160	NA	500	2812.5	0.177777778	NA	NA	NA	120	142	142	64	NA	NA	NA	357000000	422191145.8	422191145.8	5	NA	12.64933594	1250	1189.270833	y	NA	336666666.7	337000000	3333333.333	340000000	19.61103866	NA	1440	0.133397567	5.869096682
RG23_15hpx1_ancestorControl320833333.333333	RG23	19/07/2022	RG23_1	Control	hpx	rif	hpx1	ancestor	hpx1_ancestor	hpx1_ancestor	DM	5	n	2	0	15	NA	2416.666667	2666.666667	0.90625	NA	NA	NA	0	0	0	29	NA	NA	NA	0	0	0	5	NA	NA	1250	1189.270833	y	NA	0	0	320833333.3	320833333.3	NA	NA	1440	5.177151841	0.066784535
RG23_15hpx1_ancestorControl320833333.333333	RG23	19/07/2022	RG23_1	Control	ancestor	rif	ancestor1	hpx	hpx1_ancestor	ancestor1_hpx	DM	5	n	2	0	30	NA	2666.666667	2416.666667	1.103448276	NA	NA	NA	153	127	105	64	NA	NA	NA	455000000	377593489.6	312183593.8	5	NA	12.0314642	1250	1189.270833	y	NA	320833333.3	321000000	0	320833333.3	17.12650431	NA	1440	0.066784535	5.177151841
RG23_25hpx1_ancestorControl284166666.666667	RG23	19/07/2022	RG23_2	Control	hpx	rif	hpx1	ancestor	hpx1_ancestor	hpx1_ancestor	DM	5	n	4	0	12.5	NA	1700	975	1.743589744	NA	NA	NA	1	0	2	17	NA	NA	NA	3050000	0	6096354.167	5	NA	0	1250	1219.270833	y	NA	2500000	2500000	281666666.7	284166666.7	10.80819626	NA	1440	5.249442446	0
RG23_25hpx1_ancestorControl284166666.666667	RG23	19/07/2022	RG23_2	Control	ancestor	rif	ancestor1	hpx	hpx1_ancestor	ancestor1_hpx	DM	5	n	4	0	50	NA	975	1700	0.573529412	NA	NA	NA	115	98	125	39	NA	NA	NA	351000000	298721354.2	381022135.4	5	NA	15.20385517	1250	1219.270833	y	NA	281666666.7	282000000	2500000	284166666.7	18.42617381	NA	1440	0	5.249442446
RG23_22.5hpx1_ancestorControl158333333.333333	RG23	19/07/2022	RG23_2	Control	hpx	rif	hpx1	ancestor	hpx1_ancestor	hpx1_ancestor	DM	2.5	n	32	0	10.3125	NA	3393.939394	128.7878788	26.35294118	NA	NA	NA	1	0	0	28	NA	NA	NA	3050000	0	0	2.5	NA	319.5475534	1250	1219.270833	y	NA	833333.3333	833000	157500000	158333333.3	8.2258077	NA	1440	5.627474061	0.139479991
RG23_22.5hpx1_ancestorControl158333333.333333	RG23	19/07/2022	RG23_2	Control	ancestor	rif	ancestor1	hpx	hpx1_ancestor	ancestor1_hpx	DM	2.5	n	32	0	330	NA	128.7878788	3393.939394	0.037946429	NA	NA	NA	80	52	57	34	NA	NA	NA	244000000	158505208.3	173746093.8	2.5	NA	21.37527581	1250	1219.270833	y	NA	157500000	158000000	833333.3333	158333333.3	20.5079422	NA	1440	0.139479991	5.627474061
RG23_25ancestor1_noneControl273333333.333333	RG23	19/07/2022	RG23_2	Control	ancestor	rif	ancestor1	none	ancestor1_none	ancestor1_none	DM	5	n	NA	0	10	NA	4875	NA	NA	NA	NA	NA	111	102	115	39	NA	NA	NA	338000000	310914062.5	350540364.6	5	NA	15.65402859	1250	1219.270833	n	NA	273333333.3	273000000	0	273333333.3	16.06091829	NA	1440	NA	6.613780598
RG23_22.5hpx1_ancestorControl183333333.333333	RG23	19/07/2022	RG23_2	Control	hpx	rif	hpx1	ancestor	hpx1_ancestor	hpx1_ancestor	DM	2.5	n	16	0	10.66666667	NA	2812.5	265.625	10.58823529	NA	NA	NA	0	1	0	24	NA	NA	NA	0	3048177.083	0	2.5	NA	562.9982995	1250	1219.270833	y	NA	833333.3333	833000	182500000	183333333.3	8.496915406	NA	1440	5.123374492	0.06597898
RG23_22.5hpx1_ancestorControl183333333.333333	RG23	19/07/2022	RG23_2	Control	ancestor	rif	ancestor1	hpx	hpx1_ancestor	ancestor1_hpx	DM	2.5	n	16	0	160	NA	265.625	2812.5	0.094444444	NA	NA	NA	73	80	66	34	NA	NA	NA	223000000	243854166.7	201179687.5	2.5	NA	20.39885255	1250	1219.270833	y	NA	182500000	183000000	833333.3333	183333333.3	19.67609272	NA	1440	0.06597898	5.123374492
RG23_22.5hpx1_ancestorControl158333333.333333	RG23	19/07/2022	RG23_2	Control	hpx	rif	hpx1	ancestor	hpx1_ancestor	hpx1_ancestor	DM	2.5	n	2	0	15	NA	1750	1416.666667	1.235294118	NA	NA	NA	0	0	0	21	NA	NA	NA	0	0	0	2.5	NA	NA	1250	1219.270833	y	NA	0	0	158333333.3	158333333.3	NA	NA	1440	3.231709643	0.066784535
RG23_22.5hpx1_ancestorControl158333333.333333	RG23	19/07/2022	RG23_2	Control	ancestor	rif	ancestor1	hpx	hpx1_ancestor	ancestor1_hpx	DM	2.5	n	2	0	30	NA	1416.666667	1750	0.80952381	NA	NA	NA	67	63	60	34	NA	NA	NA	204000000	192035156.3	182890625	2.5	NA	22.9179086	1250	1219.270833	y	NA	158333333.3	158000000	0	158333333.3	17.05612377	NA	1440	0.066784535	3.231709643
RG23_32.5ancestor1_noneControl180833333.333333	RG23	19/07/2022	RG23_3	Control	ancestor	rif	ancestor1	none	ancestor1_none	ancestor1_none	DM	2.5	n	NA	0	10	NA	3875	NA	NA	NA	NA	NA	64	77	76	31	NA	NA	NA	195000000	234769791.7	231720833.3	2.5	NA	16.42626937	1250	1219.583333	n	NA	180833333.3	181000000	0	180833333.3	15.79649314	NA	1440	NA	4.431766767
RG23_35hpx1_ancestorControl350833333.333333	RG23	19/07/2022	RG23_3	Control	hpx	rif	hpx1	ancestor	hpx1_ancestor	hpx1_ancestor	DM	5	n	32	0	10.3125	NA	2545.454545	151.5151515	16.8	NA	NA	NA	2	2	2	21	NA	NA	NA	6100000	6097916.667	6097916.667	5	NA	0	1250	1219.583333	y	NA	5000000	5000000	345833333.3	350833333.3	11.22617742	NA	1440	7.797397014	0
RG23_35hpx1_ancestorControl350833333.333333	RG23	19/07/2022	RG23_3	Control	ancestor	rif	ancestor1	hpx	hpx1_ancestor	ancestor1_hpx	DM	5	n	32	0	330	NA	151.5151515	2545.454545	0.05952381	NA	NA	NA	140	135	140	40	NA	NA	NA	427000000	411609375	426854166.7	5	NA	14.42446432	1250	1219.583333	y	NA	345833333.3	346000000	5000000	350833333.3	21.408571769999998	NA	1440	0	7.797397014
RG23_35hpx1_ancestorControl341666666.666667	RG23	19/07/2022	RG23_3	Control	hpx	rif	hpx1	ancestor	hpx1_ancestor	hpx1_ancestor	DM	5	n	2	0	15	NA	1583.333333	1666.666667	0.95	NA	NA	NA	1	0	0	19	NA	NA	NA	3050000	0	0	5	NA	0	1250	1219.583333	y	NA	833333.3333	833000	340833333.3	341666666.7	9.326173206	NA	1440	7.107783761	0
RG23_35hpx1_ancestorControl341666666.666667	RG23	19/07/2022	RG23_3	Control	ancestor	rif	ancestor1	hpx	hpx1_ancestor	ancestor1_hpx	DM	5	n	2	0	30	NA	1666.666667	1583.333333	1.052631579	NA	NA	NA	145	125	139	40	NA	NA	NA	442000000	381119791.7	423805208.3	5	NA	16.3771912	1250	1219.583333	y	NA	340833333.3	341000000	833333.3333	341666666.7	17.92812966	NA	1440	0	7.107783761
RG23_35hpx1_noneControl130000000	RG23	19/07/2022	RG23_3	Control	hpx	rif	hpx1	none	hpx1_none	hpx1_none	DM	5	n	NA	0	10	NA	2000	NA	NA	NA	NA	NA	NA	50	54	16	NA	NA	NA	NA	152447916.7	164643750	5	NA	11.97996666	1250	1219.583333	n	NA	130000000	130000000	0	130000000	16.27454044	NA	1440	NA	1.320115479
RG23_32.5hpx1_ancestorControl181666666.666667	RG23	19/07/2022	RG23_3	Control	hpx	rif	hpx1	ancestor	hpx1_ancestor	hpx1_ancestor	DM	2.5	n	8	0	11.25	NA	1555.555556	430.5555556	3.612903226	NA	NA	NA	1	0	0	14	NA	NA	NA	3050000	0	0	2.5	NA	0	1250	1219.583333	y	NA	833333.3333	833000	180833333.3	181666666.7	9.351708298	NA	1440	5.185077113	0
RG23_32.5hpx1_ancestorControl181666666.666667	RG23	19/07/2022	RG23_3	Control	ancestor	rif	ancestor1	hpx	hpx1_ancestor	ancestor1_hpx	DM	2.5	n	8	0	90	NA	430.5555556	1555.555556	0.276785714	NA	NA	NA	71	79	67	31	NA	NA	NA	216000000	240867708.3	204280208.3	2.5	NA	21.87273981	1250	1219.583333	y	NA	180833333.3	181000000	833333.3333	181666666.7	18.96641814	NA	1440	0	5.185077113
RG23_42.5hpx1_ancestorControl154166666.666667	RG23	19/07/2022	RG23_4	Control	hpx	rif	hpx1	ancestor	hpx1_ancestor	hpx1_ancestor	DM	2.5	n	32	0	10.3125	NA	3272.727273	174.2424242	18.7826087	NA	NA	NA	0	1	2	27	NA	NA	NA	0	3063020.833	6126041.667	2.5	NA	0	1250	1225.208333	y	NA	2500000	2500000	151666666.7	154166666.7	9.870246081	NA	1440	3.287840154	0
RG23_42.5hpx1_ancestorControl154166666.666667	RG23	19/07/2022	RG23_4	Control	ancestor	rif	ancestor1	hpx	hpx1_ancestor	ancestor1_hpx	DM	2.5	n	32	0	330	NA	174.2424242	3272.727273	0.053240741	NA	NA	NA	53	54	75	46	NA	NA	NA	162000000	165403125	229726562.5	2.5	NA	18.06290667	1250	1225.208333	y	NA	151666666.7	152000000	2500000	154166666.7	20.02440377	NA	1440	0	3.287840154
RG23_45hpx1_ancestorControl355000000	RG23	19/07/2022	RG23_4	Control	hpx	rif	hpx1	ancestor	hpx1_ancestor	hpx1_ancestor	DM	5	n	8	0	11.25	NA	1444.444444	416.6666667	3.466666667	NA	NA	NA	2	2	0	13	NA	NA	NA	6130000	6126041.667	0	5	NA	145.7863462	1250	1225.208333	y	NA	3333333.333	3330000	351666666.7	355000000	11.46526225	NA	1440	6.69447259	0.071573079
RG23_45hpx1_ancestorControl355000000	RG23	19/07/2022	RG23_4	Control	ancestor	rif	ancestor1	hpx	hpx1_ancestor	ancestor1_hpx	DM	5	n	8	0	90	NA	416.6666667	1444.444444	0.288461539	NA	NA	NA	140	149	133	30	NA	NA	NA	429000000	456390104.2	407381770.8	5	NA	12.32705338	1250	1225.208333	y	NA	351666666.7	352000000	3333333.333	355000000	19.97991056	NA	1440	0.071573079	6.69447259
RG23_42.5hpx1_ancestorControl164166666.666667	RG23	19/07/2022	RG23_4	Control	hpx	rif	hpx1	ancestor	hpx1_ancestor	hpx1_ancestor	DM	2.5	n	4	0	12.5	NA	2700	1150	2.347826087	NA	NA	NA	0	1	0	27	NA	NA	NA	0	3063020.833	0	2.5	NA	556.8625464	1250	1225.208333	y	NA	833333.3333	833000	163333333.3	164166666.7	8.562817556	NA	1440	4.200620662	0.062500002
RG23_42.5hpx1_ancestorControl164166666.666667	RG23	19/07/2022	RG23_4	Control	ancestor	rif	ancestor1	hpx	hpx1_ancestor	ancestor1_hpx	DM	2.5	n	4	0	50	NA	1150	2700	0.425925926	NA	NA	NA	64	57	75	46	NA	NA	NA	196000000	174592187.5	229726562.5	2.5	NA	16.58533306	1250	1225.208333	y	NA	163333333.3	163000000	833333.3333	164166666.7	17.40885295	NA	1440	0.062500002	4.200620662
RG23_45hpx1_ancestorControl351666666.666667	RG23	19/07/2022	RG23_4	Control	hpx	rif	hpx1	ancestor	hpx1_ancestor	hpx1_ancestor	DM	5	n	16	0	10.66666667	NA	2460.9375	234.375	10.5	NA	NA	NA	0	1	6	21	NA	NA	NA	0	3063020.833	18378125	5	NA	0	1250	1225.208333	y	NA	5833333.333	5830000	345833333.3	351666666.7	11.50392387	NA	1440	5.179889176	0
RG23_45hpx1_ancestorControl351666666.666667	RG23	19/07/2022	RG23_4	Control	ancestor	rif	ancestor1	hpx	hpx1_ancestor	ancestor1_hpx	DM	5	n	16	0	160	NA	234.375	2460.9375	0.095238095	NA	NA	NA	149	120	146	30	NA	NA	NA	456000000	367562500	447201041.7	5	NA	10.69076474	1250	1225.208333	y	NA	345833333.3	346000000	5833333.333	351666666.7	20.78585389	NA	1440	0	5.179889176
RG23_42.5hpx1_noneControl40833333.3333333	RG23	19/07/2022	RG23_4	Control	hpx	rif	hpx1	none	hpx1_none	hpx1_none	DM	2.5	n	NA	0	10	NA	2125	NA	NA	NA	NA	NA	19	12	18	17	NA	NA	NA	58200000	36756250	55134375	2.5	NA	19.12359937	1250	1225.208333	n	NA	40833333.33	40800000	0	40833333.33	14.52302397	NA	1440	NA	0.717508294
RG24_12.5hpx1_ancestorControl216666666.666667	RG24	07/08/2022	RG24_1	Control	hpx	rif	hpx1	ancestor	hpx1_ancestor	hpx1_ancestor	DM	2.5	n	124	0	10.08	NA	3472.222222	46	75.48309179	NA	NA	NA	0	1	0	28	NA	NA	NA	0	2960416.667	0	2.5	NA	308.0234825	1250	1184.166667	y	NA	833333.3333	833000	215833333.3	216666666.7	8.150762744	NA	1440	4.139517748	0.130382392
RG24_12.5hpx1_ancestorControl216666666.666667	RG24	07/08/2022	RG24_1	Control	ancestor	rif	ancestor1	hpx	hpx1_ancestor	ancestor1_hpx	DM	2.5	n	124	0	1250	NA	46	3472.222222	0.013248	NA	NA	NA	50	69	140	46	NA	NA	NA	148000000	204268750	414458333.3	2.5	NA	21.92817695	1250	1184.166667	y	NA	215833333.3	216000000	833333.3333	216666666.7	22.40565264	NA	1440	0.130382392	4.139517748
RG24_15hpx1_ancestorControl209166666.666667	RG24	07/08/2022	RG24_1	Control	hpx	rif	hpx1	ancestor	hpx1_ancestor	hpx1_ancestor	DM	5	n	124	0	10.08	NA	1612.103175	37	43.57035607	NA	NA	NA	0	0	0	13	NA	NA	NA	0	0	0	5	NA	NA	1250	1184.166667	y	NA	0	0	209166666.7	209166666.7	NA	NA	1440	5.374445018	0.208297437
RG24_15hpx1_ancestorControl209166666.666667	RG24	07/08/2022	RG24_1	Control	ancestor	rif	ancestor1	hpx	hpx1_ancestor	ancestor1_hpx	DM	5	n	124	0	1250	NA	37	1612.103175	0.022951385	NA	NA	NA	99	99	53	37	NA	NA	NA	293000000	293081250	156902083.3	5	NA	21.17374317	1250	1184.166667	y	NA	209166666.7	209000000	0	209166666.7	22.6744965	NA	1440	0.208297437	5.374445018
RG24_12.5hpx1_ancestorControl127500000	RG24	07/08/2022	RG24_1	Control	hpx	rif	hpx1	ancestor	hpx1_ancestor	hpx1_ancestor	DM	2.5	n	124	0	10.08	NA	3472.222222	46	75.48309179	NA	NA	NA	1	2	1	28	NA	NA	NA	2960000	5920833.333	2960416.667	2.5	NA	166.9134526	1250	1184.166667	y	NA	3333333.333	3330000	124166666.7	127500000	10.15076274	NA	1440	6.275577456	0.384271551
RG24_12.5hpx1_ancestorControl127500000	RG24	07/08/2022	RG24_1	Control	ancestor	rif	ancestor1	hpx	hpx1_ancestor	ancestor1_hpx	DM	2.5	n	124	0	1250	NA	46	3472.222222	0.013248	NA	NA	NA	30	43	76	46	NA	NA	NA	88800000	127297916.7	224991666.7	2.5	NA	42.8086462	1250	1184.166667	y	NA	124166666.7	124000000	3333333.333	127500000	21.60801288	NA	1440	0.384271551	6.275577456
RG24_15hpx1_ancestorControl145833333.333333	RG24	07/08/2022	RG24_1	Control	hpx	rif	hpx1	ancestor	hpx1_ancestor	hpx1_ancestor	DM	5	n	124	0	10.08	NA	1612.103175	37	43.57035607	NA	NA	NA	1	0	1	13	NA	NA	NA	2960000	0	2960416.667	5	NA	229.223299	1250	1184.166667	y	NA	1666666.667	1670000	144166666.7	145833333.3	10.25767795	NA	1440	4.944551036	0.217013673
RG24_15hpx1_ancestorControl145833333.333333	RG24	07/08/2022	RG24_1	Control	ancestor	rif	ancestor1	hpx	hpx1_ancestor	ancestor1_hpx	DM	5	n	124	0	1250	NA	37	1612.103175	0.022951385	NA	NA	NA	61	40	72	37	NA	NA	NA	181000000	118416666.7	213150000	5	NA	32.71686612	1250	1184.166667	y	NA	144166666.7	144000000	1666666.667	145833333.3	22.13758117	NA	1440	0.217013673	4.944551036
RG24_12.5ancestor1_noneControl115833333.333333	RG24	07/08/2022	RG24_1	Control	ancestor	rif	ancestor1	none	ancestor1_none	ancestor1_none	DM	2.5	n	NA	0	10	NA	5750	NA	NA	NA	NA	NA	74	39	26	46	NA	NA	NA	219000000	115456250	76970833.33	2.5	NA	36.99245212	1250	1184.166667	n	NA	115833333.3	116000000	0	115833333.3	14.54200114	NA	1440	NA	5.667539966
RG24_22.5hpx1_ancestorControl128750000	RG24	07/08/2022	RG24_2	Control	hpx	rif	hpx1	ancestor	hpx1_ancestor	hpx1_ancestor	DM	2.5	n	124	0	10.08	NA	2976.190476	26	114.4688645	NA	NA	NA	1	0	NA	24	NA	NA	NA	3060000	0	NA	2.5	NA	343.4932829	1250	1225.729167	y	NA	1250000	1250000	127500000	128750000	9.007885758	NA	1440	6.479755035	0.283900405
RG24_22.5hpx1_ancestorControl128750000	RG24	07/08/2022	RG24_2	Control	ancestor	rif	ancestor1	hpx	hpx1_ancestor	ancestor1_hpx	DM	2.5	n	124	0	1250	NA	26	2976.190476	0.008736	NA	NA	NA	68	34	NA	26	NA	NA	NA	208000000	104186979.2	NA	2.5	NA	42.65657596	1250	1225.729167	y	NA	127500000	128000000	1250000	128750000	22.51912253	NA	1440	0.283900405	6.479755035
RG24_25hpx1_ancestorControl219166666.666667	RG24	07/08/2022	RG24_2	Control	hpx	rif	hpx1	ancestor	hpx1_ancestor	hpx1_ancestor	DM	5	n	124	0	10.08	NA	3100.198413	32	96.8812004	NA	NA	NA	0	4	3	25	NA	NA	NA	0	12257291.67	9192968.75	5	NA	119.6758189	1250	1225.729167	y	NA	5833333.333	5830000	213333333.3	219166666.7	11.17138449	NA	1440	5.342436601	0.64087182
RG24_25hpx1_ancestorControl219166666.666667	RG24	07/08/2022	RG24_2	Control	ancestor	rif	ancestor1	hpx	hpx1_ancestor	ancestor1_hpx	DM	5	n	124	0	1250	NA	32	3100.198413	0.01032192	NA	NA	NA	75	75	106	32	NA	NA	NA	230000000	229824218.8	324818229.2	5	NA	18.90449421	1250	1225.729167	y	NA	213333333.3	213000000	5833333.333	219166666.7	22.9621744	NA	1440	0.64087182	5.342436601
RG24_22.5hpx1_ancestorControl154166666.666667	RG24	07/08/2022	RG24_2	Control	hpx	rif	hpx1	ancestor	hpx1_ancestor	hpx1_ancestor	DM	2.5	n	124	0	10.08	NA	2976.190476	26	114.4688645	NA	NA	NA	1	0	1	24	NA	NA	NA	3060000	0	3064322.917	2.5	NA	294.540203	1250	1225.729167	y	NA	1666666.667	1670000	152500000	154166666.7	9.422923258	NA	1440	4.961963136	0.297088824
RG24_22.5hpx1_ancestorControl154166666.666667	RG24	07/08/2022	RG24_2	Control	ancestor	rif	ancestor1	hpx	hpx1_ancestor	ancestor1_hpx	DM	2.5	n	124	0	1250	NA	26	2976.190476	0.008736	NA	NA	NA	64	61	58	26	NA	NA	NA	196000000	186923697.9	177730729.2	2.5	NA	29.17433457	1250	1225.729167	y	NA	152500000	153000000	1666666.667	154166666.7	22.77743452	NA	1440	0.297088824	4.961963136
RG24_25hpx1_ancestorControl253333333.333333	RG24	07/08/2022	RG24_2	Control	hpx	rif	hpx1	ancestor	hpx1_ancestor	hpx1_ancestor	DM	5	n	124	0	10.08	NA	3100.198413	32	96.8812004	NA	NA	NA	1	2	0	25	NA	NA	NA	3060000	6128645.833	0	5	NA	279.565769	1250	1225.729167	y	NA	2500000	2500000	250833333.3	253333333.3	9.948992069	NA	1440	5.266206197	0.588140372
RG24_25hpx1_ancestorControl253333333.333333	RG24	07/08/2022	RG24_2	Control	ancestor	rif	ancestor1	hpx	hpx1_ancestor	ancestor1_hpx	DM	5	n	124	0	1250	NA	32	3100.198413	0.01032192	NA	NA	NA	93	103	105	32	NA	NA	NA	285000000	315625260.4	321753906.3	5	NA	20.5189484	1250	1225.729167	y	NA	250833333.3	251000000	2500000	253333333.3	23.19579408	NA	1440	0.588140372	5.266206197
Treatment 05	NZ1	29/06/2022	NZ1_1	Treatment 05	Fur	rif	Treatment 05	Treatment 05	Treatment 05	Treatment 05	DM	NA	y	NA	250	10	NA	6000	NA	NA	NA	NA	NA	52	54	43	48	NA	NA	NA	159000000	164868750	131284375	250	NA	70.38064218	1250	1221.25	n	NA	124166666.7	124000000	0	124166666.7	14.62531446	NA	1440	NA	16.31305638
Treatment 05	NZ1	29/06/2022	NZ1_1	Treatment 05	Fur	rif	Treatment 05	Treatment 05	Treatment 05	Treatment 05	DM	NA	y	NA	1000	10	NA	9625	NA	NA	NA	NA	NA	60	64	73	77	NA	NA	NA	183000000	195400000	222878125	1000	NA	73.81625489	1250	1221.25	n	NA	164166666.7	164000000	0	164166666.7	14.34637372	NA	1440	NA	39.57373243
Treatment 05	NZ2	06/07/2022	NZ2_2	Treatment 05	Fur	rif	Treatment 05	Treatment 05	Treatment 05	Treatment 05	DM	NA	y	NA	80	10	NA	750	NA	NA	NA	NA	NA	2	1	1	6	NA	NA	NA	6060000	3028125	3028125	80	NA	0	1250	1211.25	n	NA	3333333.333	3330000	0	3333333.333	12.39428404	NA	1440	NA	0
Treatment 05	NZ2	06/07/2022	NZ2_2	Treatment 05	Fur	rif	Treatment 05	Treatment 05	Treatment 05	Treatment 05	DM	NA	y	NA	250	10	NA	750	NA	NA	NA	NA	NA	0	1	3	6	NA	NA	NA	0	3028125	9084375	250	NA	0	1250	1211.25	n	NA	3333333.333	3330000	0	3333333.333	12.39428404	NA	1440	NA	0
Treatment 05	NZ2	06/07/2022	NZ2_2	Treatment 05	Fur	rif	Treatment 05	Treatment 05	Treatment 05	Treatment 05	DM	NA	y	NA	1000	10	NA	250	NA	NA	NA	NA	NA	6	2	1	2	NA	NA	NA	18200000	6056250	3028125	1000	NA	35.1869129	1250	1211.25	n	NA	7500000	7500000	0	7500000	15.14917155	NA	1440	NA	0.134451891
Treatment 05	NZ2	06/07/2022	NZ2_3	Treatment 05	Fur	rif	Treatment 05	Treatment 05	Treatment 05	Treatment 05	DM	NA	y	NA	80	10	NA	375	NA	NA	NA	NA	NA	0	0	0	3	NA	NA	NA	0	0	0	80	NA	NA	1250	1186.666667	n	NA	0	0	0	0	NA	NA	1440	NA	0.061804475
Treatment 05	NZ2	06/07/2022	NZ2_3	Treatment 05	Fur	rif	Treatment 05	Treatment 05	Treatment 05	Treatment 05	DM	NA	y	NA	250	10	NA	500	NA	NA	NA	NA	NA	1	1	0	4	NA	NA	NA	2970000	2966666.667	0	250	NA	287.4744238	1250	1186.666667	n	NA	1666666.667	1670000	0	1666666.667	11.94966462	NA	1440	NA	0.062500002
Treatment 05	NZ2	06/07/2022	NZ2_3	Treatment 05	Fur	rif	Treatment 05	Treatment 05	Treatment 05	Treatment 05	DM	NA	y	NA	1000	10	NA	1500	NA	NA	NA	NA	NA	4	2	0	12	NA	NA	NA	11900000	5933333.333	0	1000	NA	54.72120951	1250	1186.666667	n	NA	5000000	5000000	0	5000000	11.94966462	NA	1440	NA	0.139479991
Treatment 05	NZ3	13/07/2022	NZ3_2	Treatment 05	Fur	rif	Treatment 05	Treatment 05	Treatment 05	Treatment 05	DM	NA	y	NA	80	10	NA	9875	NA	NA	NA	NA	NA	26	13	14	79	NA	NA	NA	78900000	39473958.33	42510416.67	80	NA	51.58584713	1250	1214.583333	n	NA	44166666.67	44200000	0	44166666.67	12.40735106	NA	1440	NA	3.318980616
Treatment 05	NZ3	13/07/2022	NZ3_2	Treatment 05	Fur	rif	Treatment 05	Treatment 05	Treatment 05	Treatment 05	DM	NA	y	NA	250	10	NA	5500	NA	NA	NA	NA	NA	44	36	42	44	NA	NA	NA	134000000	109312500	127531250	250	NA	28.480943	1250	1214.583333	n	NA	101666666.7	102000000	0	101666666.7	14.45451708	NA	1440	NA	7.895767262
Treatment 05	NZ3	13/07/2022	NZ3_2	Treatment 05	Fur	rif	Treatment 05	Treatment 05	Treatment 05	Treatment 05	DM	NA	y	NA	1000	10	NA	6875	NA	NA	NA	NA	NA	91	77	69	55	NA	NA	NA	276000000	233807291.7	209515625	1000	NA	48.88486686	1250	1214.583333	n	NA	197500000	198000000	0	197500000	15.09059489	NA	1440	NA	23.14249602
Treatment 05	NZ3	13/07/2022	NZ3_3	Treatment 05	Fur	rif	Treatment 05	Treatment 05	Treatment 05	Treatment 05	DM	NA	y	NA	80	10	NA	5875	NA	NA	NA	NA	NA	17	19	18	47	NA	NA	NA	51100000	57123697.92	54117187.5	80	NA	85.96386171	1250	1202.604167	n	NA	45000000	45000000	0	45000000	13.16921039	NA	1440	NA	4.739012926
Treatment 05	NZ3	13/07/2022	NZ3_3	Treatment 05	Fur	rif	Treatment 05	Treatment 05	Treatment 05	Treatment 05	DM	NA	y	NA	250	10	NA	9250	NA	NA	NA	NA	NA	46	43	40	74	NA	NA	NA	138000000	129279947.9	120260416.7	250	NA	49.88154873	1250	1202.604167	n	NA	107500000	108000000	0	107500000	13.77068563	NA	1440	NA	12.50643416
Treatment 05	NZ3	13/07/2022	NZ3_3	Treatment 05	Fur	rif	Treatment 05	Treatment 05	Treatment 05	Treatment 05	DM	NA	y	NA	1000	10	NA	8375	NA	NA	NA	NA	NA	51	72	44	67	NA	NA	NA	153000000	216468750	132286458.3	1000	NA	71.46534017	1250	1202.604167	n	NA	139166666.7	139000000	0	139166666.7	14.28652684	NA	1440	NA	16.3870919
Treatment 05	NZ4	20/07/2022	NZ4_1	Treatment 05	Fur	rif	Treatment 05	Treatment 05	Treatment 05	Treatment 05	DM	NA	y	NA	80	10	NA	3250	NA	NA	NA	NA	NA	0	21	22	26	NA	NA	NA	0	64662500	67741666.67	80	NA	58.69006957	1250	1231.666667	n	NA	35833333.33	35800000	0	35833333.33	13.72918678	NA	1440	NA	2.36329777
Treatment 05	NZ4	20/07/2022	NZ4_1	Treatment 05	Fur	rif	Treatment 05	Treatment 05	Treatment 05	Treatment 05	DM	NA	y	NA	1000	10	NA	4875	NA	NA	NA	NA	NA	50	55	42	39	NA	NA	NA	154000000	169354166.7	129325000	1000	NA	51.37987325	1250	1231.666667	n	NA	122500000	123000000	0	122500000	14.91763187	NA	1440	NA	14.79925666
Treatment 05	NZ4	20/07/2022	NZ4_2	Treatment 05	Fur	rif	Treatment 05	Treatment 05	Treatment 05	Treatment 05	DM	NA	y	NA	250	10	NA	3125	NA	NA	NA	NA	NA	58	46	40	25	NA	NA	NA	179000000	142048958.3	123520833.3	250	NA	160.5170505	1250	1235.208333	n	NA	120000000	120000000	0	120000000	15.53357308	NA	1440	NA	24.65676276
Treatment 05	NZ4	20/07/2022	NZ4_2	Treatment 05	Fur	rif	Treatment 05	Treatment 05	Treatment 05	Treatment 05	DM	NA	y	NA	1000	10	NA	0	NA	NA	NA	NA	NA	0	0	0	0	NA	NA	NA	0	0	0	1000	NA	NA	1250	1235.208333	n	NA	0	0	0	0	NA	NA	1440	NA	0
Treatment 05	NZ5	27/07/2022	NZ5_2	Treatment 05	Fur	rif	Treatment 05	Treatment 05	Treatment 05	Treatment 05	DM	NA	y	NA	80	10	NA	3125	NA	NA	NA	NA	NA	15	11	24	25	NA	NA	NA	46200000	33862239.58	73881250	80	NA	7.97338923	1250	1231.354167	n	NA	41666666.67	41700000	0	41666666.67	14.00299565	NA	1440	NA	0.189036684
Treatment 05	NZ5	27/07/2022	NZ5_2	Treatment 05	Fur	rif	Treatment 05	Treatment 05	Treatment 05	Treatment 05	DM	NA	y	NA	250	10	NA	2500	NA	NA	NA	NA	NA	8	7	15	20	NA	NA	NA	24600000	21548697.92	46175781.25	250	NA	18.37953993	1250	1231.354167	n	NA	25000000	25000000	0	25000000	13.58795815	NA	1440	NA	0.314761193
Treatment 05	NZ6	10/08/2022	NZ6_1	Treatment 05	Fur	rif	Treatment 05	Treatment 05	Treatment 05	Treatment 05	DM	NA	y	NA	80	10	NA	1875	NA	NA	NA	NA	NA	20	22	21	15	NA	NA	NA	61200000	67369270.83	64307031.25	80	NA	21.97105607	1250	1224.895833	n	NA	52500000	52500000	0	52500000	15.06579827	NA	1440	NA	1.550071453
Treatment 05	NZ6	10/08/2022	NZ6_2	Treatment 05	Fur	rif	Treatment 05	Treatment 05	Treatment 05	Treatment 05	DM	NA	y	NA	250	10	NA	1875	NA	NA	NA	NA	NA	34	40	17	15	NA	NA	NA	104000000	122708333.3	52151041.67	250	NA	40.78438517	1250	1227.083333	n	NA	75833333.33	75800000	0	75833333.33	15.59888715	NA	1440	NA	3.990310083
NZ2_22Fur1_noneControl17500000	NZ2	06/07/2022	NZ2_2	Control	Fur	rif	Fur1	none	Fur1_none	Fur1_none	DM	2	n	NA	0	10	NA	2125	NA	NA	NA	NA	NA	11	4	6	17	NA	NA	NA	33300000	12112500	18168750	2	NA	566.3517265	1250	1211.25	n	NA	17500000	17500000	0	17500000	13.28410113	NA	1440	NA	20.89625697
NZ3_22Fur1_noneControl50833333.3333333	NZ3	13/07/2022	NZ3_2	Control	Fur	rif	Fur1	none	Fur1_none	Fur1_none	DM	2	n	NA	0	10	NA	1500	NA	NA	NA	NA	NA	17	16	28	12	NA	NA	NA	51600000	48583333.33	85020833.33	2	NA	150.1207378	1250	1214.583333	n	NA	50833333.33	50800000	0	50833333.33	15.32898619	NA	1440	NA	23.02721664
NZ4_22Fur1_noneControl45833333.3333333	NZ4	20/07/2022	NZ4_2	Control	Fur	rif	Fur1	none	Fur1_none	Fur1_none	DM	2	n	NA	0	10	NA	5875	NA	NA	NA	NA	NA	22	17	16	47	NA	NA	NA	67900000	52496354.17	49408333.33	2	NA	306.3314145	1250	1235.208333	n	NA	45833333.33	45800000	0	45833333.33	13.23427513	NA	1440	NA	23.96818329
NZ4_22Fur1_noneControl60833333.3333333	NZ4	20/07/2022	NZ4_2	Control	Fur	rif	Fur1	none	Fur1_none	Fur1_none	DM	2	n	NA	0	10	NA	2500	NA	NA	NA	NA	NA	22	27	24	20	NA	NA	NA	67900000	83376562.5	74112500	2	NA	208.0993307	1250	1235.208333	n	NA	60833333.33	60800000	0	60833333.33	14.87540073	NA	1440	NA	24.51393703
NZ5_12Fur1_noneControl73333333.3333333	NZ5	27/07/2022	NZ5_1	Control	Fur	rif	Fur1	none	Fur1_none	Fur1_none	DM	2	n	NA	0	10	NA	2625	NA	NA	NA	NA	NA	25	35	28	21	NA	NA	NA	76700000	107442708.3	85954166.67	2	NA	167.951444	1250	1227.916667	n	NA	73333333.33	73300000	0	73333333.33	15.06607673	NA	1440	NA	22.39128834
NZ2_25Fur1_noneControl134166666.666667	NZ2	06/07/2022	NZ2_2	Control	Fur	rif	Fur1	none	Fur1_none	Fur1_none	DM	5	n	NA	0	10	NA	3875	NA	NA	NA	NA	NA	77	33	51	31	NA	NA	NA	233000000	99928125	154434375	5	NA	213.5242568	1250	1211.25	n	NA	134166666.7	134000000	0	134166666.7	15.35596711	NA	1440	NA	49.69910744
NZ3_25Fur1_noneControl206666666.666667	NZ3	13/07/2022	NZ3_2	Control	Fur	rif	Fur1	none	Fur1_none	Fur1_none	DM	5	n	NA	0	10	NA	1375	NA	NA	NA	NA	NA	93	88	67	11	NA	NA	NA	282000000	267208333.3	203442708.3	5	NA	159.9742531	1250	1214.583333	n	NA	206666666.7	207000000	0	206666666.7	17.47797605	NA	1440	NA	83.59923856
NZ4_25Fur1_noneControl242500000	NZ4	20/07/2022	NZ4_2	Control	Fur	rif	Fur1	none	Fur1_none	Fur1_none	DM	5	n	NA	0	10	NA	2625	NA	NA	NA	NA	NA	80	108	103	21	NA	NA	NA	247000000	333506250	318066145.8	5	NA	149.8156776	1250	1235.208333	n	NA	242500000	243000000	0	242500000	16.80006219	NA	1440	NA	67.21873981
NZ5_15Fur1_noneControl200000000	NZ5	27/07/2022	NZ5_1	Control	Fur	rif	Fur1	none	Fur1_none	Fur1_none	DM	5	n	NA	0	10	NA	1875	NA	NA	NA	NA	NA	84	71	85	15	NA	NA	NA	258000000	217955208.3	260932291.7	5	NA	228.0151642	1250	1227.916667	n	NA	200000000	200000000	0	200000000	16.99896253	NA	1440	NA	71.37873362
Treatment 07	NZ4	20/07/2022	NZ4_1	Treatment 07	Fur	rif	Treatment 07	Treatment 07	Treatment 07	Treatment 07	DM	NA	y	NA	80	10	NA	750	NA	NA	NA	NA	NA	16	16	24	6	NA	NA	NA	49300000	49266666.67	73900000	80	NA	48.78271089	1250	1231.666667	n	NA	46666666.67	46700000	0	46666666.67	16.22575416	NA	1440	NA	3.569188045
Treatment 07	NZ4	20/07/2022	NZ4_1	Treatment 07	Fur	rif	Treatment 07	Treatment 07	Treatment 07	Treatment 07	DM	NA	y	NA	250	10	NA	2375	NA	NA	NA	NA	NA	73	53	47	19	NA	NA	NA	225000000	163195833.3	144720833.3	250	NA	76.50775023	1250	1231.666667	n	NA	144166666.7	144000000	0	144166666.7	16.19006246	NA	1440	NA	19.08349689
Treatment 07	NZ4	20/07/2022	NZ4_1	Treatment 07	Fur	rif	Treatment 07	Treatment 07	Treatment 07	Treatment 07	DM	NA	y	NA	1000	10	NA	1500	NA	NA	NA	NA	NA	10	14	8	12	NA	NA	NA	30800000	43108333.33	24633333.33	1000	NA	26.09444947	1250	1231.666667	n	NA	26666666.67	26700000	0	26666666.67	14.41839924	NA	1440	NA	0.577528887
Treatment 07	NZ5	27/07/2022	NZ5_2	Treatment 07	Fur	rif	Treatment 07	Treatment 07	Treatment 07	Treatment 07	DM	NA	y	NA	80	10	NA	1750	NA	NA	NA	NA	NA	2	8	5	14	NA	NA	NA	6160000	24627083.33	15391927.08	80	NA	0	1250	1231.354167	n	NA	12500000	12500000	0	12500000	13.10253133	NA	1440	NA	0
Treatment 07	NZ5	27/07/2022	NZ5_2	Treatment 07	Fur	rif	Treatment 07	Treatment 07	Treatment 07	Treatment 07	DM	NA	y	NA	250	10	NA	1625	NA	NA	NA	NA	NA	4	4	7	13	NA	NA	NA	12300000	12313541.67	21548697.92	250	NA	30.04363213	1250	1231.354167	n	NA	12500000	12500000	0	12500000	13.20944653	NA	1440	NA	0.227045223
Treatment 07	NZ5	27/07/2022	NZ5_2	Treatment 07	Fur	rif	Treatment 07	Treatment 07	Treatment 07	Treatment 07	DM	NA	y	NA	1000	10	NA	1500	NA	NA	NA	NA	NA	8	4	6	12	NA	NA	NA	24600000	12313541.67	18470312.5	1000	NA	30.55557887	1250	1231.354167	n	NA	15000000	15000000	0	15000000	13.58795815	NA	1440	NA	0.294413029
Treatment 07	NZ5	27/07/2022	NZ5_3	Treatment 07	Fur	rif	Treatment 07	Treatment 07	Treatment 07	Treatment 07	DM	NA	y	NA	80	10	NA	1750	NA	NA	NA	NA	NA	6	5	15	14	NA	NA	NA	18000000	15036458.33	45109375	80	NA	16.12269354	1250	1202.916667	n	NA	21666666.67	21700000	0	21666666.67	13.86237138	NA	1440	NA	0.200165395
Treatment 07	NZ5	27/07/2022	NZ5_3	Treatment 07	Fur	rif	Treatment 07	Treatment 07	Treatment 07	Treatment 07	DM	NA	y	NA	1000	10	NA	1250	NA	NA	NA	NA	NA	8	10	5	10	NA	NA	NA	24100000	30072916.67	15036458.33	1000	NA	42.42684413	1250	1202.916667	n	NA	19166666.67	19200000	0	19166666.67	14.17092044	NA	1440	NA	0.912729598
Treatment 07	NZ6	10/08/2022	NZ6_1	Treatment 07	Fur	rif	Treatment 07	Treatment 07	Treatment 07	Treatment 07	DM	NA	y	NA	80	10	NA	875	NA	NA	NA	NA	NA	26	12	10	7	NA	NA	NA	79600000	36746875	30622395.83	80	NA	51.3792887	1250	1224.895833	n	NA	40000000	40000000	0	40000000	15.77301652	NA	1440	NA	3.21507665
Treatment 07	NZ6	10/08/2022	NZ6_1	Treatment 07	Fur	rif	Treatment 07	Treatment 07	Treatment 07	Treatment 07	DM	NA	y	NA	1000	10	NA	1375	NA	NA	NA	NA	NA	24	38	14	11	NA	NA	NA	73500000	116365104.2	42871354.17	1000	NA	28.26559266	1250	1224.895833	n	NA	63333333.33	63300000	0	63333333.33	15.78390484	NA	1440	NA	3.102344969
Treatment 07	NZ6	10/08/2022	NZ6_2	Treatment 07	Fur	rif	Treatment 07	Treatment 07	Treatment 07	Treatment 07	DM	NA	y	NA	250	10	NA	750	NA	NA	NA	NA	NA	24	13	6	6	NA	NA	NA	73600000	39880208.33	18406250	250	NA	40.78276775	1250	1227.083333	n	NA	35833333.33	35800000	0	35833333.33	15.83928536	NA	1440	NA	2.027566991
Treatment 07	NZ6	10/08/2022	NZ6_2	Treatment 07	Fur	rif	Treatment 07	Treatment 07	Treatment 07	Treatment 07	DM	NA	y	NA	1000	10	NA	375	NA	NA	NA	NA	NA	30	94	21	3	NA	NA	NA	92000000	288364583.3	64421875	1000	NA	14.80813745	1250	1227.083333	n	NA	120833333.3	121000000	0	120833333.3	18.5929297	NA	1440	NA	2.304854552
Treatment 07	NZ6	10/08/2022	NZ6_3	Treatment 07	Fur	rif	Treatment 07	Treatment 07	Treatment 07	Treatment 07	DM	NA	y	NA	80	10	NA	1250	NA	NA	NA	NA	NA	16	10	17	10	NA	NA	NA	49000000	30632812.5	52075781.25	80	NA	47.13907894	1250	1225.3125	n	NA	35833333.33	35800000	0	35833333.33	15.10023628	NA	1440	NA	2.69458971
Treatment 07	NZ6	10/08/2022	NZ6_3	Treatment 07	Fur	rif	Treatment 07	Treatment 07	Treatment 07	Treatment 07	DM	NA	y	NA	250	10	NA	500	NA	NA	NA	NA	NA	10	6	4	4	NA	NA	NA	30600000	18379687.5	12253125	250	NA	67.61627049	1250	1225.3125	n	NA	16666666.67	16700000	0	16666666.67	15.31782771	NA	1440	NA	1.437298362
Treatment 06	NZ5	27/07/2022	NZ5_1	Treatment 06	Fur	rif	Treatment 06	Treatment 06	Treatment 06	Treatment 06	DM	NA	y	NA	80	10	NA	2375	NA	NA	NA	NA	NA	74	94	65	19	NA	NA	NA	227000000	288560416.7	199536458.3	80	NA	94.48710155	1250	1227.916667	n	NA	194166666.7	194000000	0	194166666.7	16.61522116	NA	1440	NA	25.44716861
Treatment 06	NZ5	27/07/2022	NZ5_1	Treatment 06	Fur	rif	Treatment 06	Treatment 06	Treatment 06	Treatment 06	DM	NA	y	NA	250	10	NA	2125	NA	NA	NA	NA	NA	127	225	83	17	NA	NA	NA	390000000	690703125	254792708.3	250	NA	40.26192946	1250	1227.916667	n	NA	362500000	363000000	0	362500000	17.67637128	NA	1440	NA	17.83406319
Treatment 06	NZ5	27/07/2022	NZ5_1	Treatment 06	Fur	rif	Treatment 06	Treatment 06	Treatment 06	Treatment 06	DM	NA	y	NA	1000	10	NA	3625	NA	NA	NA	NA	NA	204	210	209	29	NA	NA	NA	626000000	644656250	641586458.3	1000	NA	43.20524875	1250	1227.916667	n	NA	519166666.7	519000000	0	519166666.7	17.42406989	NA	1440	NA	37.1175802
Treatment 06	NZ5	27/07/2022	NZ5_3	Treatment 06	Fur	rif	Treatment 06	Treatment 06	Treatment 06	Treatment 06	DM	NA	y	NA	80	10	NA	3375	NA	NA	NA	NA	NA	81	64	56	27	NA	NA	NA	244000000	192466666.7	168408333.3	80	NA	43.72949454	1250	1202.916667	n	NA	167500000	168000000	0	167500000	15.86545077	NA	1440	NA	10.19462553
Treatment 06	NZ5	27/07/2022	NZ5_3	Treatment 06	Fur	rif	Treatment 06	Treatment 06	Treatment 06	Treatment 06	DM	NA	y	NA	250	10	NA	3000	NA	NA	NA	NA	NA	120	92	83	24	NA	NA	NA	361000000	276670833.3	249605208.3	250	NA	83.69368213	1250	1202.916667	n	NA	245833333.3	246000000	0	245833333.3	16.58889522	NA	1440	NA	36.29417195
Treatment 06	NZ5	27/07/2022	NZ5_3	Treatment 06	Fur	rif	Treatment 06	Treatment 06	Treatment 06	Treatment 06	DM	NA	y	NA	1000	10	NA	1875	NA	NA	NA	NA	NA	289	231	192	15	NA	NA	NA	869000000	694684375	577400000	1000	NA	4.0760609820000004	1250	1202.916667	n	NA	593333333.3	593000000	0	593333333.3	18.53812942	NA	1440	NA	5.607448711
Treatment 06	NZ6	10/08/2022	NZ6_1	Treatment 06	Fur	rif	Treatment 06	Treatment 06	Treatment 06	Treatment 06	DM	NA	y	NA	80	10	NA	3625	NA	NA	NA	NA	NA	259	238	243	29	NA	NA	NA	793000000	728813020.8	744124218.8	80	NA	14.71281509	1250	1224.895833	n	NA	616666666.7	617000000	0	616666666.7	17.66880941	NA	1440	NA	14.64532885
Treatment 06	NZ6	10/08/2022	NZ6_1	Treatment 06	Fur	rif	Treatment 06	Treatment 06	Treatment 06	Treatment 06	DM	NA	y	NA	250	10	NA	1625	NA	NA	NA	NA	NA	262	230	265	13	NA	NA	NA	802000000	704315104.2	811493489.6	250	NA	29.61219009	1250	1224.895833	n	NA	630833333.3	631000000	0	630833333.3	18.85911872	NA	1440	NA	27.26977164
Treatment 06	NZ6	10/08/2022	NZ6_2	Treatment 06	Fur	rif	Treatment 06	Treatment 06	Treatment 06	Treatment 06	DM	NA	y	NA	250	10	NA	4375	NA	NA	NA	NA	NA	268	259	277	35	NA	NA	NA	822000000	794536458.3	849755208.3	250	NA	10.20401956	1250	1227.083333	n	NA	670000000	670000000	0	670000000	17.51975178	NA	1440	NA	10.40729963
Treatment 06	NZ6	10/08/2022	NZ6_2	Treatment 06	Fur	rif	Treatment 06	Treatment 06	Treatment 06	Treatment 06	DM	NA	y	NA	1000	10	NA	6625	NA	NA	NA	NA	NA	391	378	498	53	NA	NA	NA	1200000000	1159593750	1527718750	1000	NA	7.668843077	1250	1227.083333	n	NA	1055833333	1060000000	0	1055833333	17.57726346	NA	1440	NA	7.194556551
Treatment 06	NZ6	10/08/2022	NZ6_3	Treatment 06	Fur	rif	Treatment 06	Treatment 06	Treatment 06	Treatment 06	DM	NA	y	NA	80	10	NA	3375	NA	NA	NA	NA	NA	326	256	383	27	NA	NA	NA	999000000	784200000	1173236719	80	NA	14.30594342	1250	1225.3125	n	NA	804166666.7	804000000	0	804166666.7	18.15539725	NA	1440	NA	18.51530995
Treatment 06	NZ6	10/08/2022	NZ6_3	Treatment 06	Fur	rif	Treatment 06	Treatment 06	Treatment 06	Treatment 06	DM	NA	y	NA	250	10	NA	4625	NA	NA	NA	NA	NA	239	307	317	37	NA	NA	NA	732000000	940427343.8	971060156.3	250	NA	14.80111068	1250	1225.3125	n	NA	719166666.7	719000000	0	719166666.7	17.539663	NA	1440	NA	16.41686577
Treatment 06	NZ6	10/08/2022	NZ6_3	Treatment 06	Fur	rif	Treatment 06	Treatment 06	Treatment 06	Treatment 06	DM	NA	y	NA	1000	10	NA	4500	NA	NA	NA	NA	NA	632	598	774	36	NA	NA	NA	1940000000	1831842188	2370979688	1000	NA	2.068799162	1250	1225.3125	n	NA	1670000000	1670000000	0	1670000000	18.79464141	NA	1440	NA	8.66501478
Treatment 22	NZ1	29/06/2022	NZ1_1	Treatment 22	tonB	rif	Treatment 22	Treatment 22	Treatment 22	Treatment 22	DM	NA	y	NA	80	10	NA	4625	NA	NA	NA	NA	NA	33	18	21	37	NA	NA	NA	101000000	54956250	64115625	80	NA	32.231393	1250	1221.25	n	NA	60000000	60000000	0	60000000	13.95158008	NA	1440	NA	2.319062534
Treatment 22	NZ1	29/06/2022	NZ1_1	Treatment 22	tonB	rif	Treatment 22	Treatment 22	Treatment 22	Treatment 22	DM	NA	y	NA	250	10	NA	24750	NA	NA	NA	NA	NA	64	39	73	198	NA	NA	NA	195000000	119071875	222878125	250	NA	30.22773966	1250	1221.25	n	NA	146666666.7	147000000	0	146666666.7	12.82118344	NA	1440	NA	4.660963574
Treatment 22	NZ1	29/06/2022	NZ1_1	Treatment 22	tonB	rif	Treatment 22	Treatment 22	Treatment 22	Treatment 22	DM	NA	y	NA	1000	10	NA	19250	NA	NA	NA	NA	NA	105	99	108	154	NA	NA	NA	321000000	302259375	329737500	1000	NA	12.40596058	1250	1221.25	n	NA	260000000	260000000	0	260000000	14.00972412	NA	1440	NA	4.047014881
Treatment 22	NZ2	06/07/2022	NZ2_1	Treatment 22	tonB	rif	Treatment 22	Treatment 22	Treatment 22	Treatment 22	DM	NA	y	NA	80	10	NA	14875	NA	NA	NA	NA	NA	23	24	27	119	NA	NA	NA	69900000	72893750	82005468.75	80	NA	44.70216495	1250	1214.895833	n	NA	61666666.67	61700000	0	61666666.67	12.2982181	NA	1440	NA	2.654898007
Treatment 22	NZ2	06/07/2022	NZ2_1	Treatment 22	tonB	rif	Treatment 22	Treatment 22	Treatment 22	Treatment 22	DM	NA	y	NA	250	10	NA	2250	NA	NA	NA	NA	NA	62	55	41	18	NA	NA	NA	188000000	167048177.1	124526822.9	250	NA	18.44330815	1250	1214.895833	n	NA	131666666.7	132000000	0	131666666.7	16.11743825	NA	1440	NA	4.237549419
Treatment 22	NZ2	06/07/2022	NZ2_1	Treatment 22	tonB	rif	Treatment 22	Treatment 22	Treatment 22	Treatment 22	DM	NA	y	NA	1000	10	NA	15875	NA	NA	NA	NA	NA	100	104	93	127	NA	NA	NA	304000000	315872916.7	282463281.3	1000	NA	33.02615678	1250	1214.895833	n	NA	247500000	248000000	0	247500000	14.20921693	NA	1440	NA	7.377647623
Treatment 22	NZ2	06/07/2022	NZ2_3	Treatment 22	tonB	rif	Treatment 22	Treatment 22	Treatment 22	Treatment 22	DM	NA	y	NA	80	10	NA	20375	NA	NA	NA	NA	NA	18	25	22	163	NA	NA	NA	53400000	74166666.67	65266666.67	80	NA	24.91807338	1250	1186.666667	n	NA	54166666.67	54200000	0	54166666.67	11.62330428	NA	1440	NA	2.02323289
Treatment 22	NZ2	06/07/2022	NZ2_3	Treatment 22	tonB	rif	Treatment 22	Treatment 22	Treatment 22	Treatment 22	DM	NA	y	NA	250	10	NA	12625	NA	NA	NA	NA	NA	64	70	55	101	NA	NA	NA	190000000	207666666.7	163166666.7	250	NA	18.79809849	1250	1186.666667	n	NA	157500000	158000000	0	157500000	13.85369556	NA	1440	NA	4.407570495
Treatment 22	NZ3	13/07/2022	NZ3_1	Treatment 22	tonB	rif	Treatment 22	Treatment 22	Treatment 22	Treatment 22	DM	NA	y	NA	80	10	NA	9750	NA	NA	NA	NA	NA	13	7	17	78	NA	NA	NA	40000000	21543229.17	52319270.83	80	NA	53.28336744	1250	1231.041667	n	NA	30833333.33	30800000	0	30833333.33	11.92668062	NA	1440	NA	2.209704876
Treatment 22	NZ3	13/07/2022	NZ3_1	Treatment 22	tonB	rif	Treatment 22	Treatment 22	Treatment 22	Treatment 22	DM	NA	y	NA	250	10	NA	8750	NA	NA	NA	NA	NA	55	63	39	70	NA	NA	NA	169000000	193889062.5	120026562.5	250	NA	15.7367084	1250	1231.041667	n	NA	130833333.3	131000000	0	130833333.3	14.1679672	NA	1440	NA	2.852453654
Treatment 22	NZ3	13/07/2022	NZ3_1	Treatment 22	tonB	rif	Treatment 22	Treatment 22	Treatment 22	Treatment 22	DM	NA	y	NA	1000	10	NA	5500	NA	NA	NA	NA	NA	65	146	79	44	NA	NA	NA	200000000	449330208.3	243130729.2	1000	NA	14.02000816	1250	1231.041667	n	NA	241666666.7	242000000	0	241666666.7	15.72310694	NA	1440	NA	3.662213443
Treatment 22	NZ3	13/07/2022	NZ3_3	Treatment 22	tonB	rif	Treatment 22	Treatment 22	Treatment 22	Treatment 22	DM	NA	y	NA	80	10	NA	7875	NA	NA	NA	NA	NA	17	22	12	63	NA	NA	NA	51100000	66143229.17	36078125	80	NA	47.27628495	1250	1202.604167	n	NA	42500000	42500000	0	42500000	12.66405716	NA	1440	NA	2.08759517
Treatment 22	NZ3	13/07/2022	NZ3_3	Treatment 22	tonB	rif	Treatment 22	Treatment 22	Treatment 22	Treatment 22	DM	NA	y	NA	1000	10	NA	6625	NA	NA	NA	NA	NA	118	182	178	53	NA	NA	NA	355000000	547184895.8	535158854.2	1000	NA	3.58389059	1250	1202.604167	n	NA	398333333.3	398000000	0	398333333.3	16.14185809	NA	1440	NA	1.561707287
Treatment 22	NZ4	20/07/2022	NZ4_3	Treatment 22	tonB	rif	Treatment 22	Treatment 22	Treatment 22	Treatment 22	DM	NA	y	NA	1000	10	NA	6000	NA	NA	NA	NA	NA	142	152	164	48	NA	NA	NA	423000000	452477083.3	488198958.3	1000	NA	8.370776234	1250	1190.729167	n	NA	381666666.7	382000000	0	381666666.7	16.20883647	NA	1440	NA	3.864661321
NZ2_12tonB1a_noneControl59166666.6666667	NZ2	06/07/2022	NZ2_1	Control	tonB	rif	tonB1a	none	tonB1a_none	tonB1a_none	DM	2	n	NA	0	10	NA	7000	NA	NA	NA	NA	NA	26	23	22	56	NA	NA	NA	79000000	69856510.42	66819270.83	2	NA	45.21664514	1250	1214.895833	n	NA	59166666.67	59200000	0	59166666.67	13.3259747	NA	1440	NA	5.819479588
NZ3_12tonB1a_noneControl102500000	NZ3	13/07/2022	NZ3_1	Control	tonB	rif	tonB1a	none	tonB1a_none	tonB1a_none	DM	2	n	NA	0	10	NA	2250	NA	NA	NA	NA	NA	40	43	40	18	NA	NA	NA	123000000	132336979.2	123104166.7	2	NA	28.6051893	1250	1231.041667	n	NA	102500000	103000000	0	102500000	15.77521898	NA	1440	NA	3.35878671
NZ4_32tonB1a_noneControl92500000	NZ4	20/07/2022	NZ4_3	Control	tonB	rif	tonB1a	none	tonB1a_none	tonB1a_none	DM	2	n	NA	0	10	NA	10500	NA	NA	NA	NA	NA	44	38	29	84	NA	NA	NA	131000000	113119270.8	86327864.58	2	NA	30.92017489	1250	1190.729167	n	NA	92500000	92500000	0	92500000	13.35669363	NA	1440	NA	4.08682941
NZ2_15tonB1a_noneControl238333333.333333	NZ2	06/07/2022	NZ2_1	Control	tonB	rif	tonB1a	none	tonB1a_none	tonB1a_none	DM	5	n	NA	0	10	NA	7750	NA	NA	NA	NA	NA	89	82	115	62	NA	NA	NA	270000000	249053645.8	349282552.1	5	NA	30.0311095	1250	1214.895833	n	NA	238333333.3	238000000	0	238333333.3	15.18925753	NA	1440	NA	10.7116666
NZ3_15tonB1a_noneControl324166666.666667	NZ3	13/07/2022	NZ3_1	Control	tonB	rif	tonB1a	none	tonB1a_none	tonB1a_none	DM	5	n	NA	0	10	NA	4625	NA	NA	NA	NA	NA	151	98	140	37	NA	NA	NA	465000000	301605208.3	430864583.3	5	NA	9.252709003	1250	1231.041667	n	NA	324166666.7	324000000	0	324166666.7	16.39680245	NA	1440	NA	4.108275093
NZ4_35tonB1a_noneControl296666666.666667	NZ4	20/07/2022	NZ4_3	Control	tonB	rif	tonB1a	none	tonB1a_none	tonB1a_none	DM	5	n	NA	0	10	NA	4750	NA	NA	NA	NA	NA	131	116	109	38	NA	NA	NA	390000000	345311458.3	324473697.9	5	NA	13.14046918	1250	1190.729167	n	NA	296666666.7	297000000	0	296666666.7	16.1824011	NA	1440	NA	7.961863827
NZ4_35tonB1a_noneControl290833333.333333	NZ4	20/07/2022	NZ4_3	Control	tonB	rif	tonB1a	none	tonB1a_none	tonB1a_none	DM	5	n	NA	0	10	NA	4125	NA	NA	NA	NA	NA	133	117	99	33	NA	NA	NA	396000000	348288281.3	294705468.8	5	NA	15.38147832	1250	1190.729167	n	NA	290833333.3	291000000	0	290833333.3	16.35728429	NA	1440	NA	5.486528666
RG25_12hpxN6_ancestorControl137500000	RG25	26/09/2022	RG25_1	Control	hpx	rif	hpxN6	ancestor	hpxN6_ancestor	hpxN6_ancestor	DM	2	n	124	0	10.08	13	1736.111111	42	41.33597884	1	0	1	0	0	0	14	2999739.583	0	2999739.583	0	0	0	2	NA	NA	1250	1199.895833	y	1666666.667	833333.3333	0	137500000	137500000	NA	NA	1440	NA	0
RG25_12hpxN6_ancestorControl137500000	RG25	26/09/2022	RG25_1	Control	ancestor	rif	ancestor1	hpxN1	hpxN6_ancestor	ancestor1_hpxN1	DM	2	n	124	0	1250	0	42	1736.111111	0.024192	0	0	0	51	44	70	42	0	0	0	153000000	131988541.7	209981770.8	2	NA	0	1250	1199.895833	y	0	68750000	138000000	0	137500000	21.90544812	NA	1440	NA	0
RG25_12hpxN1_ancestorControl112500000	RG25	26/09/2022	RG25_1	Control	hpx	rif	hpxN1	ancestor	hpxN1_ancestor	hpxN1_ancestor	DM	2	n	124	0	10.08	16	2232.142857	44	50.73051948	1	0	1	0	0	0	18	2999739.583	0	2999739.583	0	0	0	2	NA	NA	1250	1199.895833	y	1666666.667	833333.3333	0	112500000	112500000	NA	NA	1440	NA	0.066784535
RG25_12hpxN1_ancestorControl112500000	RG25	26/09/2022	RG25_1	Control	ancestor	rif	ancestor1	hpxN6	hpxN1_ancestor	ancestor1_hpxN6	DM	2	n	124	0	1250	0	44	2232.142857	0.019712	0	0	0	53	44	38	44	0	0	0	159000000	131988541.7	113990104.2	2	NA	0	1250	1199.895833	y	0	56250000	113000000	0	112500000	21.54882731	NA	1440	NA	0
RG25_25hpxN6_ancestorControl195000000	RG25	26/09/2022	RG25_2	Control	hpx	rif	hpxN6	ancestor	hpxN6_ancestor	hpxN6_ancestor	DM	5	n	124	0	10.08	15	1240.079365	39	31.7969068	2	0	1	2	5	1	10	6142708.333	0	3071354.167	6140000	15356770.83	3071354.167	5	NA	51.02180516	1250	1228.541667	y	2500000	4583333.333	6670000	188333333.3	195000000	12.68926421	22.5002577	1440	NA	0.19790027600000001
RG25_25hpxN6_ancestorControl195000000	RG25	26/09/2022	RG25_2	Control	ancestor	rif	ancestor1	hpxN1	hpxN6_ancestor	ancestor1_hpxN1	DM	5	n	124	0	1250	0	39	1240.079365	0.0314496	0	0	0	117	108	1	39	0	0	0	359000000	331706250	3071354.167	5	NA	0	1250	1228.541667	y	0	94166666.67	188000000	6666666.667	195000000	22.5002577	12.68926421	1440	NA	0
RG25_25hpxN1_ancestorControl290833333.333333	RG25	26/09/2022	RG25_2	Control	hpx	rif	hpxN1	ancestor	hpxN1_ancestor	hpxN1_ancestor	DM	5	n	124	0	10.08	11	1116.071429	43	25.9551495	3	2	1	3	5	4	9	9214062.5	6142708.333	3071354.167	9210000	15356770.83	12285416.67	5	NA	35.85615288	1250	1228.541667	y	5000000	7500000	10000000	280833333.3	290833333.3	13.42622981	22.93582098	1440	NA	0.205124212
RG25_25hpxN1_ancestorControl290833333.333333	RG25	26/09/2022	RG25_2	Control	ancestor	rif	ancestor1	hpxN6	hpxN1_ancestor	ancestor1_hpxN6	DM	5	n	124	0	1250	0	43	1116.071429	0.038528	0	0	0	102	140	95	43	0	0	0	313000000	429989583.3	291778645.8	5	NA	0	1250	1228.541667	y	0	140416666.7	281000000	10000000	290833333.3	22.93582098	13.42622981	1440	NA	0
RG25_22hpxN1_noneControl38333333.3333333	RG25	26/09/2022	RG25_2	Control	hpx	rif	hpxN1	none	hpxN1_none	hpxN1_none	DM	2	n	NA	0	10	11	625	NA	NA	11	4	11	8	23	15	5	33784895.83	12285416.67	33784895.83	24600000	70641145.83	46070312.5	2	NA	13.99940193	1250	1228.541667	n	21666666.67	30000000	38300000	0	38333333.33	16.20133053	NA	1440	NA	0.387116544
RG25_25ancestor1_noneControl302500000	RG25	26/09/2022	RG25_2	Control	ancestor	rif	ancestor1	none	ancestor1_none	ancestor1_none	DM	5	n	NA	0	10	0	5375	NA	NA	0	0	0	109	125	129	43	0	0	0	335000000	383919270.8	396204687.5	5	NA	11.92219374	1250	1228.541667	n	0	151250000	303000000	0	302500000	16.07725765	NA	1440	NA	7.394369884
RG25_25hpxN6_noneControl97500000	RG25	26/09/2022	RG25_2	Control	hpx	rif	hpxN6	none	hpxN6_none	hpxN6_none	DM	5	n	NA	0	10	19	1625	NA	NA	26	19	29	49	33	35	13	79855208.33	58355729.17	89069270.83	150000000	101354687.5	107497395.8	5	NA	13.3516361	1250	1228.541667	n	61666666.67	79583333.33	97500000	0	97500000	16.16962167	NA	1440	NA	1.80707907
RG26_15ancestor1_noneControl251666666.666667	RG26	28/09/2022	RG26_1	Control	ancestor	rif	ancestor1	none	ancestor1_none	ancestor1_none	DM	5	n	NA	0	10	0	2250	NA	NA	0	0	0	113	109	80	18	0	0	0	345000000	333159635.4	244520833.3	5	NA	23.84946327	1250	1222.604167	n	0	125833333.3	252000000	0	251666666.7	17.06118701	NA	1440	NA	6.931527699
RG26_12hpxN1_noneControl47500000	RG26	28/09/2022	RG26_1	Control	hpx	rif	hpxN1	none	hpxN1_none	hpxN1_none	DM	2	n	NA	0	10	23	375	NA	NA	14	25	15	21	23	13	3	42791145.83	76412760.42	45847656.25	64200000	70299739.58	39734635.42	2	NA	9.72936886	1250	1222.604167	n	45000000	46250000	47500000	0	47500000	17.24063478	NA	1440	NA	0.304639126
RG26_12hpxN1_ancestorControl134166666.666667	RG26	28/09/2022	RG26_1	Control	hpx	rif	hpxN1	ancestor	hpxN1_ancestor	hpxN1_ancestor	DM	2	n	124	0	10.08	26	496.031746	17	29.178338	4	0	2	0	0	0	4	12226041.67	0	6113020.833	0	0	0	2	NA	NA	1250	1222.604167	y	5000000	2500000	0	134166666.7	134166666.7	NA	NA	1440	NA	0
RG26_12hpxN1_ancestorControl134166666.666667	RG26	28/09/2022	RG26_1	Control	ancestor	rif	ancestor1	hpxN1	hpxN1_ancestor	ancestor1_hpxN1	DM	2	n	124	0	1250	0	17	496.031746	0.034272	0	0	0	55	65	41	17	0	0	0	168000000	198673177.1	125316927.1	2	NA	0	1250	1222.604167	y	0	67083333.33	134000000	0	134166666.7	23.20194559	NA	1440	NA	0
RG26_12hpxN6_noneControl44166666.6666667	RG26	28/09/2022	RG26_1	Control	hpx	rif	hpxN6	none	hpxN6_none	hpxN6_none	DM	2	n	NA	0	10	5	1875	NA	NA	18	16	10	19	10	24	15	55017187.5	48904166.67	30565104.17	58100000	30565104.17	73356250	2	NA	8.178450733	1250	1222.604167	n	36666666.67	40416666.67	44200000	0	44166666.67	14.81373713	NA	1440	NA	0.206238754
RG26_15hpxN6_ancestorControl223333333.333333	RG26	28/09/2022	RG26_1	Control	hpx	rif	hpxN6	ancestor	hpxN6_ancestor	hpxN6_ancestor	DM	5	n	124	0	10.08	19	248.015873	9	27.55731922	2	2	2	2	1	2	2	6113020.833	6113020.833	6113020.833	6110000	3056510.417	6113020.833	5	NA	111.0546479	1250	1222.604167	y	5000000	4583333.333	4170000	219166666.7	223333333.3	14.326131	24.82748554	1440	NA	0.326117293
RG26_15hpxN6_ancestorControl223333333.333333	RG26	28/09/2022	RG26_1	Control	ancestor	rif	ancestor1	hpxN6	hpxN6_ancestor	ancestor1_hpxN6	DM	5	n	124	0	1250	0	9	248.015873	0.036288	0	0	0	79	83	101	9	0	0	0	241000000	253690364.6	308707552.1	5	NA	0	1250	1222.604167	y	0	109583333.3	219000000	4166666.667	223333333.3	24.82748554	14.326131	1440	NA	0
RG26_22ancestor1_noneControl129166666.666667	RG26	28/09/2022	RG26_2	Control	ancestor	rif	ancestor1	none	ancestor1_none	ancestor1_none	DM	2	n	NA	0	10	0	2750	NA	NA	0	0	0	53	49	53	22	0	0	0	159000000	146629947.9	158599739.6	2	NA	32.85011525	1250	1196.979167	n	0	64583333.33	129000000	0	129166666.7	15.77884071	NA	1440	NA	6.635127111
RG26_25hpxN1_noneControl144166666.666667	RG26	28/09/2022	RG26_2	Control	hpx	rif	hpxN1	none	hpxN1_none	hpxN1_none	DM	5	n	NA	0	10	2	1000	NA	NA	64	48	52	52	55	66	8	191516666.7	143637500	155607291.7	156000000	164584635.4	197501562.5	5	NA	11.82762233	1250	1196.979167	n	136666666.7	140416666.7	144000000	0	144166666.7	17.39677615	NA	1440	NA	2.087574244
RG26_25hpxN1_ancestorControl285000000	RG26	28/09/2022	RG26_2	Control	hpx	rif	hpxN1	ancestor	hpxN1_ancestor	hpxN1_ancestor	DM	5	n	124	0	10.08	17	496.031746	17	29.178338	3	3	0	2	3	3	4	8977343.75	8977343.75	0	5980000	8977343.75	8977343.75	5	NA	40.66159801	1250	1196.979167	y	5000000	5833333.333	6670000	278333333.3	285000000	13.97364356	24.22417366	1440	NA	0.139274253
RG26_25hpxN1_ancestorControl285000000	RG26	28/09/2022	RG26_2	Control	ancestor	rif	ancestor1	hpxN1	hpxN1_ancestor	ancestor1_hpxN1	DM	5	n	124	0	1250	0	17	496.031746	0.034272	0	0	0	110	105	119	17	0	0	0	329000000	314207031.3	356101302.1	5	NA	0	1250	1196.979167	y	0	139166666.7	278000000	6666666.667	285000000	24.22417366	13.97364356	1440	NA	0
RG26_25hpxN6_noneControl144166666.666667	RG26	28/09/2022	RG26_2	Control	hpx	rif	hpxN6	none	hpxN6_none	hpxN6_none	DM	5	n	NA	0	10	18	1250	NA	NA	44	44	51	66	60	47	10	131667708.3	131667708.3	152614843.8	198000000	179546875	140645052.1	5	NA	12.77664736	1250	1196.979167	n	115833333.3	130000000	144000000	0	144166666.7	17.07484805	NA	1440	NA	1.973605243
RG26_22hpxN6_ancestorControl175833333.333333	RG26	28/09/2022	RG26_2	Control	hpx	rif	hpxN6	ancestor	hpxN6_ancestor	hpxN6_ancestor	DM	2	n	124	0	10.08	7	496.031746	30	16.53439153	0	1	0	4	2	0	4	0	2992447.917	0	12000000	5984895.833	0	2	NA	122.1568795	1250	1196.979167	y	833333.3333	2916666.667	5000000	170833333.3	175833333.3	13.55860606	22.70052171	1440	NA	0.187499996
RG26_22hpxN6_ancestorControl175833333.333333	RG26	28/09/2022	RG26_2	Control	ancestor	rif	ancestor1	hpxN6	hpxN6_ancestor	ancestor1_hpxN6	DM	2	n	124	0	1250	0	30	496.031746	0.06048	0	0	0	98	57	50	30	0	0	0	293000000	170569531.3	149622395.8	2	NA	0	1250	1196.979167	y	0	85416666.67	171000000	5000000	175833333.3	22.70052171	13.55860606	1440	NA	0
RG27_15hpxN6_noneControl126666666.666667	RG27	03/10/2022	RG27_1	Control	hpx	rif	hpxN6	none	hpxN6_none	hpxN6_none	DM	5	n	NA	0	10	23	6000	NA	NA	46	57	42	42	53	57	48	141282291.7	175067187.5	128996875	129000000	162781770.8	175067187.5	5	NA	10.07061326	1250	1228.541667	n	120833333.3	123750000	127000000	0	126666666.7	14.66266168	NA	1440	NA	1.662304848
RG27_15hpxN6_ancestorControl265833333.333333	RG27	03/10/2022	RG27_1	Control	hpx	rif	hpxN6	ancestor	hpxN6_ancestor	hpxN6_ancestor	DM	5	n	124	0	10.08	22	1984.126984	NA	NA	23	25	27	6	2	4	16	7064114.583	7678385.417	8292656.25	18400000	6142708.333	12285416.67	5	NA	52.81240563	1250	1228.541667	y	62500000	36250000	10000000	255833333.3	265833333.3	12.59615481	23.18318168	1440	NA	0.125
RG27_15hpxN6_ancestorControl265833333.333333	RG27	03/10/2022	RG27_1	Control	ancestor	rif	ancestor1	hpxN6	hpxN6_ancestor	ancestor1_hpxN6	DM	5	n	124	0	1250	NA	33	NA	NA	0	0	0	94	103	110	33	0	0	0	289000000	316349479.2	337848958.3	5	NA	0	1250	1228.541667	y	0	127916666.7	256000000	10000000	265833333.3	23.18318168	12.59615481	1440	NA	0
RG27_12.5ancestor1_noneControl140000000	RG27	03/10/2022	RG27_1	Control	ancestor	rif	ancestor1	none	ancestor1_none	ancestor1_none	DM	2.5	n	NA	0	10	NA	4625	NA	NA	0	0	0	66	51	51	37	0	0	0	203000000	156639062.5	156639062.5	2.5	NA	20.59372023	1250	1228.541667	n	0	70000000	140000000	0	140000000	15.18256072	NA	1440	NA	4.902186129
RG27_15hpxN1_ancestorControl285000000	RG27	03/10/2022	RG27_1	Control	hpx	rif	hpxN1	ancestor	hpxN1_ancestor	hpxN1_ancestor	DM	5	n	124	0	10.08	21	3720.238095	NA	NA	23	30	31	1	3	3	30	7064114.583	9214062.5	9521197.917	3070000	9214062.5	9214062.5	5	NA	63.13191026	1250	1228.541667	y	70000000	37916666.67	5830000	279166666.7	285000000	10.91165663	23.76853574	1440	NA	0.217079442
RG27_15hpxN1_ancestorControl285000000	RG27	03/10/2022	RG27_1	Control	ancestor	rif	ancestor1	hpxN1	hpxN1_ancestor	ancestor1_hpxN1	DM	5	n	124	0	1250	NA	24	NA	NA	0	0	0	91	98	146	24	0	0	0	279000000	300992708.3	448417708.3	5	NA	0	1250	1228.541667	y	0	139583333.3	279000000	5833333.333	285000000	23.76853574	10.91165663	1440	NA	0
RG27_15hpxN1_noneControl157500000	RG27	03/10/2022	RG27_1	Control	hpx	rif	hpxN1	none	hpxN1_none	hpxN1_none	DM	5	n	NA	0	10	26	2375	NA	NA	47	57	46	66	67	56	19	144353645.8	175067187.5	141282291.7	203000000	205780729.2	171995833.3	5	NA	6.966902465	1250	1228.541667	n	125000000	141250000	158000000	0	157500000	16.31401158	NA	1440	NA	1.342174729
RG27_22.5hpxN6_noneControl69166666.6666667	RG27	03/10/2022	RG27_2	Control	hpx	rif	hpxN6	none	hpxN6_none	hpxN6_none	DM	2.5	n	NA	0	10	26	2375	NA	NA	28	21	27	23	34	26	19	84218750	63164062.5	81210937.5	69200000	102265625	78203125	2.5	NA	6.328068109	1250	1203.125	n	63333333.33	66250000	69200000	0	69166666.67	15.09664834	NA	1440	NA	0.269011179
RG27_22.5hpxN6_ancestorControl189166666.666667	RG27	03/10/2022	RG27_2	Control	hpx	rif	hpxN6	ancestor	hpxN6_ancestor	hpxN6_ancestor	DM	2.5	n	124	0	10.08	14	2728.174603	NA	NA	12	8	11	1	1	2	22	3609375	2406250	3308593.75	3010000	3007812.5	6015625	2.5	NA	80.36093432	1250	1203.125	y	25833333.33	14583333.33	3330000	185833333.3	189166666.7	10.52160044	22.9813331	1440	NA	0.13708167
RG27_22.5hpxN6_ancestorControl189166666.666667	RG27	03/10/2022	RG27_2	Control	ancestor	rif	ancestor1	hpxN6	hpxN6_ancestor	ancestor1_hpxN6	DM	2.5	n	124	0	1250	NA	27	NA	NA	0	0	0	75	94	54	27	0	0	0	226000000	282734375	162421875	2.5	NA	0	1250	1203.125	y	0	92916666.67	186000000	3333333.333	189166666.7	22.9813331	10.52160044	1440	NA	0
RG27_25ancestor1_noneControl288333333.333333	RG27	03/10/2022	RG27_2	Control	ancestor	rif	ancestor1	none	ancestor1_none	ancestor1_none	DM	5	n	NA	0	10	NA	4375	NA	NA	0	0	0	121	116	109	35	0	0	0	364000000	348906250	327851562.5	5	NA	17.3050959	1250	1203.125	n	0	144166666.7	288000000	0	288333333.3	16.27488163	NA	1440	NA	6.926984262
RG27_22.5hpxN1_ancestorControl174166666.666667	RG27	03/10/2022	RG27_2	Control	hpx	rif	hpxN1	ancestor	hpxN1_ancestor	hpxN1_ancestor	DM	2.5	n	124	0	10.08	34	2852.18254	NA	NA	11	8	15	0	1	3	23	3308593.75	2406250	4511718.75	0	3007812.5	9023437.5	2.5	NA	121.3939421	1250	1203.125	y	28333333.33	15833333.33	3330000	170833333.3	174166666.7	10.4574701	22.12294771	1440	NA	0.233810027
RG27_22.5hpxN1_ancestorControl174166666.666667	RG27	03/10/2022	RG27_2	Control	ancestor	rif	ancestor1	hpxN1	hpxN1_ancestor	ancestor1_hpxN1	DM	2.5	n	124	0	1250	NA	45	NA	NA	0	0	0	60	71	74	45	0	0	0	180000000	213554687.5	222578125	2.5	NA	0	1250	1203.125	y	0	85416666.67	171000000	3333333.333	174166666.7	22.12294771	10.4574701	1440	NA	0
RG27_22.5hpxN1_noneControl69166666.6666667	RG27	03/10/2022	RG27_2	Control	hpx	rif	hpxN1	none	hpxN1_none	hpxN1_none	DM	2.5	n	NA	0	10	25	1750	NA	NA	19	20	21	19	28	36	14	57148437.5	60156250	63164062.5	57100000	84218750	108281250	2.5	NA	7.915534716	1250	1203.125	n	50000000	59583333.33	69200000	0	69166666.67	15.53722093	NA	1440	NA	0.374916486
RG28_12.5ancestor1_noneControl156666666.666667	RG28	05/10/2022	RG28_1	Control	ancestor	rif	ancestor1	none	ancestor1_none	ancestor1_none	DM	2.5	n	NA	0	10	NA	4375	NA	NA	NA	NA	NA	57	52	79	35	NA	NA	NA	174000000	158979166.7	241526041.7	2.5	NA	26.20896665	1250	1222.916667	n	NA	156666666.7	157000000	0	156666666.7	15.41838181	NA	1440	NA	4.179149406
RG28_12.5hpxN6_noneControl44166666.6666667	RG28	05/10/2022	RG28_1	Control	hpx	rif	hpxN6	none	hpxN6_none	hpxN6_none	DM	2.5	n	NA	0	10	25	3500	NA	NA	17	17	14	14	21	18	28	51973958.33	51973958.33	42802083.33	42800000	64203125	55031250	2.5	NA	11.29985006	1250	1222.916667	n	40000000	42083333.33	44200000	0	44166666.67	13.91364151	NA	1440	NA	0.321978998
RG28_12.5hpxN1_noneControl44166666.6666667	RG28	05/10/2022	RG28_1	Control	hpx	rif	hpxN1	none	hpxN1_none	hpxN1_none	DM	2.5	n	NA	0	10	22	3250	NA	NA	25	17	14	14	21	18	26	76432291.67	51973958.33	42802083.33	42800000	64203125	55031250	2.5	NA	8.554484861	1250	1222.916667	n	46666666.67	45416666.67	44200000	0	44166666.67	14.02055671	NA	1440	NA	0.226662098
RG28_15hpxN6_ancestorControl249166666.666667	RG28	05/10/2022	RG28_1	Control	hpx	rif	hpxN6	ancestor	hpxN6_ancestor	hpxN6_ancestor	DM	5	n	124	0	10.08	15	2356.150794	NA	NA	12	15	17	2	3	3	19	3668750	4585937.5	5197395.833	6110000	9171875	9171875	5	NA	55.98385638	1250	1222.916667	y	36666666.67	21666666.67	6670000	242500000	249166666.7	11.7566441	22.82180751	1440	NA	0.221040427
RG28_15hpxN6_ancestorControl249166666.666667	RG28	05/10/2022	RG28_1	Control	ancestor	rif	ancestor1	hpxN6	hpxN6_ancestor	ancestor1_hpxN6	DM	5	n	124	0	1250	NA	40	NA	NA	NA	NA	NA	94	94	103	40	NA	NA	NA	287000000	287385416.7	314901041.7	5	NA	0	1250	1222.916667	y	NA	242500000	243000000	6666666.667	249166666.7	22.82180751	11.7566441	1440	NA	0
RG28_12.5hpxN1_ancestorControl151666666.666667	RG28	05/10/2022	RG28_1	Control	hpx	rif	hpxN1	ancestor	hpxN1_ancestor	hpxN1_ancestor	DM	2.5	n	124	0	10.08	24	2976.190476	NA	NA	16	8	6	1	0	1	24	4891666.667	2445833.333	1834375	3060000	0	3057291.667	2.5	NA	221.382379	1250	1222.916667	y	25000000	13333333.33	1670000	150000000	151666666.7	9.419609114	22.24125999	1440	NA	0.216058179
RG28_12.5hpxN1_ancestorControl151666666.666667	RG28	05/10/2022	RG28_1	Control	ancestor	rif	ancestor1	hpxN1	hpxN1_ancestor	ancestor1_hpxN1	DM	2.5	n	124	0	1250	NA	37	NA	NA	NA	NA	NA	48	64	68	37	NA	NA	NA	147000000	195666666.7	207895833.3	2.5	NA	0	1250	1222.916667	y	NA	150000000	150000000	1666666.667	151666666.7	22.24125999	9.419609114	1440	NA	0
RG28_25ancestor1_noneControl279166666.666667	RG28	05/10/2022	RG28_2	Control	ancestor	rif	ancestor1	none	ancestor1_none	ancestor1_none	DM	5	n	NA	0	10	NA	7375	NA	NA	NA	NA	NA	122	105	108	59	NA	NA	NA	371000000	319375000	328500000	5	NA	18.74104389	1250	1216.666667	n	NA	279166666.7	279000000	0	279166666.7	15.49105808	NA	1440	NA	6.433900532
RG28_25hpxN6_noneControl125000000	RG28	05/10/2022	RG28_2	Control	hpx	rif	hpxN6	none	hpxN6_none	hpxN6_none	DM	5	n	NA	0	10	19	2250	NA	NA	NA	48	32	NA	53	47	18	NA	146000000	97333333.33	NA	161208333.3	142958333.3	5	NA	13.51131709	1250	1216.666667	n	100000000	112500000	125000000	0	125000000	16.04457753	NA	1440	NA	2.171990791
RG28_25hpxN1_noneControl107500000	RG28	05/10/2022	RG28_2	Control	hpx	rif	hpxN1	none	hpxN1_none	hpxN1_none	DM	5	n	NA	0	10	16	2625	NA	NA	46	40	23	48	38	NA	21	139916666.7	121666666.7	69958333.33	146000000	115583333.3	NA	5	NA	16.90196122	1250	1216.666667	n	90833333.33	97500000	108000000	0	107500000	15.60459367	NA	1440	NA	2.561523552
RG28_22.5hpxN6_ancestorControl151666666.666667	RG28	05/10/2022	RG28_2	Control	hpx	rif	hpxN6	ancestor	hpxN6_ancestor	hpxN6_ancestor	DM	2.5	n	124	0	10.08	22	3100.198413	NA	NA	7	7	4	2	0	2	25	2129166.667	2129166.667	1216666.667	6080000	0	6083333.333	2.5	NA	141.0846869	1250	1216.666667	y	15000000	9166666.667	3330000	148333333.3	151666666.7	10.35332329	22.29791854	1440	NA	0.066116261
RG28_22.5hpxN6_ancestorControl151666666.666667	RG28	05/10/2022	RG28_2	Control	ancestor	rif	ancestor1	hpxN6	hpxN6_ancestor	ancestor1_hpxN6	DM	2.5	n	124	0	1250	NA	35	NA	NA	NA	NA	NA	63	50	65	35	NA	NA	NA	192000000	152083333.3	197708333.3	2.5	NA	0	1250	1216.666667	y	NA	148333333.3	148000000	3333333.333	151666666.7	22.29791854	10.35332329	1440	NA	0
RG28_25hpxN1_ancestorControl253333333.333333	RG28	05/10/2022	RG28_2	Control	hpx	rif	hpxN1	ancestor	hpxN1_ancestor	hpxN1_ancestor	DM	5	n	124	0	10.08	20	2976.190476	NA	NA	21	10	25	2	3	1	24	6387500	3041666.667	7604166.667	6080000	9125000	3041666.667	5	NA	53.37191942	1250	1216.666667	y	46666666.67	25833333.33	5000000	248333333.3	253333333.3	10.99717948	23.58567415	1440	NA	0.139479991
RG28_25hpxN1_ancestorControl253333333.333333	RG28	05/10/2022	RG28_2	Control	ancestor	rif	ancestor1	hpxN1	hpxN1_ancestor	ancestor1_hpxN1	DM	5	n	124	0	1250	NA	24	NA	NA	NA	NA	NA	93	88	117	24	NA	NA	NA	283000000	267666666.7	355875000	5	NA	0	1250	1216.666667	y	NA	248333333.3	248000000	5000000	253333333.3	23.58567415	10.99717948	1440	NA	0
RG29_15ancestor1_noneControl282222222.25	RG29	10/10/2022	RG29_1	Control	ancestor	rif	ancestor1	none	ancestor1_none	ancestor1_none	DM	5	n	NA	0	10	NA	4708.75	NA	NA	NA	NA	NA	116.6666667	108	114	37.67	NA	NA	NA	359000000	332100000	350550000	5	NA	21.79220846	1250	1230	n	NA	282222222.3	282000000	0	282222222.3	16.16978625	NA	1440	NA	4.352850231
RG29_12.5hpxN1_ancestorControl159166666.669167	RG29	10/10/2022	RG29_1	Control	hpx	rif	hpxN1	ancestor	hpxN1_ancestor	hpxN1_ancestor	DM	2.5	n	124	0	10.08	22	1984.126984	NA	NA	4	6	8	1.333333333	1	3	16	1230000	1845000	2460000	4100000	3075000	9225000	2.5	NA	104.0049745	1250	1230	y	15000000	9722222.222	4440000	154722222.2	159166666.7	11.42794133	22.29431013	1440	NA	0.062500002
RG29_12.5hpxN1_ancestorControl159166666.669167	RG29	10/10/2022	RG29_1	Control	ancestor	rif	ancestor1	hpxN1	hpxN1_ancestor	ancestor1_hpxN1	DM	2.5	n	124	0	1250	NA	37	NA	NA	NA	NA	NA	64.66666667	72	49	37	NA	NA	NA	199000000	221400000	150675000	2.5	NA	0	1250	1230	y	NA	154722222.2	155000000	4444444.444	159166666.7	22.29431013	11.42794133	1440	NA	0
RG29_15hpxN6_ancestorControl238055555.555833	RG29	10/10/2022	RG29_1	Control	hpx	rif	hpxN6	ancestor	hpxN6_ancestor	hpxN6_ancestor	DM	5	n	124	0	10.08	16	2604.166667	NA	NA	14	19	16	1.666666667	2	1	21	4305000	5842500	4920000	5130000	6150000	3075000	5	NA	92.32533466	1250	1230	y	40833333.33	22361111.11	3890000	234166666.7	238055555.6	10.84297883	NA	1440	NA	0.206238754
RG29_12.5hpxN6_noneControl47777777.775	RG29	10/10/2022	RG29_1	Control	hpx	rif	hpxN6	none	hpxN6_none	hpxN6_none	DM	2.5	n	NA	0	10	16	2333.75	NA	NA	15	14	16	19.33333333	20	18	18.67	46125000	43050000	49200000	59400000	61500000	55350000	2.5	NA	9.606471171	1250	1230	n	37500000	42638888.89	47800000	0	47777777.78	14.62006043	NA	1440	NA	0.307991043
RG29_12.5hpxN1_noneControl39722222.225	RG29	10/10/2022	RG29_1	Control	hpx	rif	hpxN1	none	hpxN1_none	hpxN1_none	DM	2.5	n	NA	0	10	24	2041.25	NA	NA	24	15	13	16.66666667	12	19	16.33	73800000	46125000	39975000	51300000	36900000	58425000	2.5	NA	9.235278902	1250	1230	n	43333333.33	41527777.78	39700000	0	39722222.23	14.54686414	NA	1440	NA	0.216058179
RG29_22.5ancestor1_noneControl132500000	RG29	10/10/2022	RG29_2	Control	ancestor	rif	ancestor1	none	ancestor1_none	ancestor1_none	DM	2.5	n	NA	0	10	NA	6000	NA	NA	NA	NA	NA	58	48	53	48	NA	NA	NA	176000000	145687500	160863281.3	2.5	NA	35.07963046	1250	1214.0625	n	NA	132500000	133000000	0	132500000	14.71051303	NA	1440	NA	6.531587487
RG29_25hpxN1_ancestorControl252777777.775	RG29	10/10/2022	RG29_2	Control	hpx	rif	hpxN1	ancestor	hpxN1_ancestor	hpxN1_ancestor	DM	5	n	124	0	10.08	21	1860.119048	NA	NA	23	15	33	3	0	5	15	6980859.375	4552734.375	10016015.63	9110000	0	15175781.25	5	NA	70.24686048	1250	1214.0625	y	59166666.67	32916666.67	6670000	246111111.1	252777777.8	12.08719762	22.86917503	1440	NA	0.062500002
RG29_25hpxN1_ancestorControl252777777.775	RG29	10/10/2022	RG29_2	Control	ancestor	rif	ancestor1	hpxN1	hpxN1_ancestor	ancestor1_hpxN1	DM	5	n	124	0	1250	NA	39	NA	NA	NA	NA	NA	96.33333333	101	98	39	NA	NA	NA	292000000	306550781.3	297445312.5	5	NA	0	1250	1214.0625	y	NA	246111111.1	246000000	6666666.667	252777777.8	22.86917503	12.08719762	1440	NA	0
RG29_22.5hpxN6_ancestorControl169444444.444167	RG29	10/10/2022	RG29_2	Control	hpx	rif	hpxN6	ancestor	hpxN6_ancestor	hpxN6_ancestor	DM	2.5	n	124	0	10.08	13	2232.142857	NA	NA	6	1	4	1.333333333	0	1	18	1821093.75	303515.625	1214062.5	4050000	0	3035156.25	2.5	NA	190.8156762	1250	1214.0625	y	9166666.667	5555555.555	1940000	167500000	169444444.4	10.04655563	22.10757545	1440	NA	0.215070346
RG29_22.5hpxN6_ancestorControl169444444.444167	RG29	10/10/2022	RG29_2	Control	ancestor	rif	ancestor1	hpxN6	hpxN6_ancestor	ancestor1_hpxN6	DM	2.5	n	124	0	1250	NA	45	NA	NA	NA	NA	NA	68	74	59	45	NA	NA	NA	206000000	224601562.5	179074218.8	2.5	NA	0	1250	1214.0625	y	NA	167500000	168000000	1944444.444	169444444.4	22.10757545	10.04655563	1440	NA	0
RG29_25hpxN6_noneControl150000000	RG29	10/10/2022	RG29_2	Control	hpx	rif	hpxN6	none	hpxN6_none	hpxN6_none	DM	5	n	NA	0	10	11	3083.75	NA	NA	33	44	35	63	61	56	24.67	100160156.3	133546875	106230468.8	191000000	185144531.3	169968750	5	NA	15.15861603	1250	1214.0625	n	93333333.33	121666666.7	150000000	0	150000000	15.84975986	NA	1440	NA	1.699825747
RG29_25hpxN1_noneControl109722222.225	RG29	10/10/2022	RG29_2	Control	hpx	rif	hpxN1	none	hpxN1_none	hpxN1_none	DM	5	n	NA	0	10	15	2916.25	NA	NA	35	40	47	44.66666667	40	47	23.33	106230468.8	121406250	142652343.8	136000000	121406250	142652343.8	5	NA	14.27419908	1250	1214.0625	n	101666666.7	105694444.5	110000000	0	109722222.2	15.47922451	NA	1440	NA	1.994843515
RG30_15hpxN1_noneControl160833333.333333	RG30	12/10/2022	RG30_1	Control	hpx	rif	hpxN1	none	hpxN1_none	hpxN1_none	DM	5	n	NA	0	10	20	2625	NA	NA	52	55	61	56	71	66	21	160089583.3	169325520.8	187797395.8	172000000	218583854.2	203190625	5	NA	8.665345511	1250	1231.458333	n	140000000	150416666.7	161000000	0	160833333.3	16.20325731	NA	1440	NA	1.746468844
RG30_15hpxN6_ancestorControl259166666.666667	RG30	12/10/2022	RG30_1	Control	hpx	rif	hpxN6	ancestor	hpxN6_ancestor	hpxN6_ancestor	DM	5	n	124	0	10.08	15	2480.15873	NA	NA	20	17	15	0	4	3	20	6157291.667	5233697.917	4617968.75	0	12314583.33	9235937.5	5	NA	94.23385261	1250	1231.458333	y	43333333.33	24583333.33	5830000	253333333.3	259166666.7	11.50004016	23.3099389	1440	NA	0.133333331
RG30_15hpxN6_ancestorControl259166666.666667	RG30	12/10/2022	RG30_1	Control	ancestor	rif	ancestor1	hpxN6	hpxN6_ancestor	ancestor1_hpxN6	DM	5	n	124	0	1250	NA	30	NA	NA	NA	NA	NA	118	106	80	30	NA	NA	NA	363000000	326336458.3	246291666.7	5	NA	0	1250	1231.458333	y	NA	253333333.3	253000000	5833333.333	259166666.7	23.3099389	11.50004016	1440	NA	0
RG30_15ancestor1_noneControl265833333.333333	RG30	12/10/2022	RG30_1	Control	ancestor	rif	ancestor1	none	ancestor1_none	ancestor1_none	DM	5	n	NA	0	10	NA	3875	NA	NA	NA	NA	NA	103	117	99	31	NA	NA	NA	317000000	360201562.5	304785937.5	5	NA	19.54581289	1250	1231.458333	n	NA	265833333.3	266000000	0	265833333.3	16.366334	NA	1440	NA	5.375040038
RG30_12.5hpxN1_ancestorControl150833333.333333	RG30	12/10/2022	RG30_1	Control	hpx	rif	hpxN1	ancestor	hpxN1_ancestor	hpxN1_ancestor	DM	2.5	n	124	0	10.08	23	2728.174603	NA	NA	7	7	12	0	0	1	22	2155052.083	2155052.083	3694375	0	0	3078645.833	2.5	NA	554.0363112	1250	1231.458333	y	21666666.67	11250000	833000	150000000	150833333.3	8.555181714	22.87579257	1440	NA	0.062500002
RG30_12.5hpxN1_ancestorControl150833333.333333	RG30	12/10/2022	RG30_1	Control	ancestor	rif	ancestor1	hpxN1	hpxN1_ancestor	ancestor1_hpxN1	DM	2.5	n	124	0	1250	NA	24	NA	NA	NA	NA	NA	45	73	62	24	NA	NA	NA	139000000	224741145.8	190876041.7	2.5	NA	0	1250	1231.458333	y	NA	150000000	150000000	833333.3333	150833333.3	22.87579257	8.555181714	1440	NA	0
RG30_15hpxN6_noneControl138333333.333333	RG30	12/10/2022	RG30_1	Control	hpx	rif	hpxN6	none	hpxN6_none	hpxN6_none	DM	5	n	NA	0	10	13	2625	NA	NA	53	45	44	62	53	51	21	163168229.2	138539062.5	135460416.7	191000000	163168229.2	157010937.5	5	NA	9.057843334	1250	1231.458333	n	118333333.3	128333333.3	138000000	0	138333333.3	15.9858397	NA	1440	NA	1.382706787
RG30_22.5hpxN1_noneControl54166666.6666667	RG30	12/10/2022	RG30_2	Control	hpx	rif	hpxN1	none	hpxN1_none	hpxN1_none	DM	2.5	n	NA	0	10	6	3375	NA	NA	16	23	13	18	22	25	27	48491666.67	69706770.83	39399479.17	54600000	66676041.67	75768229.17	2.5	NA	10.59406288	1250	1212.291667	n	43333333.33	48750000	54200000	0	54166666.67	14.24796703	NA	1440	NA	0.448497859
RG30_22.5hpxN6_ancestorControl152500000	RG30	12/10/2022	RG30_2	Control	hpx	rif	hpxN6	ancestor	hpxN6_ancestor	hpxN6_ancestor	DM	2.5	n	124	0	10.08	22	2356.150794	NA	NA	11	5	7	0	1	0	19	3333802.083	1515364.583	2121510.417	0	3030729.167	0	2.5	NA	0	1250	1212.291667	y	19166666.67	10000000	833000	151666666.7	152500000	8.744054844	22.59608465	1440	NA	0
RG30_22.5hpxN6_ancestorControl152500000	RG30	12/10/2022	RG30_2	Control	ancestor	rif	ancestor1	hpxN6	hpxN6_ancestor	ancestor1_hpxN6	DM	2.5	n	124	0	1250	NA	29	NA	NA	NA	NA	NA	63	59	60	29	NA	NA	NA	191000000	178813020.8	181843750	2.5	NA	0	1250	1212.291667	y	NA	151666666.7	152000000	833333.3333	152500000	22.59608465	8.744054844	1440	NA	0
RG30_22.5ancestor1_noneControl160000000	RG30	12/10/2022	RG30_2	Control	ancestor	rif	ancestor1	none	ancestor1_none	ancestor1_none	DM	2.5	n	NA	0	10	NA	4250	NA	NA	NA	NA	NA	65	59	68	34	NA	NA	NA	197000000	178813020.8	206089583.3	2.5	NA	29.49405962	1250	1212.291667	n	NA	160000000	160000000	0	160000000	15.47798638	NA	1440	NA	6.153828075
RG30_25hpxN1_ancestorControl274166666.666667	RG30	12/10/2022	RG30_2	Control	hpx	rif	hpxN1	ancestor	hpxN1_ancestor	hpxN1_ancestor	DM	5	n	124	0	10.08	16	2480.15873	NA	NA	15	33	23	2	3	4	20	4546093.75	10001406.25	6970677.083	6060000	9092187.5	12122916.67	5	NA	48.17883627	1250	1212.291667	y	59166666.67	33333333.33	7500000	266666666.7	274166666.7	11.83997926	23.31400279	1440	NA	0.202666821
RG30_25hpxN1_ancestorControl274166666.666667	RG30	12/10/2022	RG30_2	Control	ancestor	rif	ancestor1	hpxN1	hpxN1_ancestor	ancestor1_hpxN1	DM	5	n	124	0	1250	NA	31	NA	NA	NA	NA	NA	103	102	115	31	NA	NA	NA	312000000	309134375	348533854.2	5	NA	0	1250	1212.291667	y	NA	266666666.7	267000000	7500000	274166666.7	23.31400279	11.83997926	1440	NA	0
RG30_22.5hpxN6_noneControl52500000	RG30	12/10/2022	RG30_2	Control	hpx	rif	hpxN6	none	hpxN6_none	hpxN6_none	DM	2.5	n	NA	0	10	10	3250	NA	NA	14	11	17	21	17	25	26	42430208.33	33338020.83	51522395.83	63600000	51522395.83	75768229.17	2.5	NA	7.139564301	1250	1212.291667	n	35000000	43750000	52500000	0	52500000	14.25732692	NA	1440	NA	0.219083314
RG31_13.5hpxN1_noneControl84166666.6666667	RG31	24/10/2022	RG31_1	Control	hpx	rif	hpxN1	none	hpxN1_none	hpxN1_none	DM	3.5	n	NA	0	10	14	1750	NA	NA	25	28	24	24	37	40	14	76699218.75	85903125	73631250	73600000	113514843.8	122718750	3.5	NA	9.400875497	1250	1227.1875	n	64166666.67	74166666.67	84200000	0	84166666.67	15.84896213	NA	1440	NA	0.738047951
RG31_13.5hpxN6_noneControl98333333.3333333	RG31	24/10/2022	RG31_1	Control	hpx	rif	hpxN6	none	hpxN6_none	hpxN6_none	DM	3.5	n	NA	0	10	22	2625	NA	NA	25	24	26	41	37	40	21	76699218.75	73631250	79767187.5	126000000	113514843.8	122718750	3.5	NA	9.898207944	1250	1227.1875	n	62500000	80416666.67	98300000	0	98333333.33	15.4884312	NA	1440	NA	0.842509097
RG31_13.5ancestor1_noneControl220000000	RG31	24/10/2022	RG31_1	Control	ancestor	rif	ancestor1	none	ancestor1_none	ancestor1_none	DM	3.5	n	NA	0	10	NA	3750	NA	NA	NA	NA	NA	85	91	NA	30	NA	NA	NA	261000000	279185156.3	NA	3.5	NA	15.79651389	1250	1227.1875	n	NA	220000000	220000000	0	220000000	16.1356091	NA	1440	NA	6.181259858
Treatment 16	RG32	29/11/2022	RG32_1	Treatment 16	MG1655	rif	Treatment 16	Treatment 16	Treatment 16	Treatment 16	DM	5	n	NA	0	10	NA	3700	NA	NA	NA	NA	NA	143	149	183	37	NA	NA	NA	341000000	355582291.7	436721875	5	NA	15.28217953	1000	954.5833333	n	NA	395833333.3	396000000	0	395833333.3	16.63995136	NA	1440	NA	6.591591867
Treatment 18	RG32	29/11/2022	RG32_1	Treatment 18	MG1655	rif	Treatment 18	Treatment 18	Treatment 18	Treatment 18	DM	2	n	NA	0	10	NA	3300	NA	NA	NA	NA	NA	74	82	86	33	NA	NA	NA	177000000	195689583.3	205235416.7	2	NA	18.35394647	1000	954.5833333	n	NA	201666666.7	202000000	0	201666666.7	15.83209014	NA	1440	NA	5.805642937
Treatment 11	RG32	29/11/2022	RG32_1	Treatment 11	hpx	rif	Treatment 11	Treatment 11	Treatment 11	Treatment 11	DM	5	n	NA	0	10	NA	2400	NA	NA	NA	NA	NA	30	34	38	24	NA	NA	NA	71600000	81139583.33	90685416.67	5	NA	16.72752696	1000	954.5833333	n	NA	85000000	85000000	0	85000000	15.04508387	NA	1440	NA	0.952783042
Treatment 21	RG32	29/11/2022	RG32_1	Treatment 21	Gen4	rif	Treatment 21	Treatment 21	Treatment 21	Treatment 21	DM	NA	y	NA	250	10	NA	3000	NA	NA	NA	NA	NA	76	85	95	30	NA	NA	NA	181000000	202848958.3	226713541.7	250	NA	4.676396111	1000	954.5833333	n	NA	213333333.3	213000000	0	213333333.3	16.05073043	NA	1440	NA	0.771560541
RG32_25MG16551_noneControl282500000	RG32	29/11/2022	RG32_2	Control	MG1655	rif	MG16551	none	MG16551_none	MG16551_none	DM	5	n	NA	0	10	NA	3100	NA	NA	NA	NA	NA	116	110	113	31	NA	NA	NA	277000000	263054687.5	270228906.3	5	NA	11.93154741	1000	956.5625	n	NA	282500000	283000000	0	282500000	16.41155427	NA	1440	NA	6.199515909
Treatment 16	RG32	29/11/2022	RG32_2	Treatment 16	MG1655	rif	Treatment 16	Treatment 16	Treatment 16	Treatment 16	DM	2	n	NA	0	10	NA	2400	NA	NA	NA	NA	NA	83	82	82	24	NA	NA	NA	198000000	196095312.5	196095312.5	2	NA	22.2635142	1000	956.5625	n	NA	205833333.3	206000000	0	205833333.3	16.32401384	NA	1440	NA	3.00992856
RG32_22hpx1_noneControl48333333.3333333	RG32	29/11/2022	RG32_2	Control	hpx	rif	hpx1	none	hpx1_none	hpx1_none	DM	2	n	NA	0	10	NA	2000	NA	NA	NA	NA	NA	15	22	21	20	NA	NA	NA	35900000	52610937.5	50219531.25	2	NA	14.03349169	1000	956.5625	n	NA	48333333.33	48300000	0	48333333.33	14.49666201	NA	1440	NA	0.125
Treatment 10	RG32	29/11/2022	RG32_2	Treatment 10	hpx	rif	Treatment 10	Treatment 10	Treatment 10	Treatment 10	DM	2	n	NA	0	10	NA	3200	NA	NA	NA	NA	NA	16	16	18	32	NA	NA	NA	38300000	38262500	43045312.5	2	NA	30.0408551	1000	956.5625	n	NA	41666666.67	41700000	0	41666666.67	13.6044653	NA	1440	NA	1.168508577
Treatment 17	RG32	29/11/2022	RG32_3	Treatment 17	MG1655	rif	Treatment 17	Treatment 17	Treatment 17	Treatment 17	DM	2	n	NA	0	10	NA	2900	NA	NA	NA	NA	NA	47	58	55	29	NA	NA	NA	116000000	142734375	135351562.5	2	NA	14.42451442	1000	984.375	n	NA	133333333.3	133000000	0	133333333.3	15.465905	NA	1440	NA	2.445585535
Treatment 16	RG32	29/11/2022	RG32_3	Treatment 16	MG1655	rif	Treatment 16	Treatment 16	Treatment 16	Treatment 16	DM	2	n	NA	0	10	NA	3800	NA	NA	NA	NA	NA	68	69	49	38	NA	NA	NA	167000000	169804687.5	120585937.5	2	NA	18.20979006	1000	984.375	n	NA	155000000	155000000	0	155000000	15.29318919	NA	1440	NA	3.442920233
Treatment 18	RG32	29/11/2022	RG32_3	Treatment 18	MG1655	rif	Treatment 18	Treatment 18	Treatment 18	Treatment 18	DM	2	n	NA	0	10	NA	3200	NA	NA	NA	NA	NA	72	70	79	32	NA	NA	NA	177000000	172265625	194414062.5	2	NA	15.96793966	1000	984.375	n	NA	184166666.7	184000000	0	184166666.7	15.78986046	NA	1440	NA	4.143180903
Treatment 10	RG32	29/11/2022	RG32_3	Treatment 10	hpx	rif	Treatment 10	Treatment 10	Treatment 10	Treatment 10	DM	2	n	NA	0	10	NA	1700	NA	NA	NA	NA	NA	20	22	20	17	NA	NA	NA	49200000	54140625	49218750	2	NA	14.92528778	1000	984.375	n	NA	51666666.67	51700000	0	51666666.67	14.86869137	NA	1440	NA	0.407787546
RG32_42MG16551_noneControl120000000	RG32	29/11/2022	RG32_4	Control	MG1655	rif	MG16551	none	MG16551_none	MG16551_none	DM	2	n	NA	0	10	NA	3100	NA	NA	NA	NA	NA	60	44	40	31	NA	NA	NA	147000000	107708333.3	97916666.67	2	NA	23.0218857	1000	979.1666667	n	NA	120000000	120000000	0	120000000	15.21003302	NA	1440	NA	3.123265362
Treatment 18	RG32	29/11/2022	RG32_4	Treatment 18	MG1655	rif	Treatment 18	Treatment 18	Treatment 18	Treatment 18	DM	5	n	NA	0	10	NA	3600	NA	NA	NA	NA	NA	151	174	142	36	NA	NA	NA	370000000	425937500	347604166.7	5	NA	10.84290244	1000	979.1666667	n	NA	389166666.7	389000000	0	389166666.7	16.69165806	NA	1440	NA	5.651306914
Treatment 11	RG32	29/11/2022	RG32_4	Treatment 11	hpx	rif	Treatment 11	Treatment 11	Treatment 11	Treatment 11	DM	2	n	NA	0	10	NA	2200	NA	NA	NA	NA	NA	7	12	13	22	NA	NA	NA	17100000	29375000	31822916.67	2	NA	21.61556575	1000	979.1666667	n	NA	26666666.67	26700000	0	26666666.67	13.53487271	NA	1440	NA	0.298826074
Treatment 10	RG32	29/11/2022	RG32_4	Treatment 10	hpx	rif	Treatment 10	Treatment 10	Treatment 10	Treatment 10	DM	5	n	NA	0	10	NA	3200	NA	NA	NA	NA	NA	34	39	38	32	NA	NA	NA	83200000	95468750	93020833.33	5	NA	16.86156934	1000	979.1666667	n	NA	92500000	92500000	0	92500000	14.78872019	NA	1440	NA	1.242007421
Treatment 12	RG32	29/11/2022	RG32_4	Treatment 12	hpx	rif	Treatment 12	Treatment 12	Treatment 12	Treatment 12	DM	2	n	NA	0	10	NA	2700	NA	NA	NA	NA	NA	23	24	45	27	NA	NA	NA	56300000	58750000	110156250	2	NA	16.60943996	1000	979.1666667	n	NA	76666666.67	76700000	0	76666666.67	14.76297878	NA	1440	NA	0.863193621
RG33_12MG16551_noneControl105000000	RG33	05/12/2022	RG33_1	Control	MG1655	rif	MG16551	none	MG16551_none	MG16551_none	DM	2	n	NA	0	10	NA	1700	NA	NA	NA	NA	NA	44	40	NA	17	NA	NA	NA	106000000	96416666.67	NA	2	NA	64.71629543	1000	964.1666667	n	NA	105000000	105000000	0	105000000	15.86184951	NA	1440	NA	5.786852875
Treatment 17	RG33	05/12/2022	RG33_1	Treatment 17	MG1655	rif	Treatment 17	Treatment 17	Treatment 17	Treatment 17	DM	5	n	NA	0	10	NA	1800	NA	NA	NA	NA	NA	114	NA	NA	18	NA	NA	NA	275000000	NA	NA	5	NA	20.68329746	1000	964.1666667	n	NA	285000000	285000000	0	285000000	17.21995995	NA	1440	NA	6.207150287
Treatment 18	RG33	05/12/2022	RG33_1	Treatment 18	MG1655	rif	Treatment 18	Treatment 18	Treatment 18	Treatment 18	DM	5	n	NA	0	10	NA	3500	NA	NA	NA	NA	NA	146	135	NA	35	NA	NA	NA	352000000	325406250	NA	5	NA	20.83421965	1000	964.1666667	n	NA	351250000	351000000	0	351250000	16.56213824	NA	1440	NA	5.689705413
Treatment 12	RG33	05/12/2022	RG33_1	Treatment 12	hpx	rif	Treatment 12	Treatment 12	Treatment 12	Treatment 12	DM	5	n	NA	0	10	NA	1300	NA	NA	NA	NA	NA	62	73	57	13	NA	NA	NA	149000000	175960416.7	137393750	5	NA	19.83800085	1000	964.1666667	n	NA	160000000	160000000	0	160000000	16.85655521	NA	1440	NA	2.09210346
Treatment 17	RG33	05/12/2022	RG33_2	Treatment 17	MG1655	rif	Treatment 17	Treatment 17	Treatment 17	Treatment 17	DM	2	n	NA	0	10	NA	1200	NA	NA	NA	NA	NA	52	44	49	12	NA	NA	NA	127000000	107307291.7	119501302.1	2	NA	36.53362894	1000	975.5208333	n	NA	120833333.3	121000000	0	120833333.3	16.58386915	NA	1440	NA	3.840144494
Treatment 18	RG33	05/12/2022	RG33_2	Treatment 18	MG1655	rif	Treatment 18	Treatment 18	Treatment 18	Treatment 18	DM	2	n	NA	0	10	NA	1600	NA	NA	NA	NA	NA	62	82	52	16	NA	NA	NA	151000000	199981770.8	126817708.3	2	NA	27.01807069	1000	975.5208333	n	NA	163333333.3	163000000	0	163333333.3	16.60363241	NA	1440	NA	4.80609057
RG33_25hpx1_noneControl57500000	RG33	05/12/2022	RG33_2	Control	hpx	rif	hpx1	none	hpx1_none	hpx1_none	DM	5	n	NA	0	10	NA	800	NA	NA	NA	NA	NA	19	20	30	8	NA	NA	NA	46300000	48776041.67	73164062.5	5	NA	24.60578727	1000	975.5208333	n	NA	57500000	57500000	0	57500000	16.09744702	NA	1440	NA	1.053013436
Treatment 10	RG33	05/12/2022	RG33_2	Treatment 10	hpx	rif	Treatment 10	Treatment 10	Treatment 10	Treatment 10	DM	2	n	NA	0	10	NA	800	NA	NA	NA	NA	NA	21	19	18	8	NA	NA	NA	51200000	46337239.58	43898437.5	2	NA	25.23431923	1000	975.5208333	n	NA	48333333.33	48300000	0	48333333.33	15.84690356	NA	1440	NA	0.831544113
Treatment 21	RG33	05/12/2022	RG33_2	Treatment 21	Gen4	rif	Treatment 21	Treatment 21	Treatment 21	Treatment 21	DM	NA	y	NA	250	10	NA	5300	NA	NA	NA	NA	NA	57	44	53	53	NA	NA	NA	139000000	107307291.7	129256510.4	250	NA	13.6812078	1000	975.5208333	n	NA	128333333.3	128000000	0	128333333.3	14.52778865	NA	1440	NA	1.231912077
RG33_32MG16551_noneControl118333333.333333	RG33	05/12/2022	RG33_3	Control	MG1655	rif	MG16551	none	MG16551_none	MG16551_none	DM	2	n	NA	0	10	NA	2200	NA	NA	NA	NA	NA	54	48	40	22	NA	NA	NA	132000000	117700000	98083333.33	2	NA	30.96856884	1000	980.8333333	n	NA	118333333.3	118000000	0	118333333.3	15.68707339	NA	1440	NA	3.075832024
Treatment 17	RG33	05/12/2022	RG33_3	Treatment 17	MG1655	rif	Treatment 17	Treatment 17	Treatment 17	Treatment 17	DM	2	n	NA	0	10	NA	1400	NA	NA	NA	NA	NA	NA	NA	NA	14	NA	NA	NA	NA	NA	NA	2	NA	NA	1000	980.8333333	n	NA	NA	NA	0	NA	NA	NA	1440	NA	3.62571426
Treatment 16	RG33	05/12/2022	RG33_3	Treatment 16	MG1655	rif	Treatment 16	Treatment 16	Treatment 16	Treatment 16	DM	5	n	NA	0	10	NA	2500	NA	NA	NA	NA	NA	140	157	183	25	NA	NA	NA	343000000	384977083.3	448731250	5	NA	13.28411052	1000	980.8333333	n	NA	400000000	400000000	0	400000000	17.25979229	NA	1440	NA	8.090946473
Treatment 12	RG33	05/12/2022	RG33_3	Treatment 12	hpx	rif	Treatment 12	Treatment 12	Treatment 12	Treatment 12	DM	2	n	NA	0	10	NA	900	NA	NA	NA	NA	NA	51	50	NA	9	NA	NA	NA	125000000	122604166.7	NA	2	NA	27.98977746	1000	980.8333333	n	NA	126250000	126000000	0	126250000	17.07000687	NA	1440	NA	4.43873317
Treatment 21	RG33	05/12/2022	RG33_3	Treatment 21	Gen4	rif	Treatment 21	Treatment 21	Treatment 21	Treatment 21	DM	NA	y	NA	1000	10	NA	3800	NA	NA	NA	NA	NA	76	84	110	38	NA	NA	NA	186000000	205975000	269729166.7	1000	NA	6.187189473	1000	980.8333333	n	NA	225000000	225000000	0	225000000	15.82564597	NA	1440	NA	1.241492017
RG33_45MG16551_noneControl249166666.666667	RG33	05/12/2022	RG33_4	Control	MG1655	rif	MG16551	none	MG16551_none	MG16551_none	DM	5	n	NA	0	10	NA	1300	NA	NA	NA	NA	NA	103	97	99	13	NA	NA	NA	251000000	236488020.8	241364062.5	5	NA	23.20112012	1000	975.2083333	n	NA	249166666.7	249000000	0	249166666.7	17.51202229	NA	1440	NA	5.408533756
Treatment 17	RG33	05/12/2022	RG33_4	Treatment 17	MG1655	rif	Treatment 17	Treatment 17	Treatment 17	Treatment 17	DM	5	n	NA	0	10	NA	1800	NA	NA	NA	NA	NA	149	144	165	18	NA	NA	NA	363000000	351075000	402273437.5	5	NA	20.33703984	1000	975.2083333	n	NA	381666666.7	382000000	0	381666666.7	17.65773912	NA	1440	NA	6.25325656
Treatment 11	RG33	05/12/2022	RG33_4	Treatment 11	hpx	rif	Treatment 11	Treatment 11	Treatment 11	Treatment 11	DM	2	n	NA	0	10	NA	700	NA	NA	NA	NA	NA	14	9	8	7	NA	NA	NA	34100000	21942187.5	19504166.67	2	NA	26.1179586	1000	975.2083333	n	NA	25833333.33	25800000	0	25833333.33	15.13530172	NA	1440	NA	0.368183857
Treatment 10	RG33	05/12/2022	RG33_4	Treatment 10	hpx	rif	Treatment 10	Treatment 10	Treatment 10	Treatment 10	DM	5	n	NA	0	10	NA	1000	NA	NA	NA	NA	NA	32	51	NA	10	NA	NA	NA	78000000	124339062.5	NA	5	NA	13.60886604	1000	975.2083333	n	NA	103750000	104000000	0	103750000	16.62653417	NA	1440	NA	1.368339977
Treatment 21	RG33	05/12/2022	RG33_4	Treatment 21	Gen4	rif	Treatment 21	Treatment 21	Treatment 21	Treatment 21	DM	NA	y	NA	1000	10	NA	3100	NA	NA	NA	NA	NA	58	53	64	31	NA	NA	NA	141000000	129215104.2	156033333.3	1000	NA	7.30387683	1000	975.2083333	n	NA	145833333.3	146000000	0	145833333.3	15.48547513	NA	1440	NA	0.711588836
RG34_12MG16551_noneControl100833333.333333	RG34	10/01/2023	RG34_1	Control	MG1655	rif	MG16551	none	MG16551_none	MG16551_none	DM	2	n	NA	0	10	NA	3800	NA	NA	NA	NA	NA	39	37	45	38	NA	NA	NA	92400000	87653385.42	106605468.8	2	NA	32.85210004	1000	947.6041667	n	NA	100833333.3	101000000	0	100833333.3	14.61797014	NA	1440	NA	3.068064975
Treatment 17	RG34	10/01/2023	RG34_1	Treatment 17	MG1655	rif	Treatment 17	Treatment 17	Treatment 17	Treatment 17	DM	5	n	NA	0	10	NA	4700	NA	NA	NA	NA	NA	125	95	109	47	NA	NA	NA	296000000	225055989.6	258222135.4	5	NA	18.23900984	1000	947.6041667	n	NA	274166666.7	274000000	0	274166666.7	15.75438934	NA	1440	NA	4.144145433
Treatment 08	RG34	10/01/2023	RG34_1	Treatment 08	hpx	rif	Treatment 08	Treatment 08	Treatment 08	Treatment 08	DM	5	n	NA	0	10	NA	1800	NA	NA	NA	NA	NA	69	73	59	18	NA	NA	NA	163000000	172937760.4	139771614.6	5	NA	8.303940906	1000	947.6041667	n	NA	167500000	168000000	0	167500000	16.42816111	NA	1440	NA	1.0042556
Treatment 12	RG34	10/01/2023	RG34_1	Treatment 12	hpx	rif	Treatment 12	Treatment 12	Treatment 12	Treatment 12	DM	5	n	NA	0	10	NA	1600	NA	NA	NA	NA	NA	47	55	47	16	NA	NA	NA	111000000	130295572.9	111343489.6	5	NA	11.62051365	1000	947.6041667	n	NA	124166666.7	124000000	0	124166666.7	16.16620294	NA	1440	NA	1.177247992
Treatment 21	RG34	10/01/2023	RG34_1	Treatment 21	Gen4	rif	Treatment 21	Treatment 21	Treatment 21	Treatment 21	DM	NA	y	NA	500	10	NA	3400	NA	NA	NA	NA	NA	74	77	77	34	NA	NA	NA	175000000	182413802.1	182413802.1	500	NA	9.86989673	1000	947.6041667	n	NA	190000000	190000000	0	190000000	15.69246159	NA	1440	NA	1.376807614
Treatment 18	RG34	10/01/2023	RG34_2	Treatment 18	MG1655	rif	Treatment 18	Treatment 18	Treatment 18	Treatment 18	DM	5	n	NA	0	10	NA	3900	NA	NA	NA	NA	NA	149	148	NA	39	NA	NA	NA	359000000	356433333.3	NA	5	NA	11.71946619	1000	963.3333333	n	NA	371250000	371000000	0	371250000	16.48466437	NA	1440	NA	4.041250736
RG34_25hpx1_noneControl109166666.666667	RG34	10/01/2023	RG34_2	Control	hpx	rif	hpx1	none	hpx1_none	hpx1_none	DM	5	n	NA	0	10	NA	2100	NA	NA	NA	NA	NA	47	41	43	21	NA	NA	NA	113000000	98741666.67	103558333.3	5	NA	25.5389072	1000	963.3333333	n	NA	109166666.7	109000000	0	109166666.7	15.61189054	NA	1440	NA	2.085703157
Treatment 11	RG34	10/01/2023	RG34_2	Treatment 11	hpx	rif	Treatment 11	Treatment 11	Treatment 11	Treatment 11	DM	5	n	NA	0	10	NA	3700	NA	NA	NA	NA	NA	38	27	15	37	NA	NA	NA	91500000	65025000	36125000	5	NA	14.9070668	1000	963.3333333	n	NA	66666666.67	66700000	0	66666666.67	14.08325969	NA	1440	NA	0.611414303
Treatment 21	RG34	10/01/2023	RG34_2	Treatment 21	Gen4	rif	Treatment 21	Treatment 21	Treatment 21	Treatment 21	DM	NA	y	NA	100	10	NA	14400	NA	NA	NA	NA	NA	32	32	21	144	NA	NA	NA	77100000	77066666.67	50575000	100	NA	17.66052809	1000	963.3333333	n	NA	70833333.33	70800000	0	70833333.33	12.2102509	NA	1440	NA	1.11499974
Treatment 08	RG34	10/01/2023	RG34_2	Treatment 08	hpx	rif	Treatment 08	Treatment 08	Treatment 08	Treatment 08	DM	5	n	NA	0	10	NA	3000	NA	NA	NA	NA	NA	67	56	NA	30	NA	NA	NA	161000000	134866666.7	NA	5	NA	10.23472643	1000	963.3333333	n	NA	153750000	154000000	0	153750000	15.59137138	NA	1440	NA	1.203077741
Treatment 17	RG34	10/01/2023	RG34_3	Treatment 17	MG1655	rif	Treatment 17	Treatment 17	Treatment 17	Treatment 17	DM	5	n	NA	0	10	NA	2800	NA	NA	NA	NA	NA	128	117	121	28	NA	NA	NA	313000000	285827343.8	295599218.8	5	NA	19.84708821	1000	977.1875	n	NA	305000000	305000000	0	305000000	16.6997302	NA	1440	NA	5.620364608
Treatment 15	RG34	10/01/2023	RG34_3	Treatment 15	MG1655	rif	Treatment 15	Treatment 15	Treatment 15	Treatment 15	DM	5	n	NA	0	10	NA	2900	NA	NA	NA	NA	NA	NA	155	172	29	NA	NA	NA	NA	378660156.3	420190625	5	NA	15.80044321	1000	977.1875	n	NA	408750000	409000000	0	408750000	17.07151362	NA	1440	NA	6.898619503
Treatment 11	RG34	10/01/2023	RG34_3	Treatment 11	hpx	rif	Treatment 11	Treatment 11	Treatment 11	Treatment 11	DM	2	n	NA	0	10	NA	2800	NA	NA	NA	NA	NA	9	4	6	28	NA	NA	NA	22000000	9771875	14657812.5	2	NA	36.50365782	1000	977.1875	n	NA	15833333.33	15800000	0	15833333.33	12.43195788	NA	1440	NA	0.321899329
Treatment 12	RG34	10/01/2023	RG34_3	Treatment 12	hpx	rif	Treatment 12	Treatment 12	Treatment 12	Treatment 12	DM	2	n	NA	0	10	NA	2100	NA	NA	NA	NA	NA	24	17	27	21	NA	NA	NA	58600000	41530468.75	65960156.25	2	NA	13.70844402	1000	977.1875	n	NA	56666666.67	56700000	0	56666666.67	14.68653071	NA	1440	NA	0.407787546
Treatment 21	RG34	10/01/2023	RG34_3	Treatment 21	Gen4	rif	Treatment 21	Treatment 21	Treatment 21	Treatment 21	DM	NA	y	NA	100	10	NA	5100	NA	NA	NA	NA	NA	32	28	NA	51	NA	NA	NA	78200000	68403125	NA	100	NA	50.52215223	1000	977.1875	n	NA	75000000	75000000	0	75000000	13.81081304	NA	1440	NA	3.641030529
Treatment 15	RG35	17/01/2023	RG35_1	Treatment 15	MG1655	rif	Treatment 15	Treatment 15	Treatment 15	Treatment 15	DM	2	n	NA	0	10	NA	1900	NA	NA	NA	NA	NA	95	NA	94	19	NA	NA	NA	223000000	NA	220263541.7	2	NA	5.123856003	1000	937.2916667	n	NA	236250000	236000000	0	236250000	16.83052535	NA	1440	NA	1.191046735
RG35_12hpx1_noneControl30000000	RG35	17/01/2023	RG35_1	Control	hpx	rif	hpx1	none	hpx1_none	hpx1_none	DM	2	n	NA	0	10	NA	2600	NA	NA	NA	NA	NA	12	NA	NA	26	NA	NA	NA	28100000	NA	NA	2	NA	11.41998792	1000	937.2916667	n	NA	30000000	30000000	0	30000000	13.40073322	NA	1440	NA	0.135915795
Treatment 11	RG35	17/01/2023	RG35_1	Treatment 11	hpx	rif	Treatment 11	Treatment 11	Treatment 11	Treatment 11	DM	5	n	NA	0	10	NA	1700	NA	NA	NA	NA	NA	27	43	36	17	NA	NA	NA	63300000	100758854.2	84356250	5	NA	9.168420267	1000	937.2916667	n	NA	88333333.33	88300000	0	88333333.33	15.57170555	NA	1440	NA	0.480954692
Treatment 09	RG35	17/01/2023	RG35_1	Treatment 09	hpx	rif	Treatment 09	Treatment 09	Treatment 09	Treatment 09	DM	5	n	NA	0	10	NA	1400	NA	NA	NA	NA	NA	69	83	106	14	NA	NA	NA	162000000	194488020.8	248382291.7	5	NA	28.85589372	1000	937.2916667	n	NA	215000000	215000000	0	215000000	17.13512027	NA	1440	NA	4.933075848
Treatment 12	RG35	17/01/2023	RG35_1	Treatment 12	hpx	rif	Treatment 12	Treatment 12	Treatment 12	Treatment 12	DM	5	n	NA	0	10	NA	1100	NA	NA	NA	NA	NA	NA	NA	70	11	NA	NA	NA	NA	NA	164026041.7	5	NA	9.172922439	1000	937.2916667	n	NA	175000000	175000000	0	175000000	17.18606183	NA	1440	NA	1.380163064
RG35_25MG16551_noneControl311666666.666667	RG35	17/01/2023	RG35_2	Control	MG1655	rif	MG16551	none	MG16551_none	MG16551_none	DM	5	n	NA	0	10	NA	2400	NA	NA	NA	NA	NA	127	126	121	24	NA	NA	NA	300000000	297445312.5	285641927.1	5	NA	21.01580589	1000	944.2708333	n	NA	311666666.7	312000000	0	311666666.7	16.90388255	NA	1440	NA	6.457171779
Treatment 17	RG35	17/01/2023	RG35_2	Treatment 17	MG1655	rif	Treatment 17	Treatment 17	Treatment 17	Treatment 17	DM	2	n	NA	0	10	NA	4300	NA	NA	NA	NA	NA	58	78	59	43	NA	NA	NA	137000000	184132812.5	139279947.9	2	NA	47.93583519	1000	944.2708333	n	NA	162500000	163000000	0	162500000	15.12301615	NA	1440	NA	7.88207776
RG35_22hpx1_noneControl44166666.6666667	RG35	17/01/2023	RG35_2	Control	hpx	rif	hpx1	none	hpx1_none	hpx1_none	DM	2	n	NA	0	10	NA	1600	NA	NA	NA	NA	NA	11	19	23	16	NA	NA	NA	26000000	44852864.58	54295572.92	2	NA	7.629090082	1000	944.2708333	n	NA	44166666.67	44200000	0	44166666.67	14.66987104	NA	1440	NA	0.132975115
Treatment 21	RG35	17/01/2023	RG35_2	Treatment 21	Gen4	rif	Treatment 21	Treatment 21	Treatment 21	Treatment 21	DM	NA	y	NA	500	10	NA	4800	NA	NA	NA	NA	NA	97	77	56	48	NA	NA	NA	229000000	181772135.4	132197916.7	500	NA	5.158230893	1000	944.2708333	n	NA	191666666.7	192000000	0	191666666.7	15.20247814	NA	1440	NA	0.672612904
Treatment 08	RG35	17/01/2023	RG35_2	Treatment 08	hpx	rif	Treatment 08	Treatment 08	Treatment 08	Treatment 08	DM	2	n	NA	0	10	NA	1700	NA	NA	NA	NA	NA	17	13	16	17	NA	NA	NA	40100000	30688802.08	37770833.33	2	NA	26.69959362	1000	944.2708333	n	NA	38333333.33	38300000	0	38333333.33	14.3780497	NA	1440	NA	0.766864972
RG35_35MG16551_noneControl282500000	RG35	17/01/2023	RG35_3	Control	MG1655	rif	MG16551	none	MG16551_none	MG16551_none	DM	5	n	NA	0	10	NA	2100	NA	NA	NA	NA	NA	102	124	NA	21	NA	NA	NA	245000000	297761458.3	NA	5	NA	31.87257866	1000	960.5208333	n	NA	282500000	283000000	0	282500000	16.97939082	NA	1440	NA	7.680229747
Treatment 15	RG35	17/01/2023	RG35_3	Treatment 15	MG1655	rif	Treatment 15	Treatment 15	Treatment 15	Treatment 15	DM	2	n	NA	0	10	NA	900	NA	NA	NA	NA	NA	119	123	42	9	NA	NA	NA	286000000	295360156.3	100854687.5	2	NA	26.27070531	1000	960.5208333	n	NA	236666666.7	237000000	0	236666666.7	17.9463889	NA	1440	NA	6.603336039
Treatment 18	RG35	17/01/2023	RG35_3	Treatment 18	MG1655	rif	Treatment 18	Treatment 18	Treatment 18	Treatment 18	DM	5	n	NA	0	10	NA	1100	NA	NA	NA	NA	NA	115	178	NA	11	NA	NA	NA	276000000	427431770.8	NA	5	NA	25.81841312	1000	960.5208333	n	NA	366250000	366000000	0	366250000	18.28685452	NA	1440	NA	9.330288449
Treatment 11	RG35	17/01/2023	RG35_3	Treatment 11	hpx	rif	Treatment 11	Treatment 11	Treatment 11	Treatment 11	DM	2	n	NA	0	10	NA	2400	NA	NA	NA	NA	NA	5	21	15	24	NA	NA	NA	12000000	50427343.75	36019531.25	2	NA	20.62690476	1000	960.5208333	n	NA	34166666.67	34200000	0	34166666.67	13.73915629	NA	1440	NA	0.133333331
Treatment 09	RG35	17/01/2023	RG35_3	Treatment 09	hpx	rif	Treatment 09	Treatment 09	Treatment 09	Treatment 09	DM	2	n	NA	0	10	NA	1100	NA	NA	NA	NA	NA	84	45	52	11	NA	NA	NA	202000000	108058593.8	124867708.3	2	NA	11.83318513	1000	960.5208333	n	NA	150833333.3	151000000	0	150833333.3	17.00698105	NA	1440	NA	1.780631259
Treatment 17	RG35	17/01/2023	RG35_4	Treatment 17	MG1655	rif	Treatment 17	Treatment 17	Treatment 17	Treatment 17	DM	2	n	NA	0	10	NA	2600	NA	NA	NA	NA	NA	44	53	48	26	NA	NA	NA	107000000	129201302.1	117012500	2	NA	24.31581166	1000	975.1041667	n	NA	120833333.3	121000000	0	120833333.3	15.4677756	NA	1440	NA	3.615396281
Treatment 15	RG35	17/01/2023	RG35_4	Treatment 15	MG1655	rif	Treatment 15	Treatment 15	Treatment 15	Treatment 15	DM	5	n	NA	0	10	NA	2100	NA	NA	NA	NA	NA	243	177	174	21	NA	NA	NA	592000000	431483593.8	424170312.5	5	NA	17.52874679	1000	975.1041667	n	NA	495000000	495000000	0	495000000	17.81030792	NA	1440	NA	8.237651407
RG35_45hpx1_noneControl70833333.3333333	RG35	17/01/2023	RG35_4	Control	hpx	rif	hpx1	none	hpx1_none	hpx1_none	DM	5	n	NA	0	10	NA	1300	NA	NA	NA	NA	NA	31	26	28	13	NA	NA	NA	75600000	63381770.83	68257291.67	5	NA	17.20190188	1000	975.1041667	n	NA	70833333.33	70800000	0	70833333.33	15.69725744	NA	1440	NA	0.916856451
Treatment 09	RG35	17/01/2023	RG35_4	Treatment 09	hpx	rif	Treatment 09	Treatment 09	Treatment 09	Treatment 09	DM	5	n	NA	0	10	NA	2300	NA	NA	NA	NA	NA	95	78	109	23	NA	NA	NA	232000000	190145312.5	265715885.4	5	NA	17.15648361	1000	975.1041667	n	NA	235000000	235000000	0	235000000	16.60429562	NA	1440	NA	4.817033258
Treatment 21	RG35	17/01/2023	RG35_4	Treatment 21	Gen4	rif	Treatment 21	Treatment 21	Treatment 21	Treatment 21	DM	NA	y	NA	100	10	NA	4800	NA	NA	NA	NA	NA	31	30	53	48	NA	NA	NA	75600000	73132812.5	129201302.1	100	NA	18.77467151	1000	975.1041667	n	NA	95000000	95000000	0	95000000	14.23623374	NA	1440	NA	1.296122954
Treatment 15	RG36	25/01/2023	RG36_1	Treatment 15	MG1655	rif	Treatment 15	Treatment 15	Treatment 15	Treatment 15	DM	5	n	NA	0	10	NA	2400	NA	NA	NA	NA	NA	150	156	186	24	NA	NA	NA	363000000	377325000	449887500	5	NA	19.18088706	1000	967.5	n	NA	410000000	410000000	0	410000000	17.33456354	NA	1440	NA	9.538535624
Treatment 09	RG36	25/01/2023	RG36_1	Treatment 09	hpx	rif	Treatment 09	Treatment 09	Treatment 09	Treatment 09	DM	2	n	NA	0	10	NA	3200	NA	NA	NA	NA	NA	49	53	51	32	NA	NA	NA	119000000	128193750	123356250	2	NA	21.84651242	1000	967.5	n	NA	127500000	128000000	0	127500000	15.23439938	NA	1440	NA	2.652663753
RG36_15hpx1_noneControl141666666.666667	RG36	25/01/2023	RG36_1	Control	hpx	rif	hpx1	none	hpx1_none	hpx1_none	DM	5	n	NA	0	10	NA	1300	NA	NA	NA	NA	NA	59	58	53	13	NA	NA	NA	143000000	140287500	128193750	5	NA	21.21322561	1000	967.5	n	NA	141666666.7	142000000	0	141666666.7	16.68596276	NA	1440	NA	2.984141315
Treatment 12	RG36	25/01/2023	RG36_1	Treatment 12	hpx	rif	Treatment 12	Treatment 12	Treatment 12	Treatment 12	DM	2	n	NA	0	10	NA	1300	NA	NA	NA	NA	NA	20	19	19	13	NA	NA	NA	48400000	45956250	45956250	2	NA	16.23289509	1000	967.5	n	NA	48333333.33	48300000	0	48333333.33	15.13455282	NA	1440	NA	0.564063621
Treatment 08	RG36	25/01/2023	RG36_1	Treatment 08	hpx	rif	Treatment 08	Treatment 08	Treatment 08	Treatment 08	DM	2	n	NA	0	10	NA	2000	NA	NA	NA	NA	NA	51	35	37	20	NA	NA	NA	123000000	84656250	89493750	2	NA	6.640389718	1000	967.5	n	NA	102500000	103000000	0	102500000	15.59759795	NA	1440	NA	0.392698984
Treatment 17	RG36	25/01/2023	RG36_2	Treatment 17	MG1655	rif	Treatment 17	Treatment 17	Treatment 17	Treatment 17	DM	5	n	NA	0	10	NA	2200	NA	NA	NA	NA	NA	109	110	113	22	NA	NA	NA	265000000	267007812.5	274289843.8	5	NA	27.24210028	1000	970.9375	n	NA	276666666.7	277000000	0	276666666.7	16.89773612	NA	1440	NA	6.728422357
Treatment 18	RG36	25/01/2023	RG36_2	Treatment 18	MG1655	rif	Treatment 18	Treatment 18	Treatment 18	Treatment 18	DM	2	n	NA	0	10	NA	1800	NA	NA	NA	NA	NA	68	63	84	18	NA	NA	NA	165000000	152922656.3	203896875	2	NA	19.26675046	1000	970.9375	n	NA	179166666.7	179000000	0	179166666.7	16.56039616	NA	1440	NA	3.347953369
Treatment 09	RG36	25/01/2023	RG36_2	Treatment 09	hpx	rif	Treatment 09	Treatment 09	Treatment 09	Treatment 09	DM	2	n	NA	0	10	NA	1100	NA	NA	NA	NA	NA	61	53	62	11	NA	NA	NA	148000000	128649218.8	150495312.5	2	NA	18.23557601	1000	970.9375	n	NA	146666666.7	147000000	0	146666666.7	16.98212831	NA	1440	NA	2.168454106
Treatment 12	RG36	25/01/2023	RG36_2	Treatment 12	hpx	rif	Treatment 12	Treatment 12	Treatment 12	Treatment 12	DM	5	n	NA	0	10	NA	1900	NA	NA	NA	NA	NA	48	50	36	19	NA	NA	NA	117000000	121367187.5	87384375	5	NA	11.0607419	1000	970.9375	n	NA	111666666.7	112000000	0	111666666.7	15.80028999	NA	1440	NA	1.123852033
Treatment 08	RG36	25/01/2023	RG36_2	Treatment 08	hpx	rif	Treatment 08	Treatment 08	Treatment 08	Treatment 08	DM	5	n	NA	0	10	NA	1900	NA	NA	NA	NA	NA	88	81	85	19	NA	NA	NA	214000000	196614843.8	206324218.8	5	NA	15.4276102	1000	970.9375	n	NA	211666666.7	212000000	0	211666666.7	16.72288548	NA	1440	NA	3.212269375
RG36_32MG16551_noneControl122500000	RG36	25/01/2023	RG36_3	Control	MG1655	rif	MG16551	none	MG16551_none	MG16551_none	DM	2	n	NA	0	10	NA	2800	NA	NA	NA	NA	NA	62	39	46	28	NA	NA	NA	150000000	94310937.5	111238541.7	2	NA	34.82197349	1000	967.2916667	n	NA	122500000	123000000	0	122500000	15.36901827	NA	1440	NA	4.407587209
Treatment 15	RG36	25/01/2023	RG36_3	Treatment 15	MG1655	rif	Treatment 15	Treatment 15	Treatment 15	Treatment 15	DM	2	n	NA	0	10	NA	3500	NA	NA	NA	NA	NA	89	79	75	35	NA	NA	NA	215000000	191040104.2	181367187.5	2	NA	17.43452192	1000	967.2916667	n	NA	202500000	203000000	0	202500000	15.77223034	NA	1440	NA	5.294515546
Treatment 09	RG36	25/01/2023	RG36_3	Treatment 09	hpx	rif	Treatment 09	Treatment 09	Treatment 09	Treatment 09	DM	5	n	NA	0	10	NA	1400	NA	NA	NA	NA	NA	107	93	75	14	NA	NA	NA	259000000	224895312.5	181367187.5	5	NA	26.56895049	1000	967.2916667	n	NA	229166666.7	229000000	0	229166666.7	17.27263374	NA	1440	NA	5.617998484
Treatment 21	RG36	25/01/2023	RG36_3	Treatment 21	Gen4	rif	Treatment 21	Treatment 21	Treatment 21	Treatment 21	DM	NA	y	NA	500	10	NA	1000	NA	NA	NA	NA	NA	106	103	79	10	NA	NA	NA	256000000	249077604.2	191040104.2	500	NA	5.813213636	1000	967.2916667	n	NA	240000000	240000000	0	240000000	17.82469776	NA	1440	NA	1.122653929
Treatment 08	RG36	25/01/2023	RG36_3	Treatment 08	hpx	rif	Treatment 08	Treatment 08	Treatment 08	Treatment 08	DM	2	n	NA	0	10	NA	2000	NA	NA	NA	NA	NA	36	50	38	20	NA	NA	NA	87100000	120911458.3	91892708.33	2	NA	12.02667238	1000	967.2916667	n	NA	103333333.3	103000000	0	103333333.3	15.60896906	NA	1440	NA	0.99971028
Treatment 17	RG36	25/01/2023	RG36_4	Treatment 17	MG1655	rif	Treatment 17	Treatment 17	Treatment 17	Treatment 17	DM	5	n	NA	0	10	NA	800	NA	NA	NA	NA	NA	128	109	117	8	NA	NA	NA	316000000	268724739.6	288447656.3	5	NA	16.00477202	1000	986.1458333	n	NA	295000000	295000000	0	295000000	18.47215644	NA	1440	NA	5.39091399
Treatment 18	RG36	25/01/2023	RG36_4	Treatment 18	MG1655	rif	Treatment 18	Treatment 18	Treatment 18	Treatment 18	DM	2	n	NA	0	10	NA	2000	NA	NA	NA	NA	NA	61	64	45	20	NA	NA	NA	150000000	157783333.3	110941406.3	2	NA	21.27052349	1000	986.1458333	n	NA	141666666.7	142000000	0	141666666.7	16.09201373	NA	1440	NA	3.272353308
Treatment 09	RG36	25/01/2023	RG36_4	Treatment 09	hpx	rif	Treatment 09	Treatment 09	Treatment 09	Treatment 09	DM	2	n	NA	0	10	NA	2300	NA	NA	NA	NA	NA	52	68	67	23	NA	NA	NA	128000000	167644791.7	165179427.1	2	NA	20.33704359	1000	986.1458333	n	NA	155833333.3	156000000	0	155833333.3	16.02788339	NA	1440	NA	3.403447115
Treatment 12	RG36	25/01/2023	RG36_4	Treatment 12	hpx	rif	Treatment 12	Treatment 12	Treatment 12	Treatment 12	DM	2	n	NA	0	10	NA	1500	NA	NA	NA	NA	NA	29	21	22	15	NA	NA	NA	71500000	51772656.25	54238020.83	2	NA	20.1806696	1000	986.1458333	n	NA	60000000	60000000	0	60000000	15.2675853	NA	1440	NA	1.002406732
Treatment 08	RG36	25/01/2023	RG36_4	Treatment 08	hpx	rif	Treatment 08	Treatment 08	Treatment 08	Treatment 08	DM	5	n	NA	0	10	NA	2500	NA	NA	NA	NA	NA	83	89	89	25	NA	NA	NA	205000000	219417447.9	219417447.9	5	NA	11.90173412	1000	986.1458333	n	NA	217500000	218000000	0	217500000	16.3886007	NA	1440	NA	2.827894289
RG37_180ancestor1_noneControl77500000	RG37	06/02/2023	RG37_1	Control	ancestor	rif	ancestor1	none	ancestor1_none	ancestor1_none	DM	NA	y	NA	80	10	NA	1600	NA	NA	NA	NA	NA	30	33	30	32	NA	NA	NA	35700000	39273437.5	35703125	80	NA	61.49531218	500	476.0416667	n	NA	77500000	77500000	0	77500000	14.49299654	NA	1440	NA	2.790642218
RG38_180ancestor1_noneControl56666666.6666667	RG38	13/02/2023	RG38_1	Control	ancestor	rif	ancestor1	none	ancestor1_none	ancestor1_none	DM	NA	y	NA	80	10	NA	1150	NA	NA	NA	NA	NA	27	22	19	23	NA	NA	NA	32500000	26491666.67	22879166.67	80	NA	67.19750475	500	481.6666667	n	NA	56666666.67	56700000	0	56666666.67	14.53468585	NA	1440	NA	1.163941338
RG38_280ancestor1_noneControl69166666.6666667	RG38	13/02/2023	RG38_2	Control	ancestor	rif	ancestor1	none	ancestor1_none	ancestor1_none	DM	NA	y	NA	80	10	NA	950	NA	NA	NA	NA	NA	31	35	17	19	NA	NA	NA	35900000	40541666.67	19691666.67	80	NA	26.87191733	500	463.3333333	n	NA	69166666.67	69200000	0	69166666.67	15.04191227	NA	1440	NA	0.597195143
RG41_2glc0LB2CAA0BHI.ahpF1_noneControl.	RG41	29/03/2023	RG41_2	Control	AhpF	rif	AhpF1	none	ahpF1_none	AhpF1_none	DM	2	n	NA	0	10	NA	2900	NA	NA	NA	NA	NA	42	30	33	29	NA	NA	NA	101000000	72132812.5	79346093.75	glc0LB2CAA0BHI.	NA	21.39366116	1000	961.7708333	n	NA	87500000	87500000	NA	NA	14.82470758	NA	1440	NA	1.899081994
RG41_2glc0LB5CAA0BHI.ahpF1_noneControl.	RG41	29/03/2023	RG41_2	Control	AhpF	rif	AhpF1	none	ahpF1_none	AhpF1_none	DM	5	n	NA	0	10	NA	2600	NA	NA	NA	NA	NA	104	109	94	26	NA	NA	NA	250000000	262082552.1	226016145.8	glc0LB5CAA0BHI.	NA	19.70990825	1000	961.7708333	n	NA	255833333.3	256000000	NA	NA	16.53009818	NA	1440	NA	6.602633716
RG41_2glc0LB2CAA0BHI.ahpF1_noneControl.	RG41	29/03/2023	RG41_2	Control	AhpF	rif	AhpF1	none	ahpF1_none	AhpF1_none	DM	2	n	NA	0	10	NA	1600	NA	NA	NA	NA	NA	48	59	41	16	NA	NA	NA	115000000	141861197.9	98581510.42	glc0LB2CAA0BHI.	NA	16.79762854	1000	961.7708333	n	NA	123333333.3	123000000	NA	NA	16.17789642	NA	1440	NA	1.883483149
RG41_2glc0LB5CAA0BHI.ancestor1_noneControl.	RG41	29/03/2023	RG41_2	Control	ancestor	rif	ancestor1	none	ancestor1_none	ancestor1_none	DM	5	n	NA	0	10	NA	2700	NA	NA	NA	NA	NA	133	109	118	27	NA	NA	NA	320000000	262082552.1	283722395.8	glc0LB5CAA0BHI.	NA	9.776699282	1000	961.7708333	n	NA	300000000	300000000	NA	NA	16.70540865	NA	1440	NA	3.964274835
RG41_2glc0LB5CAA0BHI.ahpF1_noneControl.	RG41	29/03/2023	RG41_2	Control	AhpF	rif	AhpF1	none	ahpF1_none	AhpF1_none	DM	5	n	NA	0	10	NA	2000	NA	NA	NA	NA	NA	107	120	106	20	NA	NA	NA	257000000	288531250	254869270.8	glc0LB5CAA0BHI.	NA	14.58887488	1000	961.7708333	n	NA	277500000	278000000	NA	NA	17.02589333	NA	1440	NA	5.988210957
RG45_1glc0LB2CAA0BHI.sodA1_noneControl.	RG45	19/06/2023	RG45_1	Control	sodA	rif	sodA1	none	sodA1_none	sodA1_none	DM	2	n	NA	0	10	NA	3000	NA	NA	NA	NA	NA	28	24	NA	30	NA	NA	NA	68400000	58625000	NA	glc0LB2CAA0BHI.	NA	55.64504923	1000	977.0833333	n	NA	65000000	65000000	NA	NA	14.36974311	NA	1440	NA	3.01811911
RG45_1glc0LB5CAA0BHI.sodB1_noneControl.	RG45	19/06/2023	RG45_1	Control	sodB	rif	sodB1	none	sodB1_none	sodB1_none	DM	5	n	NA	0	10	NA	2500	NA	NA	NA	NA	NA	84	88	NA	25	NA	NA	NA	205000000	214958333.3	NA	glc0LB5CAA0BHI.	NA	28.39440138	1000	977.0833333	n	NA	215000000	215000000	NA	NA	16.35860256	NA	1440	NA	7.364759608
RG45_1glc0LB3.5CAA0BHI.sodC1_noneControl.	RG45	19/06/2023	RG45_1	Control	sodC	rif	sodC1	none	sodC1_none	sodC1_none	DM	3.5	n	NA	0	10	NA	2700	NA	NA	NA	NA	NA	44	64	72	27	NA	NA	NA	107000000	156333333.3	175875000	glc0LB3.5CAA0BHI.	NA	24.22950913	1000	977.0833333	n	NA	150000000	150000000	NA	NA	15.72819708	NA	1440	NA	2.167409577
RG45_1glc0LB2CAA0BHI.AhpF1_noneControl.	RG45	19/06/2023	RG45_1	Control	AhpF	rif	AhpF1	none	AhpF1_none	AhpF1_none	DM	2	n	NA	0	10	NA	2500	NA	NA	NA	NA	NA	24	40	NA	25	NA	NA	NA	58600000	97708333.33	NA	glc0LB2CAA0BHI.	NA	49.69467762	1000	977.0833333	n	NA	80000000	80000000	NA	NA	14.9323378	NA	1440	NA	2.704462189
RG45_1glc0LB3.5CAA0BHI.sodA1_noneControl.	RG45	19/06/2023	RG45_1	Control	sodA	rif	sodA1	none	sodA1_none	sodA1_none	DM	3.5	n	NA	0	10	NA	3900	NA	NA	NA	NA	NA	84	NA	NA	39	NA	NA	NA	205000000	NA	NA	glc0LB3.5CAA0BHI.	NA	23.4652783	1000	977.0833333	n	NA	210000000	210000000	NA	NA	15.6831092	NA	1440	NA	3.606097074
RG45_1glc0LB2CAA0BHI.sodB1_noneControl.	RG45	19/06/2023	RG45_1	Control	sodB	rif	sodB1	none	sodB1_none	sodB1_none	DM	2	n	NA	0	10	NA	3100	NA	NA	NA	NA	NA	24	32	20	31	NA	NA	NA	58600000	78166666.67	48854166.67	glc0LB2CAA0BHI.	NA	42.43692202	1000	977.0833333	n	NA	63333333.33	63300000	NA	NA	14.28496269	NA	1440	NA	1.828785417
RG45_2glc0LB5CAA0BHI.sodC1_noneControl.	RG45	19/06/2023	RG45_2	Control	sodC	rif	sodC1	none	sodC1_none	sodC1_none	DM	5	n	NA	0	10	NA	3300	NA	NA	NA	NA	NA	24	NA	NA	33	NA	NA	NA	58700000	NA	NA	glc0LB5CAA0BHI.	NA	86.12540879	1000	978.125	n	NA	60000000	60000000	NA	NA	14.11829961	NA	1440	NA	4.00325154
RG45_2glc0LB3.5CAA0BHI.AhpF1_noneControl.	RG45	19/06/2023	RG45_2	Control	AhpF	rif	AhpF1	none	AhpF1_none	AhpF1_none	DM	3.5	n	NA	0	10	NA	2900	NA	NA	NA	NA	NA	40	60	28	29	NA	NA	NA	97800000	146718750	68468750	glc0LB3.5CAA0BHI.	NA	33.79162591	1000	978.125	n	NA	106666666.7	107000000	NA	NA	15.13478773	NA	1440	NA	5.2538236
RG45_2glc0LB5CAA0BHI.sodA1_noneControl.	RG45	19/06/2023	RG45_2	Control	sodA	rif	sodA1	none	sodA1_none	sodA1_none	DM	5	n	NA	0	10	NA	2500	NA	NA	NA	NA	NA	60	36	52	25	NA	NA	NA	147000000	88031250	127156250	glc0LB5CAA0BHI.	NA	54.36156549	1000	978.125	n	NA	123333333.3	123000000	NA	NA	15.5583659	NA	1440	NA	4.869267456
RG45_2glc0LB3.5CAA0BHI.sodB1_noneControl.	RG45	19/06/2023	RG45_2	Control	sodB	rif	sodB1	none	sodB1_none	sodB1_none	DM	3.5	n	NA	0	10	NA	2000	NA	NA	NA	NA	NA	36	36	NA	20	NA	NA	NA	88000000	88031250	NA	glc0LB3.5CAA0BHI.	NA	56.94287689	1000	978.125	n	NA	90000000	90000000	NA	NA	15.42572813	NA	1440	NA	3.851803974
RG45_2glc0LB2CAA0BHI.sodC1_noneControl.	RG45	19/06/2023	RG45_2	Control	sodC	rif	sodC1	none	sodC1_none	sodC1_none	DM	2	n	NA	0	10	NA	3400	NA	NA	NA	NA	NA	16	NA	NA	34	NA	NA	NA	39100000	NA	NA	glc0LB2CAA0BHI.	NA	38.70283836	1000	978.125	n	NA	40000000	40000000	NA	NA	13.49026839	NA	1440	NA	1.018239305
RG45_2glc0LB5CAA0BHI.AhpF1_noneControl.	RG45	19/06/2023	RG45_2	Control	AhpF	rif	AhpF1	none	AhpF1_none	AhpF1_none	DM	5	n	NA	0	10	NA	2900	NA	NA	NA	NA	NA	64	NA	NA	29	NA	NA	NA	157000000	NA	NA	glc0LB5CAA0BHI.	NA	64.85975642	1000	978.125	n	NA	160000000	160000000	NA	NA	15.71975023	NA	1440	NA	7.557875201
RG53_2glc80LB.CAA.BHI.ancestor1_noneControl..	RG53	20/11/2023	RG53_2	Control	ancestor	rif	ancestor1	none	ancestor1_none	ancestor1_none	DM	NA	y	NA	80	5	NA	2800	NA	NA	NA	NA	NA	37	41	35	14	NA	NA	NA	89484114.5833333	99158072.9166667	84647135.4166667	glc80LB.CAA.BHI.	NA	20.56524231	1000	967.395833333333	n	NA	94166666.667	94166666.6666667	NA	NA	14.9896802431571	NA	1440	NA	1.94948636669218
RG53_2glc80LB.CAA.BHI.ancestor1_noneH10..	RG53	20/11/2023	RG53_2	H10	ancestor	rif	ancestor1	none	ancestor1_none	ancestor1_none	DM	NA	y	NA	80	5	NA	1800	NA	NA	NA	NA	NA	35	44	40	9	NA	NA	NA	84647135.4166667	106413541.666667	96739583.3333333	glc80LB.CAA.BHI.	NA	20.289096063	1000	967.395833333333	n	NA	99166666.667	99166666.6666667	NA	NA	15.7017489646651	NA	1440	NA	1.77164746345
RG53_2glc80LB.CAA.BHI.ancestor1_noneKat70..	RG53	20/11/2023	RG53_2	Kat70	ancestor	rif	ancestor1	none	ancestor1_none	ancestor1_none	DM	NA	y	NA	80	5	NA	2600	NA	NA	NA	NA	NA	52	47	55	13	NA	NA	NA	125761458.333333	113669010.416667	133016927.083333	glc80LB.CAA.BHI.	NA	31.366174966	1000	967.395833333333	n	NA	128333333.33	128333333.333333	NA	NA	15.5432030253533	NA	1440	NA	2.56361526095191
RG53_2glc100LB.CAA.BHI.ancestor1_noneKat70..	RG53	20/11/2023	RG53_2	Kat70	ancestor	rif	ancestor1	none	ancestor1_none	ancestor1_none	DM	NA	y	NA	100	5	NA	3600	NA	NA	NA	NA	NA	66	67	75	18	NA	NA	NA	159620312.5	162038802.083333	181386718.75	glc100LB.CAA.BHI.	NA	15.7232504	1000	967.395833333333	n	NA	173333333.33	173333333.333333	NA	NA	15.5073709194983	NA	1440	NA	2.47096009903333
RG53_2glc0LB5CAA.BHI.hpx1_noneControl..	RG53	20/11/2023	RG53_2	Control	hpx	rif	hpx1	none	hpx1_none	hpx1_none	DM	5	n	NA	0	5	NA	800	NA	NA	NA	NA	NA	51	46	46	4	NA	NA	NA	123342968.75	111250520.833333	111250520.833333	glc0LB5CAA.BHI.	NA	20.935421861	1000	967.395833333333	n	NA	119166666.67	119166666.666667	NA	NA	17.1367275395779	NA	1440	NA	2.34827404511828
RG53_3glc100LB.CAA.BHI.ancestor1_noneControl..	RG53	20/11/2023	RG53_3	Control	ancestor	rif	ancestor1	none	ancestor1_none	ancestor1_none	DM	NA	y	NA	100	5	NA	3200	NA	NA	NA	NA	NA	45	51	39	16	NA	NA	NA	109101562.5	123648437.5	94554687.5	glc100LB.CAA.BHI.	NA	20.31662841	1000	969.791666666667	n	NA	112500000	112500000	NA	NA	15.0572403327168	NA	1440	NA	2.22119855074729
RG53_3glc80LB.CAA.BHI.ancestor1_noneH10..	RG53	20/11/2023	RG53_3	H10	ancestor	rif	ancestor1	none	ancestor1_none	ancestor1_none	DM	NA	y	NA	80	5	NA	3600	NA	NA	NA	NA	NA	31	34	33	18	NA	NA	NA	75158854.1666667	82432291.6666667	80007812.5	glc80LB.CAA.BHI.	NA	26.919435613	1000	969.791666666667	n	NA	81666666.667	81666666.6666667	NA	NA	14.4252095783388	NA	1440	NA	1.9591891718225296
RG53_3glc100LB.CAA.BHI.ancestor1_noneH10..	RG53	20/11/2023	RG53_3	H10	ancestor	rif	ancestor1	none	ancestor1_none	ancestor1_none	DM	NA	y	NA	100	5	NA	2400	NA	NA	NA	NA	NA	34	48	48	12	NA	NA	NA	82432291.6666667	116375000	116375000	glc100LB.CAA.BHI.	NA	20.282370882	1000	969.791666666667	n	NA	108333333.33	108333333.333333	NA	NA	15.4178300479732	NA	1440	NA	1.27873685051552
RG53_3glc80LB.CAA.BHI.ancestor1_noneKat70..	RG53	20/11/2023	RG53_3	Kat70	ancestor	rif	ancestor1	none	ancestor1_none	ancestor1_none	DM	NA	y	NA	80	5	NA	3800	NA	NA	NA	NA	NA	40	42	58	19	NA	NA	NA	96979166.6666667	101828125	140619791.666667	glc80LB.CAA.BHI.	NA	15.579536558	1000	969.791666666667	n	NA	116666666.67	116666666.666667	NA	NA	14.8617802391673	NA	1440	NA	1.47572074392833
RG53_3glc0LB10CAA.BHI.hpx1_noneControl..	RG53	20/11/2023	RG53_3	Control	hpx	rif	hpx1	none	hpx1_none	hpx1_none	DM	10	n	NA	0	5	NA	1200	NA	NA	NA	NA	NA	109	85	111	6	NA	NA	NA	264268229.166667	206080729.166667	269117187.5	glc0LB10CAA.BHI.	NA	31.248343989	1000	969.791666666667	n	NA	254166666.67	254166666.666667	NA	NA	17.648127667395	NA	1440	NA	8.04546026741257
RG53_4glc0LB5CAA.BHI.ancestor1_noneControl..	RG53	20/11/2023	RG53_4	Control	ancestor	rif	ancestor1	none	ancestor1_none	ancestor1_none	DM	5	n	NA	0	5	NA	2800	NA	NA	NA	NA	NA	142	110	123	14	NA	NA	NA	331740104.166667	256981770.833333	287352343.75	glc0LB5CAA.BHI.	NA	12.935740363	1000	934.479166666667	n	NA	312500000	312500000	NA	NA	16.6703042429551	NA	1440	NA	3.9503811122175
RG53_4glc80LB.CAA.BHI.ancestor1_noneH10..	RG53	20/11/2023	RG53_4	H10	ancestor	rif	ancestor1	none	ancestor1_none	ancestor1_none	DM	NA	y	NA	80	5	NA	1400	NA	NA	NA	NA	NA	28	31	36	7	NA	NA	NA	65413541.6666667	72422135.4166667	84103125	glc80LB.CAA.BHI.	NA	29.48683373	1000	934.479166666667	n	NA	79166666.667	79166666.6666667	NA	NA	15.6894130659028	NA	1440	NA	2.08835776711628
RG53_4glc80LB.CAA.BHI.ancestor1_noneKat70..	RG53	20/11/2023	RG53_4	Kat70	ancestor	rif	ancestor1	none	ancestor1_none	ancestor1_none	DM	NA	y	NA	80	5	NA	1800	NA	NA	NA	NA	NA	67	52	55	9	NA	NA	NA	156525260.416667	121482291.666667	128490885.416667	glc80LB.CAA.BHI.	NA	12.709655873	1000	934.479166666667	n	NA	145000000	145000000	NA	NA	16.1999308740358	NA	1440	NA	1.7436275874373497
RG53_4glc0LB10CAA.BHI.hpx1_noneControl..	RG53	20/11/2023	RG53_4	Control	hpx	rif	hpx1	none	hpx1_none	hpx1_none	DM	10	n	NA	0	5	NA	1600	NA	NA	NA	NA	NA	104	97	83	8	NA	NA	NA	242964583.333333	226611197.916667	193904427.083333	glc0LB10CAA.BHI.	NA	32.055493322	1000	934.479166666667	n	NA	236666666.67	236666666.666667	NA	NA	17.0766594991341	NA	1440	NA	5.622921607517
RG53_4glc0LB7.5CAA.BHI.hpx1_noneControl..	RG53	20/11/2023	RG53_4	Control	hpx	rif	hpx1	none	hpx1_none	hpx1_none	DM	7.5	n	NA	0	5	NA	1800	NA	NA	NA	NA	NA	74	81	53	9	NA	NA	NA	172878645.833333	189232031.25	123818489.583333	glc0LB7.5CAA.BHI.	NA	13.654126391	1000	934.479166666667	n	NA	173333333.33	173333333.333333	NA	NA	16.4574270963282	NA	1440	NA	2.9913999308015304
RG57_1glc0LB3.5CAA0BHI.hpx1_noneControl..	RG57	12/02/2024	RG57_1	Control	hpx	rif	hpx1	none	hpx1_none	hpx1_none	DM	3.5	n	NA	0	5	NA	1200	NA	NA	NA	NA	NA	4	10	11	6	NA	NA	NA	9789583.33333333	24473958.3333333	26921354.1666667	glc0LB3.5CAA0BHI.	NA	34.259479402	1000	978.958333333333	n	NA	20833333.333	20833333.3333333	NA	NA	14.0528910246745	NA	1440	NA	0.437538455487186
RG57_1glc0LB2CAA0BHI.hpx_EZRATY1_noneControl..	RG57	12/02/2024	RG57_1	Control	hpx_EZRATY	rif	hpx_EZRATY1	none	hpx_EZRATY1_none	hpx_EZRATY1_none	DM	2	n	NA	0	5	NA	2600	NA	NA	NA	NA	NA	14	15	20	13	NA	NA	NA	34263541.6666667	36710937.5	48947916.6666667	glc0LB2CAA0BHI.	NA	15.172673858	1000	978.958333333333	n	NA	40833333.333	40833333.3333333	NA	NA	13.908267461595	NA	1440	NA	0.302152159215187
RG57_1glc0LB3.5CAA0BHI.hpx_EZRATY1_noneControl..	RG57	12/02/2024	RG57_1	Control	hpx_EZRATY	rif	hpx_EZRATY1	none	hpx_EZRATY1_none	hpx_EZRATY1_none	DM	3.5	n	NA	0	5	NA	2600	NA	NA	NA	NA	NA	48	46	NA	13	NA	NA	NA	117475000	112580208.333333	NA	glc0LB3.5CAA0BHI.	NA	13.114366023	1000	978.958333333333	n	NA	117500000	117500000	NA	NA	15.4331089698786	NA	1440	NA	1.17080335801873
RG57_1glc0LB5CAA0BHI.hpx_EZRATY1_noneControl..	RG57	12/02/2024	RG57_1	Control	hpx_EZRATY	rif	hpx_EZRATY1	none	hpx_EZRATY1_none	hpx_EZRATY1_none	DM	5	n	NA	0	5	NA	2200	NA	NA	NA	NA	NA	55	79	55	11	NA	NA	NA	134606770.833333	193344270.833333	134606770.833333	glc0LB5CAA0BHI.	NA	10.032986791	1000	978.958333333333	n	NA	157500000	157500000	NA	NA	16.0968081412047	NA	1440	NA	1.6025912855008198
RG57_1glc0LB2CAA0BHI.hpx_EZRATY1_noneControl..	RG57	12/02/2024	RG57_1	Control	hpx_EZRATY	rif	hpx_EZRATY1	none	hpx_EZRATY1_none	hpx_EZRATY1_none	DM	2	n	NA	0	5	NA	2200	NA	NA	NA	NA	NA	30	12	19	11	NA	NA	NA	73421875	29368750	46500520.8333333	glc0LB2CAA0BHI.	NA	13.276802868	1000	978.958333333333	n	NA	50833333.333	50833333.3333333	NA	NA	14.4653030545465	NA	1440	NA	0.33730398968646
RG57_2glc0LB2CAA0BHI.hpx1_noneControl..	RG57	12/02/2024	RG57_2	Control	hpx	rif	hpx1	none	hpx1_none	hpx1_none	DM	2	n	NA	0	5	NA	1400	NA	NA	NA	NA	NA	10	5	5	7	NA	NA	NA	24244791.6666667	12122395.8333333	12122395.8333333	glc0LB2CAA0BHI.	NA	25.325354081	1000	969.791666666667	n	NA	16666666.667	16666666.6666667	NA	NA	13.4949979084957	NA	1440	NA	0.189289921809659
RG57_2glc0LB5CAA0BHI.hpx1_noneControl..	RG57	12/02/2024	RG57_2	Control	hpx	rif	hpx1	none	hpx1_none	hpx1_none	DM	5	n	NA	0	5	NA	600	NA	NA	NA	NA	NA	NA	10	29	3	NA	NA	NA	NA	24244791.6666667	70309895.8333333	glc0LB5CAA0BHI.	NA	28.920903418	1000	969.791666666667	n	NA	48750000	48750000	NA	NA	16.2658269545282	NA	1440	NA	1.18534426585021
RG57_2glc0LB5CAA0BHI.hpx_EZRATY1_noneControl..	RG57	12/02/2024	RG57_2	Control	hpx_EZRATY	rif	hpx_EZRATY1	none	hpx_EZRATY1_none	hpx_EZRATY1_none	DM	5	n	NA	0	5	NA	1800	NA	NA	NA	NA	NA	131	NA	NA	9	NA	NA	NA	317606770.833333	NA	NA	glc0LB5CAA0BHI.	NA	15.09733043	1000	969.791666666667	n	NA	327500000	327500000	NA	NA	17.4288852364822	NA	1440	NA	5.06004076222887
RG57_2glc0LB2CAA0BHI.hpx_EZRATY1_noneControl..	RG57	12/02/2024	RG57_2	Control	hpx_EZRATY	rif	hpx_EZRATY1	none	hpx_EZRATY1_none	hpx_EZRATY1_none	DM	2	n	NA	0	5	NA	1400	NA	NA	NA	NA	NA	21	28	26	7	NA	NA	NA	50914062.5	67885416.6666667	63036458.3333333	glc0LB2CAA0BHI.	NA	14.159475955	1000	969.791666666667	n	NA	62500000	62500000	NA	NA	15.4018885041042	NA	1440	NA	0.56334584050863
RG57_2glc0LB3.5CAA0BHI.hpx_EZRATY1_noneControl..	RG57	12/02/2024	RG57_2	Control	hpx_EZRATY	rif	hpx_EZRATY1	none	hpx_EZRATY1_none	hpx_EZRATY1_none	DM	3.5	n	NA	0	5	NA	1400	NA	NA	NA	NA	NA	66	45	NA	7	NA	NA	NA	160015625	109101562.5	NA	glc0LB3.5CAA0BHI.	NA	23.662048936	1000	969.791666666667	n	NA	138750000	138750000	NA	NA	16.5524481806796	NA	1440	NA	4.20863926773319
RG57_3glc0LB5CAA0BHI.hpx1_noneControl..	RG57	12/02/2024	RG57_3	Control	hpx	rif	hpx1	none	hpx1_none	hpx1_none	DM	5	n	NA	0	5	NA	1800	NA	NA	NA	NA	NA	35	42	29	9	NA	NA	NA	85895833.3333333	103075000	71170833.3333333	glc0LB5CAA0BHI.	NA	20.414075448	1000	981.666666666667	n	NA	88333333.333	88333333.3333333	NA	NA	15.5559785601711	NA	1440	NA	1.62039066320112
RG57_3glc0LB2CAA0BHI.hpx1_noneControl..	RG57	12/02/2024	RG57_3	Control	hpx	rif	hpx1	none	hpx1_none	hpx1_none	DM	2	n	NA	0	5	NA	1400	NA	NA	NA	NA	NA	10	8	9	7	NA	NA	NA	24541666.6666667	19633333.3333333	22087500	glc0LB2CAA0BHI.	NA	14.762463909	1000	981.666666666667	n	NA	22500000	22500000	NA	NA	13.9455156871561	NA	1440	NA	0.140866755047912
RG57_3glc0LB5CAA0BHI.hpx_EZRATY1_noneControl..	RG57	12/02/2024	RG57_3	Control	hpx_EZRATY	rif	hpx_EZRATY1	none	hpx_EZRATY1_none	hpx_EZRATY1_none	DM	5	n	NA	0	5	NA	3200	NA	NA	NA	NA	NA	58	43	NA	16	NA	NA	NA	142341666.666667	105529166.666667	NA	glc0LB5CAA0BHI.	NA	22.684191256	1000	981.666666666667	n	NA	126250000	126250000	NA	NA	15.2411570905232	NA	1440	NA	2.49354638638012
RG57_3glc0LB2CAA0BHI.hpx_EZRATY1_noneControl..	RG57	12/02/2024	RG57_3	Control	hpx_EZRATY	rif	hpx_EZRATY1	none	hpx_EZRATY1_none	hpx_EZRATY1_none	DM	2	n	NA	0	5	NA	1600	NA	NA	NA	NA	NA	21	25	NA	8	NA	NA	NA	51537500	61354166.6666667	NA	glc0LB2CAA0BHI.	NA	19.05218021	1000	981.666666666667	n	NA	57500000	57500000	NA	NA	15.1065075638284	NA	1440	NA	0.8374048198514129
RG57_3glc0LB5CAA0BHI.hpx_EZRATY1_noneControl..	RG57	12/02/2024	RG57_3	Control	hpx_EZRATY	rif	hpx_EZRATY1	none	hpx_EZRATY1_none	hpx_EZRATY1_none	DM	5	n	NA	0	5	NA	1800	NA	NA	NA	NA	NA	79	NA	NA	9	NA	NA	NA	193879166.666667	NA	NA	glc0LB5CAA0BHI.	NA	12.465372767	1000	981.666666666667	n	NA	197500000	197500000	NA	NA	16.7168013545062	NA	1440	NA	2.60782298697673
[truncated: 69 more columns]
