# Supplementary material for: Collective peroxide detoxification determines microbial mutation rate plasticity in E. coli
Source: PLoS Biol. 2024 Jul 15;22(7):e3002711. doi: 10.1371/journal.pbio.3002711 (PMC11272383; doi:10.1371/journal.pbio.3002711)
Supplement: S6 Data — (CSV) [file pbio.3002711.s031.csv]

Parameter	Model	SpRho_DAMP	pValue_DAMP	SpRhoMR	pValueMR
C1	A	0.001944174	0.829568149	-0.196090598	1.53546710807961e-106
C2	A	-8.85E-04	0.921973584	-0.003148223	0.727415061
CellVol	A	-0.024170774	0.007438815	-0.211023876	1.86234219269731e-123
D1	A	0.09937158	2.75266230810746e-28	0.019291032	0.03267409
D2	A	0.008689868	0.335977311	0.204617717	4.91436497399021e-116
I1	A	0.206391603	4.58485067122732e-118	-0.165294158	7.83999763191807e-76
I2	A	0.008745401	0.332898188	0.196833644	2.37794224698445e-107
Ks	A	0.911935573	0	-0.001881682	0.834966306
M1	A	0.010698247	0.236205856	-0.006834248	0.449239314
Met1	A	-0.0081764	0.365311394	-0.026284288	0.003606784
O2	A	0.01070171	0.23605422	0.214954886	3.9140079172493e-128
O3	A	-0.015478687	0.086551941	-0.205573737	3.97833067711994e-117
r	A	0.02672882	0.003077457	0.22111431	1.18430728539068e-135
R1	A	-0.003640053	0.686932722	-0.002350606	0.794667078
R2	A	0.001779221	0.843833729	-0.015047393	0.09569086
S	A	-0.06693598	1.17699545498941e-13	-0.179240724	4.74551076732644e-89
U1	A	-0.035913986	6.96109132282431e-05	0.035521317	8.35108979193177e-05
