# Supplementary material for: Collective peroxide detoxification determines microbial mutation rate plasticity in E. coli
Source: PLoS Biol. 2024 Jul 15;22(7):e3002711. doi: 10.1371/journal.pbio.3002711 (PMC11272383; doi:10.1371/journal.pbio.3002711)
Supplement: S7 Data — (TXT) [file pbio.3002711.s032.txt]

Date	Time_hrs	O2_mgL	CFU	CFU_uL	CFU_dil	D	Volume_mL	Container	Replicate	LidMethod	LB_perc	Tube	DM_o2Measure	O2_NORM	LBenv
15/12/2023	0	6.8	154	40	1	3850	10	Red Lid Falcon 50mL	A	Tight	2	ATight2	7.7	-0.9	2
15/12/2023	0	6.7	139	40	1	3475	10	Red Lid Falcon 50mL	A	Tight	5	ATight5	7.7	-1	5
15/12/2023	0	7.3	131	40	1	3275	10	Red Lid Falcon 50mL	A	Loose half turn	2	ALoose half turn2	7.7	-0.4	2
15/12/2023	0	7	157	40	1	3925	10	Red Lid Falcon 50mL	A	Loose half turn	5	ALoose half turn5	7.7	-0.7	5
15/12/2023	0	7.6	126	40	1	3150	10	Red Lid Falcon 50mL	B	Loose half turn	2	BLoose half turn2	7.7	-0.1	2
15/12/2023	0	7	145	40	1	3625	10	Red Lid Falcon 50mL	B	Loose half turn	5	BLoose half turn5	7.7	-0.7	5
15/12/2023	0	7.8	127	40	1	3175	10	Red Lid Falcon 50mL	C	Loose half turn	2	CLoose half turn2	7.7	0.1	2
15/12/2023	0	7.3	72	40	1	1800	10	Red Lid Falcon 50mL	C	Loose half turn	5	CLoose half turn5	7.7	-0.4	5
15/12/2023	5	7.7	9	20	10000	4500000	10	Red Lid Falcon 50mL	A	Tight	2	ATight2	7.8	-0.1	2
15/12/2023	5	8.2	9	20	10000	4500000	10	Red Lid Falcon 50mL	A	Tight	5	ATight5	7.8	0.4	5
15/12/2023	5	8.2	8	20	10000	4000000	10	Red Lid Falcon 50mL	A	Loose half turn	2	ALoose half turn2	7.8	0.4	2
15/12/2023	5	7.9	6	20	10000	3000000	10	Red Lid Falcon 50mL	A	Loose half turn	5	ALoose half turn5	7.8	0.1	5
15/12/2023	5	8	2	20	10000	1000000	10	Red Lid Falcon 50mL	B	Loose half turn	2	BLoose half turn2	7.8	0.2	2
15/12/2023	5	7.8	13	20	10000	6500000	10	Red Lid Falcon 50mL	B	Loose half turn	5	BLoose half turn5	7.8	0	5
15/12/2023	5	7.5	9	20	10000	4500000	10	Red Lid Falcon 50mL	C	Loose half turn	2	CLoose half turn2	7.8	-0.3	2
15/12/2023	5	7.4	9	20	10000	4500000	10	Red Lid Falcon 50mL	C	Loose half turn	5	CLoose half turn5	7.8	-0.4	5
15/12/2023	7	6	13	20	100000	65000000	10	Red Lid Falcon 50mL	A	Tight	2	ATight2	6.6	-0.6	2
15/12/2023	7	5.9	29	20	100000	145000000	10	Red Lid Falcon 50mL	A	Tight	5	ATight5	6.6	-0.7	5
15/12/2023	7	5.8	14	20	100000	70000000	10	Red Lid Falcon 50mL	A	Loose half turn	2	ALoose half turn2	6.6	-0.8	2
15/12/2023	7	6.6	21	20	100000	105000000	10	Red Lid Falcon 50mL	A	Loose half turn	5	ALoose half turn5	6.6	0	5
15/12/2023	7	6.3	6	20	100000	30000000	10	Red Lid Falcon 50mL	B	Loose half turn	2	BLoose half turn2	6.6	-0.3	2
15/12/2023	7	6	28	20	100000	140000000	10	Red Lid Falcon 50mL	B	Loose half turn	5	BLoose half turn5	6.6	-0.6	5
15/12/2023	7	6.5	16	20	100000	80000000	10	Red Lid Falcon 50mL	C	Loose half turn	2	CLoose half turn2	6.6	-0.1	2
15/12/2023	7	6.3	18	20	100000	90000000	10	Red Lid Falcon 50mL	C	Loose half turn	5	CLoose half turn5	6.6	-0.3	5
15/12/2023	24	6.1	31	20	100000	155000000	10	Red Lid Falcon 50mL	A	Tight	2	ATight2	7.6	-1.5	2
15/12/2023	24	6.3	70	20	100000	350000000	10	Red Lid Falcon 50mL	A	Tight	5	ATight5	7.6	-1.3	5
15/12/2023	24	7.1	30	20	100000	150000000	10	Red Lid Falcon 50mL	A	Loose half turn	2	ALoose half turn2	7.6	-0.5	2
15/12/2023	24	6.6	47	20	100000	235000000	10	Red Lid Falcon 50mL	A	Loose half turn	5	ALoose half turn5	7.6	-1	5
15/12/2023	24	6.8	36	20	100000	180000000	10	Red Lid Falcon 50mL	B	Loose half turn	2	BLoose half turn2	7.6	-0.8	2
15/12/2023	24	6.6	59	20	100000	295000000	10	Red Lid Falcon 50mL	B	Loose half turn	5	BLoose half turn5	7.6	-1	5
15/12/2023	24	7.1	24	20	100000	120000000	10	Red Lid Falcon 50mL	C	Loose half turn	2	CLoose half turn2	7.6	-0.5	2
15/12/2023	24	7.7	58	20	100000	290000000	10	Red Lid Falcon 50mL	C	Loose half turn	5	CLoose half turn5	7.6	0.1	5
