# Supplementary material for: Collective peroxide detoxification determines microbial mutation rate plasticity in E. coli
Source: PLoS Biol. 2024 Jul 15;22(7):e3002711. doi: 10.1371/journal.pbio.3002711 (PMC11272383; doi:10.1371/journal.pbio.3002711)
Supplement: S9 Data — (CSV) [file pbio.3002711.s034.csv]

Treatment	sd	slope
BW25113 + hpx LB	0.006827871985723261	-0.8913819866318897
BW25113 LB	0.006829462778841759	-0.906394207798413
hpx (NalR) LB	0.006841302129305662	0.05042029615843153
hpx (NalR) + BW25113 LB	0.00682358318413469	-0.8908752753970511
