# Supplementary material for: Collective peroxide detoxification determines microbial mutation rate plasticity in E. coli
Source: PLoS Biol. 2024 Jul 15;22(7):e3002711. doi: 10.1371/journal.pbio.3002711 (PMC11272383; doi:10.1371/journal.pbio.3002711)
Supplement: S10 Data — (CSV) [file pbio.3002711.s035.csv]

scale_Gcell2	scale_mGcell	Treatment
26868144.23959238	0.036689005721058786	BW25113 + hpx LB
57177333.524548374	0.04121446295833063	BW25113 + hpx LB
121411423.04403254	0.04475907595005933	BW25113 + hpx LB
257377322.47929946	0.048005923862121457	BW25113 + hpx LB
545010310.2679249	0.05115040358869774	BW25113 + hpx LB
53091616.52271273	0.040638790707104445	BW25113 LB
112948044.40127401	0.04437356289461413	BW25113 LB
239785088.5526259	0.047690231573101136	BW25113 LB
508252868.63966113	0.05086055363740065	BW25113 LB
1076180667.3757794	0.053975778023820815	BW25113 LB
51992478.355424725	0.7401843050411708	hpx (NalR) LB
110498403.46395142	1.5871511444427273	hpx (NalR) LB
234276323.25367242	3.4939576332662456	hpx (NalR) LB
495871286.2682636	7.7673678825075525	hpx (NalR) LB
1048496041.296716	17.27373751036445	hpx (NalR) LB
26127460.092215255	0.06428042542217322	hpx (NalR) + BW25113 LB
55659705.85510981	0.07228349187968999	hpx (NalR) + BW25113 LB
118251757.1796565	0.07853836651103274	hpx (NalR) + BW25113 LB
250744069.52095157	0.08425327525601642	hpx (NalR) + BW25113 LB
531029799.43175524	0.08977894875866489	hpx (NalR) + BW25113 LB
