# Supplementary material for: Collective peroxide detoxification determines microbial mutation rate plasticity in E. coli
Source: PLoS Biol. 2024 Jul 15;22(7):e3002711. doi: 10.1371/journal.pbio.3002711 (PMC11272383; doi:10.1371/journal.pbio.3002711)
Supplement: S11 Data — (XLSX) [file pbio.3002711.s036.xlsx]

## Sheet: README
Sheet1
	N0_CFU	CFU in 40uL after 1e5 dilution
	genotype	BW25113 or hpxLC106
	Density	Density per mL calculated as N0_CFU/40 * 1e8
	nutrients	Percent of LB diluted in DM during growth
	Treatment	Treatment name (genotype + nutrients)
Sheet2
	PlateType	TA agar or TA + 30mg/L nalidixic acid (Nal)
	Strain	N1R1 = hpx (GyrA D87Y / RpoB Q513P), N6R1 = hpx (GyrA D87G / RpoB S531F)
	CFU_20uL	CFU in plating of 20uL on 90mm petri dish
Sheet3
	NalR_RifR_CFU	CFU from plating of 20uL hpx nalRrifR + 980uL of given treatment on 35mm petri dish (in 6 well plate) containing TA agar with 30mg/L nal & 50mg/L rif
	Strain	hpx strain used with resulting amino acid changes from resistance mutation given
	Treatment	Co-plated strain with LB percentage this was grown in overnight
	Plate	Identifier for 6-well agar plate used
	Efficiency	NalR_RifR_CFU / mean(N0_CFU) --- CFU on NalR RifR plate with Treatment added divided by mean CFU from plating of focal strain alone on TA and TA+nal plates

## Sheet: Sheet1
N0_CFU	genotype	Density	nutrients	Treatment
66	BW	165000000	2.5	BW2.5
55	BW	137500000	2.5	BW2.5
62	BW	155000000	2.5	BW2.5
77	BW	192500000	3.5	BW3.5
80	BW	200000000	3.5	BW3.5
91	BW	227500000	3.5	BW3.5
92	BW	230000000	5	BW5
100	BW	250000000	5	BW5
100	BW	250000000	5	BW5
72	hpx	180000000	5	hpx5
58	hpx	145000000	5	hpx5
59	hpx	147500000	5	hpx5

## Sheet: Sheet2
PlateType	Strain	CFU_20uL
TA	InnoculumN1_R1	43
TA	InnoculumN6_R1	19
TA	InnoculumN1_R1	49
TA	InnoculumN6_R1	37
TA	InnoculumN1_R1	50
TA	InnoculumN6_R1	35
Nal	InnoculumN1_R1	39
Nal	InnoculumN6_R1	28
Nal	InnoculumN1_R1	53
Nal	InnoculumN6_R1	22
Nal	InnoculumN1_R1	54
Nal	InnoculumN6_R1	35

## Sheet: Sheet3
NalR_RifR_CFU	Strain	Treatment	Plate	Efficiency
30	hpx (GyrA D87Y / RpoB Q513P)	BW 2.5% LB	A	0.625
27	hpx (GyrA D87Y / RpoB Q513P)	BW 3.5% LB	A	0.5625
22	hpx (GyrA D87Y / RpoB Q513P)	BW 5% LB	A	0.458333
28	hpx (GyrA D87Y / RpoB Q513P)	hpx 5% LB	A	0.583333
9	hpx (GyrA D87Y / RpoB Q513P)	DM	A	0.1875
22	hpx (GyrA D87G / RpoB S531F)	BW 2.5% LB	B	0.75
28	hpx (GyrA D87G / RpoB S531F)	BW 3.5% LB	B	0.954545
28	hpx (GyrA D87G / RpoB S531F)	BW 5% LB	B	0.954545
31	hpx (GyrA D87G / RpoB S531F)	hpx 5% LB	B	1.05682
10	hpx (GyrA D87G / RpoB S531F)	DM	B	0.340909
36	hpx (GyrA D87Y / RpoB Q513P)	BW 2.5% LB	C	0.75
27	hpx (GyrA D87Y / RpoB Q513P)	BW 3.5% LB	C	0.5625
27	hpx (GyrA D87Y / RpoB Q513P)	BW 5% LB	C	0.5625
34	hpx (GyrA D87Y / RpoB Q513P)	hpx 5% LB	C	0.708333
10	hpx (GyrA D87Y / RpoB Q513P)	DM	D	0.208333
34	hpx (GyrA D87G / RpoB S531F)	BW 2.5% LB	D	1.15909
34	hpx (GyrA D87G / RpoB S531F)	BW 3.5% LB	D	1.15909
26	hpx (GyrA D87G / RpoB S531F)	BW 5% LB	D	0.886364
23	hpx (GyrA D87G / RpoB S531F)	hpx 5% LB	E	0.784091
17	hpx (GyrA D87G / RpoB S531F)	DM	E	0.579545
23	hpx (GyrA D87Y / RpoB Q513P)	BW 2.5% LB	E	0.479167
26	hpx (GyrA D87Y / RpoB Q513P)	BW 3.5% LB	E	0.541667
36	hpx (GyrA D87Y / RpoB Q513P)	BW 5% LB	F	0.75
29	hpx (GyrA D87Y / RpoB Q513P)	hpx 5% LB	F	0.604167
6	hpx (GyrA D87Y / RpoB Q513P)	DM	F	0.125
29	hpx (GyrA D87G / RpoB S531F)	BW 2.5% LB	F	0.988636
28	hpx (GyrA D87G / RpoB S531F)	BW 3.5% LB	G	0.954545
22	hpx (GyrA D87G / RpoB S531F)	BW 5% LB	G	0.75
21	hpx (GyrA D87G / RpoB S531F)	hpx 5% LB	G	0.715909
17	hpx (GyrA D87G / RpoB S531F)	DM	G	0.579545
42	hpx (GyrA D87Y / RpoB Q513P)	BW 2.5% LB	H	0.875
41	hpx (GyrA D87Y / RpoB Q513P)	BW 3.5% LB	H	0.854167
37	hpx (GyrA D87Y / RpoB Q513P)	BW 5% LB	H	0.770833
39	hpx (GyrA D87Y / RpoB Q513P)	hpx 5% LB	H	0.8125
12	hpx (GyrA D87Y / RpoB Q513P)	DM	H	0.25
33	hpx (GyrA D87G / RpoB S531F)	BW 2.5% LB	I	1.125
21	hpx (GyrA D87G / RpoB S531F)	BW 3.5% LB	I	0.715909
34	hpx (GyrA D87G / RpoB S531F)	BW 5% LB	I	1.15909
32	hpx (GyrA D87G / RpoB S531F)	hpx 5% LB	I	1.09091
10	hpx (GyrA D87G / RpoB S531F)	DM	I	0.340909
30	hpx (GyrA D87Y / RpoB Q513P)	BW 2.5% LB	J	0.625
36	hpx (GyrA D87Y / RpoB Q513P)	BW 3.5% LB	J	0.75
21	hpx (GyrA D87Y / RpoB Q513P)	BW 5% LB	J	0.4375
14	hpx (GyrA D87Y / RpoB Q513P)	hpx 5% LB	J	0.291667
17	hpx (GyrA D87Y / RpoB Q513P)	DM	K	0.354167
31	hpx (GyrA D87G / RpoB S531F)	BW 2.5% LB	K	1.05682
29	hpx (GyrA D87G / RpoB S531F)	BW 3.5% LB	K	0.988636
19	hpx (GyrA D87G / RpoB S531F)	BW 5% LB	K	0.647727
41	hpx (GyrA D87G / RpoB S531F)	hpx 5% LB	L	1.39773
19	hpx (GyrA D87G / RpoB S531F)	DM	L	0.647727
28	hpx (GyrA D87Y / RpoB Q513P)	BW 2.5% LB	L	0.583333
27	hpx (GyrA D87Y / RpoB Q513P)	BW 3.5% LB	L	0.5625
54	hpx (GyrA D87Y / RpoB Q513P)	BW 5% LB	M	1.125
28	hpx (GyrA D87Y / RpoB Q513P)	hpx 5% LB	M	0.583333
12	hpx (GyrA D87Y / RpoB Q513P)	DM	M	0.25
31	hpx (GyrA D87G / RpoB S531F)	BW 2.5% LB	M	1.05682
22	hpx (GyrA D87G / RpoB S531F)	BW 3.5% LB	N	0.75
28	hpx (GyrA D87G / RpoB S531F)	BW 5% LB	N	0.954545
38	hpx (GyrA D87G / RpoB S531F)	hpx 5% LB	N	1.29545
14	hpx (GyrA D87G / RpoB S531F)	DM	N	0.477273
35	hpx (GyrA D87Y / RpoB Q513P)	BW 2.5% LB	O	0.729167
43	hpx (GyrA D87Y / RpoB Q513P)	BW 3.5% LB	O	0.895833
44	hpx (GyrA D87Y / RpoB Q513P)	BW 5% LB	O	0.916667
25	hpx (GyrA D87Y / RpoB Q513P)	hpx 5% LB	O	0.520833
26	hpx (GyrA D87Y / RpoB Q513P)	DM	O	0.541667
25	hpx (GyrA D87G / RpoB S531F)	BW 2.5% LB	P	0.852273
34	hpx (GyrA D87G / RpoB S531F)	BW 3.5% LB	P	1.15909
34	hpx (GyrA D87G / RpoB S531F)	BW 5% LB	P	1.15909
39	hpx (GyrA D87G / RpoB S531F)	hpx 5% LB	P	1.32955
19	hpx (GyrA D87G / RpoB S531F)	DM	P	0.647727
29	hpx (GyrA D87Y / RpoB Q513P)	BW 2.5% LB	Q	0.604167
35	hpx (GyrA D87Y / RpoB Q513P)	BW 3.5% LB	Q	0.729167
35	hpx (GyrA D87Y / RpoB Q513P)	BW 5% LB	Q	0.729167
18	hpx (GyrA D87Y / RpoB Q513P)	hpx 5% LB	Q	0.375
8	hpx (GyrA D87Y / RpoB Q513P)	DM	R	0.166667
31	hpx (GyrA D87G / RpoB S531F)	BW 2.5% LB	R	1.05682
19	hpx (GyrA D87G / RpoB S531F)	BW 3.5% LB	R	0.647727
21	hpx (GyrA D87G / RpoB S531F)	BW 5% LB	R	0.715909
29	hpx (GyrA D87G / RpoB S531F)	hpx 5% LB	S	0.988636
5	hpx (GyrA D87G / RpoB S531F)	DM	S	0.170455
20	hpx (GyrA D87Y / RpoB Q513P)	BW 2.5% LB	S	0.416667
32	hpx (GyrA D87Y / RpoB Q513P)	BW 3.5% LB	S	0.666667
40	hpx (GyrA D87Y / RpoB Q513P)	BW 5% LB	T	0.833333
32	hpx (GyrA D87Y / RpoB Q513P)	hpx 5% LB	T	0.666667
12	hpx (GyrA D87Y / RpoB Q513P)	DM	T	0.25
29	hpx (GyrA D87G / RpoB S531F)	BW 2.5% LB	T	0.988636
24	hpx (GyrA D87G / RpoB S531F)	BW 3.5% LB	U	0.818182
31	hpx (GyrA D87G / RpoB S531F)	BW 5% LB	U	1.05682
29	hpx (GyrA D87G / RpoB S531F)	hpx 5% LB	U	0.988636
18	hpx (GyrA D87G / RpoB S531F)	DM	U	0.613636
31	hpx (GyrA D87Y / RpoB Q513P)	BW 2.5% LB	V	0.645833
32	hpx (GyrA D87Y / RpoB Q513P)	BW 3.5% LB	V	0.666667
33	hpx (GyrA D87Y / RpoB Q513P)	BW 5% LB	V	0.6875
29	hpx (GyrA D87Y / RpoB Q513P)	hpx 5% LB	V	0.604167
13	hpx (GyrA D87Y / RpoB Q513P)	DM	V	0.270833
22	hpx (GyrA D87G / RpoB S531F)	BW 2.5% LB	W	0.75
26	hpx (GyrA D87G / RpoB S531F)	BW 3.5% LB	W	0.886364
27	hpx (GyrA D87G / RpoB S531F)	BW 5% LB	W	0.920455
26	hpx (GyrA D87G / RpoB S531F)	hpx 5% LB	W	0.886364
2	hpx (GyrA D87G / RpoB S531F)	DM	W	0.0681818
