# Supplementary material for: Collective peroxide detoxification determines microbial mutation rate plasticity in E. coli
Source: PLoS Biol. 2024 Jul 15;22(7):e3002711. doi: 10.1371/journal.pbio.3002711 (PMC11272383; doi:10.1371/journal.pbio.3002711)
Supplement: S13 Data — (CSV) [file pbio.3002711.s038.csv]

CellsPerV	Glc_mmol_1ml	set	plate_ID	environment_Glc
133196119	5.550747991045534e-4	BB93	104	100
97711204.2	4.4405983928364265e-4	C4	116	80
89890395.8	4.4405983928364265e-4	C4	116	80
239990796	0.001387687	C4	116	250
231916506	0.001387687	C6	117	250
248789914	0.001387687	C6	117	250
105337194	4.4405983928364265e-4	C7	118	80
102210410	4.4405983928364265e-4	C7	118	80
234588421	0.001387687	C7	118	250
272833368	0.001387687	C7	118	250
82434904.9	4.4405983928364265e-4	H35	127	80
127260160	6.938434988806916e-4	H35	127	125
220908842	0.001387687	H35	127	250
72830396.5	4.4405983928364265e-4	H35	127	80
130460197	6.938434988806916e-4	H35	127	125
75116012.5	4.4405983928364265e-4	H35	128	80
127623775	6.938434988806916e-4	H35	128	125
231024975	0.001387687	H35	128	250
61383650	4.4405983928364265e-4	H35	128	80
253642025	0.001387687	H35	128	250
78470352.8	4.4405983928364265e-4	H35	129	80
125560044	6.938434988806916e-4	H35	129	125
237788735	0.001387687	H35	129	250
111825336	6.938434988806916e-4	H35	129	125
240925872	0.001387687	H35	129	250
63108723.6	4.4405983928364265e-4	H35	130	80
112282719	6.938434988806916e-4	H35	130	125
200356335	0.001387687	H35	130	250
75586170.1	4.4405983928364265e-4	H35	130	80
206961454	0.001387687	H35	130	250
162041965	4.4405983928364265e-4	K2	131	80
343916283	0.001387687	K2	131	250
23952394	3.8855235937318737e-4	K4	132	70
65900272	4.4405983928364265e-4	K4	132	80
143047572	0.001387687	K4	132	250
108725617	0.001387687	K5	133	250
53730132	3.33044879462732e-4	K6	134	60
179407429	0.001387687	K6	134	250
43228338	3.33044879462732e-4	K7	135	60
163380858	0.001387687	K7	135	250
63481263	3.33044879462732e-4	K7	136	60
79400983	3.33044879462732e-4	K7	137	60
136665901.7	4.4405983928364265e-4	H33	140	80
219999050	6.938434988806916e-4	H33	140	125
284165766.7	0.001387687	H33	140	250
125832408.3	4.4405983928364265e-4	H33	140	80
198332443.3	6.938434988806916e-4	H33	140	125
322499125	0.001387687	H33	140	250
83332568.3	4.4405983928364265e-4	H34	141	80
121665856.7	6.938434988806916e-4	H34	141	125
269999190	0.001387687	H34	141	250
81665901.7	4.4405983928364265e-4	H34	141	80
157499230	6.938434988806916e-4	H34	141	125
262499355	0.001387687	H34	141	250
94999200	4.4405983928364265e-4	H36	142	80
144165821.7	6.938434988806916e-4	H36	142	125
263332493.3	0.001387687	H36	142	250
101665776.7	4.4405983928364265e-4	H36	142	80
144999115	6.938434988806916e-4	H36	142	125
240832528.3	0.001387687	H36	142	250
34832323.3	1.3876869977613835e-4	H37	143	25
148332373.3	6.938434988806916e-4	H37	143	125
29332393.3	1.3876869977613835e-4	H37	143	25
27499080	2.775373995522767e-4	H37	143	50
174165661.7	6.938434988806916e-4	H37	143	125
36582403.3	1.3876869977613835e-4	H38	144	25
71665656.7	2.775373995522767e-4	H38	144	50
155832063.3	6.938434988806916e-4	H38	144	125
38916111.7	1.3876869977613835e-4	H38	144	25
55832758.3	2.775373995522767e-4	H38	144	50
139999540	6.938434988806916e-4	H38	144	125
243374117	0.001387687	BB41	15	250
279881117	0.001387687	BB41	15	250
267531733	0.001387687	BB41	16	250
256161933	0.001387687	BB41	16	250
269940767	0.001387687	BB41	17	250
259205433	0.001387687	BB41	17	250
