# Supplementary material for: Collective peroxide detoxification determines microbial mutation rate plasticity in E. coli
Source: PLoS Biol. 2024 Jul 15;22(7):e3002711. doi: 10.1371/journal.pbio.3002711 (PMC11272383; doi:10.1371/journal.pbio.3002711)
Supplement: S14 Data — (CSV) [file pbio.3002711.s039.csv]

T_format	gencol	genotype	block	plate_ID	mut_fitness_genotype
BW25113 Glc	ancestor	ancestor	RG1	RG1_1	0.45657306851880175
BW25113 Glc	ancestor	ancestor	RG1	RG1_1	0.2571140979833878
BW25113 Glc	ancestor	ancestor	RG1	RG1_1	0.2251751343864665
BW25113 Glc	ancestor	ancestor	RG1	RG1_1	0.9013149000980563
BW25113 Glc	ancestor	ancestor	RG1	RG1_1	0.7593931065942461
BW25113 Glc	ancestor	ancestor	RG2	RG2_1	0.44060864841267416
BW25113 Glc	ancestor	ancestor	RG2	RG2_1	0.27122823895367887
BW25113 Glc	ancestor	ancestor	RG2	RG2_1	0.5781044446603655
BW25113 Glc	ancestor	ancestor	RG2	RG2_1	0.5759897996656381
BW25113 Glc	ancestor	ancestor	RG2	RG2_1	0.3976063314461286
MG1655 Glc	MG1655	MG1655	RG3	RG3_2	0.2706680052350275
MG1655 Glc	MG1655	MG1655	RG3	RG3_2	0.6693686212726906
MG1655 Glc	MG1655	MG1655	RG4	RG4_1	0.573337527645571
BW25113 Glc	ancestor	ancestor	RG5	RG5_1	0.7882260527459524
MG1655 Glc	MG1655	MG1655	RG5	RG5_1	0.7434382384633642
BW25113 Glc	ancestor	ancestor	RG5	RG5_2	0.4537895371863557
BW25113 Glc	ancestor	ancestor	RG5	RG5_3	0.5111032556248801
MG1655 Glc	MG1655	MG1655	RG5	RG5_4	0.6196749625060303
BW25113 Glc	ancestor	ancestor	RG6	RG6_1	0.49000444207907884
MG1655 Glc	MG1655	MG1655	RG6	RG6_2	0.49205668873110103
BW25113 Glc	ancestor	ancestor	RG6	RG6_2	0.15754798463646544
BW25113 Glc	ancestor	ancestor	RG6	RG6_3	0.8412527738101907
MG1655 Glc	MG1655	MG1655	RG6	RG6_3	1.026230450230192
MG1655 Glc	MG1655	MG1655	RG6	RG6_4	0.25506997014511645
BW25113 Glc	ancestor	ancestor	RG7	RG7_1	0.2958017613237919
BW25113 Glc	ancestor	ancestor	RG7	RG7_1	0.5427761445542363
MG1655 Glc	MG1655	MG1655	RG7	RG7_1	0.5523250476349953
BW25113 Glc	ancestor	ancestor	RG7	RG7_2	0.7429857507622406
BW25113 Glc	ancestor	ancestor	RG7	RG7_2	0.6498450827954587
MG1655 Glc	MG1655	MG1655	RG7	RG7_2	0.425711120957541
MG1655 Glc	MG1655	MG1655	RG7	RG7_2	0.4985167271002491
BW25113 Glc	ancestor	ancestor	RG7	RG7_3	0.659160837927752
BW25113 Glc	ancestor	ancestor	RG7	RG7_3	0.5141387162345105
MG1655 Glc	MG1655	MG1655	RG7	RG7_3	0.1739155086311686
MG1655 Glc	MG1655	MG1655	RG7	RG7_4	0.7550299144381424
MG1655 Glc	MG1655	MG1655	RG7	RG7_4	1.1509760685138943
BW25113 Glc	ancestor	ancestor	RG7	RG7_4	0.9916310780708507
MG1655 Glc	MG1655	MG1655	RG7	RG7_5	0.7022913165592966
MG1655 Glc	MG1655	MG1655	RG7	RG7_5	0.7211972991959585
BW25113 LB	ancestor	ancestor	RG9	RG9_1	0.707313206645067
hpx LB	hpx	hpx	RG9	RG9_1	1.383050776180051
MG1655 LB	MG1655	MG1655	RG9	RG9_1	0.4802069503928295
MG1655 LB	MG1655	MG1655	RG9	RG9_1	0.5867436994457186
BW25113 LB	ancestor	ancestor	RG9	RG9_2	0.35496393676918125
BW25113 anaerobic LB	ancestor	ancestor	RG9	RG9_3	0.2415527762007998
hpx anaerobic LB	hpx	hpx	RG9	RG9_3	0.6234655899144181
MG1655 anaerobic LB	MG1655	MG1655	RG9	RG9_3	0.6288873117770902
MG1655 anaerobic LB	MG1655	MG1655	RG9	RG9_3	2.351066976938461
BW25113 LB	ancestor	ancestor	RG10	RG10_1	0.836597339587795
hpx LB	hpx	hpx	RG10	RG10_1	0.741793242390656
MG1655 LB	MG1655	MG1655	RG10	RG10_1	0.5477242844242155
BW25113 LB	ancestor	ancestor	RG10	RG10_1	0.6148097077861095
BW25113 LB	ancestor	ancestor	RG10	RG10_2	0.5054241796279363
hpx LB	hpx	hpx	RG10	RG10_2	0.5828638303379322
MG1655 LB	MG1655	MG1655	RG10	RG10_2	0.8596188368066909
BW25113 anaerobic LB	ancestor	ancestor	RG10	RG10_3	0.4869598594349469
BW25113 anaerobic LB	ancestor	ancestor	RG10	RG10_3	0.27467044913013394
BW25113 anaerobic LB	ancestor	ancestor	RG10	RG10_4	0.3672730834695267
MG1655 anaerobic LB	MG1655	MG1655	RG10	RG10_4	0.7934235142359175
BW25113 LB	ancestor	ancestor	RG11	RG11_1	0.762400188747341
MG1655 LB	MG1655	MG1655	RG11	RG11_1	0.8589088762146164
BW25113 LB	ancestor	ancestor	RG11	RG11_1	0.7706280775670498
hpx LB	hpx	hpx	RG11	RG11_2	0.12635295631251928
hpx LB	hpx	hpx	RG11	RG11_2	0.6105953365873412
MG1655 LB	MG1655	MG1655	RG11	RG11_2	0.6168857370319356
BW25113 anaerobic LB	ancestor	ancestor	RG11	RG11_3	0.6529725608641663
MG1655 anaerobic LB	MG1655	MG1655	RG11	RG11_3	0.8258672866409331
BW25113 anaerobic LB	ancestor	ancestor	RG11	RG11_3	0.6145558457256939
hpx anaerobic LB	hpx	hpx	RG11	RG11_4	1.3449389679391681
hpx anaerobic LB	hpx	hpx	RG11	RG11_4	1.7994040346991724
hpx LB	hpx	hpx	RG12	RG12_1	0.9356581752676207
MG1655 LB	MG1655	MG1655	RG12	RG12_1	0.5036186785305492
MG1655 LB	MG1655	MG1655	RG12	RG12_1	0.8691508622094186
BW25113 LB	ancestor	ancestor	RG12	RG12_1	0.24629854295221307
BW25113 LB	ancestor	ancestor	RG12	RG12_2	0.7033403951063604
MG1655 LB	MG1655	MG1655	RG12	RG12_2	0.6530959915759954
MG1655 LB	MG1655	MG1655	RG12	RG12_2	0.587681357865747
BW25113 LB	ancestor	ancestor	RG12	RG12_2	0.3209736438418083
MG1655 anaerobic LB	MG1655	MG1655	RG12	RG12_3	1.0159837167904608
MG1655 anaerobic LB	MG1655	MG1655	RG12	RG12_3	0.7664053817436494
BW25113 anaerobic LB	ancestor	ancestor	RG12	RG12_3	2.111753324718569
BW25113 anaerobic LB	ancestor	ancestor	RG12	RG12_4	0.4572668260276577
MG1655 anaerobic LB	MG1655	MG1655	RG12	RG12_4	0.8480376783121681
MG1655 anaerobic LB	MG1655	MG1655	RG12	RG12_4	1.0280205915089027
BW25113 LB	ancestor	ancestor	RG13	RG13_1	0.973471210345424
hpx LB	hpx	hpx	RG13	RG13_1	0.750546599978867
BW25113 LB	ancestor	ancestor	RG13	RG13_1	0.44560056184470503
hpx LB	hpx	hpx	RG13	RG13_2	1.6405097198666958
hpx LB	hpx	hpx	RG13	RG13_2	0.9728742518534884
MG1655 LB	MG1655	MG1655	RG13	RG13_2	0.6217815262204903
BW25113 LB	ancestor	ancestor	RG13	RG13_2	0.7045072836344886
hpx anaerobic LB	hpx	hpx	RG13	RG13_3	0.6234655899144178
BW25113 anaerobic LB	ancestor	ancestor	RG13	RG13_3	2.0988811972365373
hpx anaerobic LB	hpx	hpx	RG13	RG13_4	0.12635295631252683
MG1655 anaerobic LB	MG1655	MG1655	RG13	RG13_4	0.8205306849885674
sodA LB	sodA	sodA	RG14	RG14_1	0.43369064982958233
sodB LB	sodB	sodB	RG14	RG14_1	0.6142592476493935
sodC LB	sodC	sodC	RG14	RG14_1	0.7332831746359603
sodC LB	sodC	sodC	RG14	RG14_1	0.418558516168217
BW25113 LB	ancestor	ancestor	RG14	RG14_1	0.8962748220714312
sodB LB	sodB	sodB	RG14	RG14_2	0.3229338911408725
sodA LB	sodA	sodA	RG14	RG14_2	0.4435970070285082
sodB LB	sodB	sodB	RG14	RG14_2	0.5495232843966364
sodC LB	sodC	sodC	RG14	RG14_2	1.1138431967070614
BW25113 LB	ancestor	ancestor	RG14	RG14_2	0.5076724277390944
sodB LB	sodB	sodB	RG14	RG14_3	0.3313006946358033
sodA LB	sodA	sodA	RG14	RG14_3	0.16130847295786607
sodB LB	sodB	sodB	RG14	RG14_3	0.44289382314053305
sodC LB	sodC	sodC	RG14	RG14_3	0.787375131129821
BW25113 LB	ancestor	ancestor	RG14	RG14_3	0.6200690702852425
sodB LB	sodB	sodB	RG14	RG14_4	0.180466469256956
sodA LB	sodA	sodA	RG14	RG14_4	0.43297989807419524
sodB LB	sodB	sodB	RG14	RG14_4	0.7059319748311939
sodC LB	sodC	sodC	RG14	RG14_4	0.5547715483000324
BW25113 LB	ancestor	ancestor	RG14	RG14_4	0.12020151243250636
sodA LB	sodA	sodA	RG14	RG14_5	0.010575733519282822
sodA LB	sodA	sodA	RG14	RG14_5	0.4253151695974834
sodC LB	sodC	sodC	RG14	RG14_5	0.30059334226853385
sodC LB	sodC	sodC	RG14	RG14_5	0.5775914260531423
BW25113 LB	ancestor	ancestor	RG14	RG14_5	0.2670752893481291
sodA LB	sodA	sodA	RG15	RG15_1	0.5727149342104052
sodA LB	sodA	sodA	RG15	RG15_1	0.5654732466535831
sodC LB	sodC	sodC	RG15	RG15_1	0.19150445174949315
sodC LB	sodC	sodC	RG15	RG15_1	0.4459404453777053
BW25113 LB	ancestor	ancestor	RG15	RG15_1	0.17392882274998075
sodB LB	sodB	sodB	RG15	RG15_2	0.028494551861319
sodB LB	sodB	sodB	RG15	RG15_2	0.5660363470671433
sodC LB	sodC	sodC	RG15	RG15_2	0.3682859242989974
sodC LB	sodC	sodC	RG15	RG15_2	0.1284457096919302
sodB LB	sodB	sodB	RG15	RG15_3	0.5088187745116977
sodA LB	sodA	sodA	RG15	RG15_3	0.14211708482789684
sodB LB	sodB	sodB	RG15	RG15_3	0.7879576904983072
sodC LB	sodC	sodC	RG15	RG15_3	0.7083461989155914
BW25113 LB	ancestor	ancestor	RG15	RG15_3	0.17595592264124751
sodB LB	sodB	sodB	RG15	RG15_4	0.29822477483469095
sodA LB	sodA	sodA	RG15	RG15_4	0.3549435475562376
sodA LB	sodA	sodA	RG15	RG15_4	0.31035680189781206
sodC LB	sodC	sodC	RG15	RG15_4	0.090808441782609
BW25113 LB	ancestor	ancestor	RG15	RG15_4	0.6167373962964727
sodA LB	sodA	sodA	RG15	RG15_5	0.4812239139040441
sodA LB	sodA	sodA	RG15	RG15_5	0.7318226522885781
sodB LB	sodB	sodB	RG15	RG15_5	0.69209158884278
sodC LB	sodC	sodC	RG15	RG15_5	0.06452373701482768
BW25113 LB	ancestor	ancestor	RG15	RG15_5	0.6395830620643764
BW25113 Glc	ancestor	ancestor	RG16	RG16_1	0.37642859448636085
BW25113 Glc	ancestor	ancestor	RG16	RG16_1	1.0333645151985804
BW25113 catalase Glc	ancestor	ancestor	RG16	RG16_1	0.2534664765516567
BW25113 catalase Glc	ancestor	ancestor	RG16	RG16_1	0.7449421156995931
BW25113 H2O2 Glc	ancestor	ancestor	RG16	RG16_1	0.7601221838604719
BW25113 Glc	ancestor	ancestor	RG16	RG16_2	0.5710784119928515
BW25113 Glc	ancestor	ancestor	RG16	RG16_2	0.8237783045253912
BW25113 catalase Glc	ancestor	ancestor	RG16	RG16_2	0.8214598926794991
BW25113 H2O2 Glc	ancestor	ancestor	RG16	RG16_2	0.8251294913371267
BW25113 Glc	ancestor	ancestor	RG16	RG16_3	0.11422575885784973
BW25113 Glc	ancestor	ancestor	RG16	RG16_3	0.33612986588250005
BW25113 catalase Glc	ancestor	ancestor	RG16	RG16_3	0.704072223856047
BW25113 H2O2 Glc	ancestor	ancestor	RG16	RG16_3	0.4878166133856077
BW25113 H2O2 Glc	ancestor	ancestor	RG16	RG16_3	0.45908255884836807
BW25113 Glc	ancestor	ancestor	RG17	RG17_1	0.6951501016422613
BW25113 catalase Glc	ancestor	ancestor	RG17	RG17_1	0.5303778319099102
BW25113 catalase Glc	ancestor	ancestor	RG17	RG17_1	0.7132891461601766
BW25113 H2O2 Glc	ancestor	ancestor	RG17	RG17_1	0.1931045566610105
BW25113 H2O2 Glc	ancestor	ancestor	RG17	RG17_1	0.6227927236387134
BW25113 Glc	ancestor	ancestor	RG17	RG17_2	0.3048680526453942
BW25113 Glc	ancestor	ancestor	RG17	RG17_2	0.8413754833474711
BW25113 catalase Glc	ancestor	ancestor	RG17	RG17_2	0.1962977573466708
BW25113 H2O2 Glc	ancestor	ancestor	RG17	RG17_2	0.5108681161744325
BW25113 H2O2 Glc	ancestor	ancestor	RG17	RG17_2	0.7182132990529984
BW25113 Glc	ancestor	ancestor	RG18	RG18_1	0.719041768379729
BW25113 catalase Glc	ancestor	ancestor	RG18	RG18_1	0.530774825548553
BW25113 catalase Glc	ancestor	ancestor	RG18	RG18_1	0.837536410570067
BW25113 H2O2 Glc	ancestor	ancestor	RG18	RG18_1	0.6630406327120458
BW25113 H2O2 Glc	ancestor	ancestor	RG18	RG18_1	1.0165679047086282
BW25113 Glc	ancestor	ancestor	RG18	RG18_2	0.20067519723004446
BW25113 Glc	ancestor	ancestor	RG18	RG18_2	0.6459914661557009
BW25113 catalase Glc	ancestor	ancestor	RG18	RG18_2	1.0755884070121853
BW25113 H2O2 Glc	ancestor	ancestor	RG18	RG18_2	0.7495971473851771
BW25113 H2O2 Glc	ancestor	ancestor	RG18	RG18_2	0.5632607012152432
fur LB	Fur	Fur	HW1	HW1_1	0.6295931778929345
BW25113 LB	ancestor	ancestor	HW1	HW1_1	0.24838363946976494
fur LB	Fur	Fur	HW1	HW1_1	0.6681581284884488
feoB LB	FeoB	FeoB	HW1	HW1_1	0.6542352231187182
fur LB	Fur	Fur	HW2	HW2_1	0.6981690018305888
fur LB	Fur	Fur	HW2	HW2_2	0.6277550829471202
feoB LB	FeoB	FeoB	HW2	HW2_1	0.237831549069604
BW25113 LB	ancestor	ancestor	HW2	HW2_1	0.1663344612385195
feoB LB	FeoB	FeoB	HW2	HW2_2	0.49038806433303916
BW25113 LB	ancestor	ancestor	HW2	HW2_2	0.6725066246037659
feoB LB	FeoB	FeoB	HW2	HW2_1	0.6306549317045625
feoB LB	FeoB	FeoB	HW2	HW2_2	0.5946419438743139
fur LB	Fur	Fur	HW2	HW2_2	0.62638351862997
fur LB	Fur	Fur	HW3	HW3_1	0.7602539666750977
fur LB	Fur	Fur	HW3	HW3_2	0.7308153636805065
feoB LB	FeoB	FeoB	HW3	HW3_2	0.3675022994896358
BW25113 LB	ancestor	ancestor	HW3	HW3_1	0.8065490220244891
fur LB	Fur	Fur	HW3	HW3_1	0.7844831551307143
feoB LB	FeoB	FeoB	HW4	HW4_2	0.4525545469346756
BW25113 LB	ancestor	ancestor	HW4	HW4_1	0.43094683370372167
BW25113 LB	ancestor	ancestor	HW4	HW4_2	0.8617531539648924
BW25113 LB	ancestor	ancestor	HW4	HW4_3	0.5561925391935881
BW25113 LB	ancestor	ancestor	HW4	HW4_1	0.5999053625577706
feoB LB	FeoB	FeoB	HW4	HW4_1	0.6589764138701264
fur LB	Fur	Fur	HW4	HW4_3	0.5299497747740993
BW25113 LB	ancestor	ancestor	HW4	HW4_2	0.7890318276672691
fur LB	Fur	Fur	HW4	HW4_2	0.5439652404359933
feoB LB	FeoB	FeoB	HW4	HW4_3	0.30492092418929323
BW25113 LB	ancestor	ancestor	HW4	HW4_3	0.6217620485464789
feoB LB	FeoB	FeoB	HW5	HW5_2	0.393295004204095
fur LB	Fur	Fur	HW5	HW5_2	0.9938759810876475
fur LB	Fur	Fur	HW5	HW5_1	0.9744377872082476
fur LB	Fur	Fur	HW5	HW5_2	0.9539263156861288
fur LB	Fur	Fur	HW5	HW5_3	0.7844562192228188
fur LB	Fur	Fur	HW5	HW5_3	0.8547005178705713
BW25113 LB	ancestor	ancestor	HW5	HW5_1	0.754056381710458
BW25113 LB	ancestor	ancestor	HW5	HW5_2	0.32275551629936755
fur LB	Fur	Fur	HW5	HW5_1	0.8146554862993377
fur LB	Fur	Fur	HW5	HW5_3	0.6342729717122203
feoB LB	FeoB	FeoB	HW5	HW5_1	0.49899277109028634
BW25113 LB	ancestor	ancestor	HW5	HW5_3	0.7217986871313471
BW25113 LB	ancestor	ancestor	HW5	HW5_2	0.6567773524136689
BW25113 LB	ancestor	ancestor	CB1	CB1_1	0.5052862297545635
BW25113 BiPy LB	ancestor	ancestor	CB1	CB1_1	0.4137978690876641
BW25113 LB	ancestor	ancestor	CB1	CB1_1	0.09662256651184101
BW25113 FeCl2 LB	ancestor	ancestor	CB1	CB1_1	0.1587172557587673
BW25113 FeCl2 LB	ancestor	ancestor	CB2	CB2_1	0.16895730486763064
BW25113 LB	ancestor	ancestor	CB2	CB2_1	0.35985274610876833
BW25113 LB	ancestor	ancestor	CB2	CB2_2	0.003462702497683826
BW25113 LB	ancestor	ancestor	CB2	CB2_2	0.5033682344901941
BW25113 FeCl2 LB	ancestor	ancestor	CB2	CB2_2	0.2265816682736078
BW25113 LB	ancestor	ancestor	CB2	CB2_3	0.29046554298856675
BW25113 FeCl2 LB	ancestor	ancestor	CB2	CB2_3	0.13498812429533194
BW25113 LB	ancestor	ancestor	CB2	CB2_3	0.20696993723705168
BW25113 FeCl2 LB	ancestor	ancestor	CB2	CB2_3	0.7876587967419628
BW25113 BiPy LB	ancestor	ancestor	CB2	CB2_3	0.189019505174535
BW25113 LB	ancestor	ancestor	CB3	CB3_1	0.2489815608558671
BW25113 FeCl2 LB	ancestor	ancestor	CB3	CB3_1	0.31227151792945373
BW25113 FeCl2 LB	ancestor	ancestor	CB3	CB3_1	0.38728004696195073
BW25113 FeCl2 LB	ancestor	ancestor	CB3	CB3_2	0.1933138247212244
BW25113 FeCl2 LB	ancestor	ancestor	CB3	CB3_2	0.6844739110004107
BW25113 BiPy LB	ancestor	ancestor	CB3	CB3_2	0.2984729309646903
BW25113 LB	ancestor	ancestor	CB3	CB3_3	0.3204180212965879
BW25113 FeCl2 LB	ancestor	ancestor	CB3	CB3_3	0.42406463744357425
BW25113 LB	ancestor	ancestor	CB3	CB3_4	0.40248055352495415
BW25113 FeCl2 LB	ancestor	ancestor	CB3	CB3_4	0.2645798020751863
BW25113 FeCl2 LB	ancestor	ancestor	CB4	CB4_1	0.2633270924827065
BW25113 BiPy LB	ancestor	ancestor	CB4	CB4_1	0.1721028983733518
BW25113 BiPy LB	ancestor	ancestor	CB4	CB4_1	0.574864482749593
BW25113 BiPy LB	ancestor	ancestor	CB4	CB4_1	0.03640819506269156
BW25113 BiPy LB	ancestor	ancestor	CB4	CB4_1	0.1871986650969294
BW25113 BiPy LB	ancestor	ancestor	CB4	CB4_2	0.18351730878461026
BW25113 BiPy LB	ancestor	ancestor	CB4	CB4_2	0.39742874440910286
BW25113 BiPy LB	ancestor	ancestor	CB4	CB4_2	0.36679985326110104
BW25113 BiPy LB	ancestor	ancestor	CB4	CB4_2	0.3302917822459192
BW25113 LB	ancestor	ancestor	CB4	CB4_2	0.4185327032868322
BW25113 BiPy LB	ancestor	ancestor	CB4	CB4_3	0.14313301779864226
BW25113 BiPy LB	ancestor	ancestor	CB4	CB4_3	0.6231040894766978
BW25113 BiPy LB	ancestor	ancestor	CB4	CB4_4	0.08069436348137383
BW25113 BiPy LB	ancestor	ancestor	CB4	CB4_4	0.16781800887784215
BW25113 BiPy LB	ancestor	ancestor	CB4	CB4_4	0.480512589765994
ahpF LB	AhpF	AhpF	RG19	RG19_1	0.37125667609295687
ahpF LB	AhpF	AhpF	RG19	RG19_1	0.47872566682817036
fur LB	Fur	Fur	RG19	RG19_2	0.8885668811242382
BW25113 BiPy LB	ancestor	ancestor	RG19	RG19_2	0.33819167804386685
BW25113 LB	ancestor	ancestor	RG19	RG19_2	0.9311471009625268
fur LB	Fur	Fur	RG19	RG19_3	1.0440105923328469
ahpF LB	AhpF	AhpF	RG19	RG19_3	0.3363151988534737
BW25113 BiPy LB	ancestor	ancestor	RG19	RG19_3	0.5190135990981453
BW25113 Glc	ancestor	ancestor	CW1	CW1_1	0.7459675206680907
BW25113 Glc	ancestor	ancestor	CW1	CW1_1	0.5149797684533785
BW25113 Glc	ancestor	ancestor	CW2	CW2_1	0.5116920464642201
BW25113 Glc	ancestor	ancestor	CW2	CW2_1	0.8624537847352787
BW25113 Glc	ancestor	ancestor	CW2	CW2_2	0.08604051268273799
BW25113 Glc	ancestor	ancestor	CW2	CW2_2	0.943117466929309
BW25113 Glc	ancestor	ancestor	CW3	CW3_1	0.28708025853548225
BW25113 Glc	ancestor	ancestor	CW3	CW3_1	0.2854062392573246
BW25113 Glc	ancestor	ancestor	CW3	CW3_1	0.3032899537653146
BW25113 Glc	ancestor	ancestor	CW3	CW3_2	0.17438378141236166
BW25113 Glc	ancestor	ancestor	CW3	CW3_2	1.0120150297756827
BW25113 Glc	ancestor	ancestor	CW3	CW3_2	0.3057300837451956
ahpF LB	AhpF	AhpF	RG20	RG20_1	0.17489462192857996
ahpF LB	AhpF	AhpF	RG20	RG20_1	0.5408999099213407
BW25113 BiPy LB	ancestor	ancestor	RG20	RG20_1	0.3965058623776867
BW25113 LB	ancestor	ancestor	RG20	RG20_1	0.6083347873527719
ahpF LB	AhpF	AhpF	RG20	RG20_2	0.46763920399999165
BW25113 BiPy LB	ancestor	ancestor	RG20	RG20_2	0.5431946615249856
BW25113 LB	ancestor	ancestor	RG20	RG20_2	0.9552877443935343
fur LB	Fur	Fur	RG20	RG20_3	0.7983947804896433
ahpF LB	AhpF	AhpF	RG20	RG20_3	0.3909541457161616
ahpF LB	AhpF	AhpF	RG20	RG20_3	0.31253048488153523
BW25113 LB	ancestor	ancestor	RG20	RG20_3	0.1588897694681889
fur LB	Fur	Fur	RG20	RG20_4	0.7499190118173148
ahpF LB	AhpF	AhpF	RG20	RG20_4	0.24239507692100679
BW25113 BiPy LB	ancestor	ancestor	RG20	RG20_4	0.5418440944504117
fur LB	Fur	Fur	RG20	RG20_5	0.8403437336620032
ahpF LB	AhpF	AhpF	RG20	RG20_5	0.5065266408009199
BW25113 LB	ancestor	ancestor	RG20	RG20_5	0.7703075616023166
BW25113 Glc	ancestor	ancestor	RG21	RG21_2	0.6171195295926039
BW25113 Glc	ancestor	ancestor	RG21	RG21_3	0.6339887841699353
BW25113 Glc	ancestor	ancestor	RG21	RG21_4	0.5671989359536852
BW25113 Glc	ancestor	ancestor	RG21	RG21_5	0.4662596409645861
BW25113 + hpx LB	ancestor	ancestor	RG22	RG22_1	0.758116109935468
hpx LB	hpx	hpx	RG22	RG22_1	1.0641658385150516
BW25113 LB	ancestor	ancestor	RG22	RG22_1	0.23669237921934028
BW25113 + hpx LB	ancestor	ancestor	RG22	RG22_1	1.1261613927493352
hpx LB	hpx	hpx	RG22	RG22_1	1.0389994688760626
BW25113 + hpx LB	ancestor	ancestor	RG22	RG22_2	0.6753916967203831
BW25113 + hpx LB	ancestor	ancestor	RG22	RG22_2	0.40715413597724553
hpx LB	hpx	hpx	RG22	RG22_2	0.8747958161563447
BW25113 LB	ancestor	ancestor	RG22	RG22_2	1.14154478482133
hpx LB	hpx	hpx	RG22	RG22_2	1.0024548957950192
BW25113 + hpx LB	ancestor	ancestor	RG22	RG22_3	0.41399683486255096
hpx LB	hpx	hpx	RG22	RG22_3	0.007547822320130787
BW25113 + hpx LB	ancestor	ancestor	RG22	RG22_3	0.5886144432450178
hpx LB	hpx	hpx	RG22	RG22_3	1.0271510447871384
BW25113 LB	ancestor	ancestor	RG22	RG22_3	0.6953715100979118
BW25113 + hpx LB	ancestor	ancestor	RG22	RG22_4	0.7398845761385587
BW25113 + hpx LB	ancestor	ancestor	RG22	RG22_4	0.4894966158324236
hpx LB	hpx	hpx	RG22	RG22_4	0.9023892875017306
BW25113 LB	ancestor	ancestor	RG22	RG22_4	0.46432184655492165
hpx LB	hpx	hpx	RG22	RG22_4	0.7943939426779475
BW25113 + hpx LB	ancestor	ancestor	RG23	RG23_1	0.4206578423011519
BW25113 LB	ancestor	ancestor	RG23	RG23_1	0.5655155817679752
BW25113 + hpx LB	ancestor	ancestor	RG23	RG23_1	0.6589219076145516
hpx + BW25113 LB	hpx	hpx	RG23	RG23_1	1.5697703988765264
BW25113 + hpx LB	ancestor	ancestor	RG23	RG23_1	0.7802420378865956
hpx + BW25113 LB	hpx	hpx	RG23	RG23_1	0.6288873117770898
BW25113 + hpx LB	ancestor	ancestor	RG23	RG23_1	0.5862196571196862
BW25113 + hpx LB	ancestor	ancestor	RG23	RG23_2	0.7293272560533195
hpx + BW25113 LB	hpx	hpx	RG23	RG23_2	0.2821779455479608
BW25113 + hpx LB	ancestor	ancestor	RG23	RG23_2	0.35116804692782455
BW25113 LB	ancestor	ancestor	RG23	RG23_2	0.3704803673319451
hpx + BW25113 LB	hpx	hpx	RG23	RG23_2	1.6060655990613175
BW25113 + hpx LB	ancestor	ancestor	RG23	RG23_2	0.6029230353575413
hpx + BW25113 LB	hpx	hpx	RG23	RG23_2	0.6288873117770897
BW25113 + hpx LB	ancestor	ancestor	RG23	RG23_2	0.7020680952703786
BW25113 LB	ancestor	ancestor	RG23	RG23_3	0.7511880948711646
BW25113 + hpx LB	ancestor	ancestor	RG23	RG23_3	0.5227574831612606
BW25113 + hpx LB	ancestor	ancestor	RG23	RG23_3	0.6261803927383527
hpx LB	hpx	hpx	RG23	RG23_3	1.0013804173311764
BW25113 + hpx LB	ancestor	ancestor	RG23	RG23_3	0.586458557041861
BW25113 + hpx LB	ancestor	ancestor	RG23	RG23_4	0.7469854659753813
hpx + BW25113 LB	hpx	hpx	RG23	RG23_4	0.6234655899144181
BW25113 + hpx LB	ancestor	ancestor	RG23	RG23_4	0.49167820676963797
BW25113 + hpx LB	ancestor	ancestor	RG23	RG23_4	0.6775756691664322
BW25113 + hpx LB	ancestor	ancestor	RG23	RG23_4	0.7857241799140583
hpx LB	hpx	hpx	RG23	RG23_4	0.8505003591738645
hpx + BW25113 LB	hpx	hpx	RG24	RG24_1	0.28877602642485806
BW25113 + hpx LB	ancestor	ancestor	RG24	RG24_1	0.49207183168115226
hpx + BW25113 LB	hpx	hpx	RG24	RG24_1	2.0545958436337552
BW25113 + hpx LB	ancestor	ancestor	RG24	RG24_1	0.5377080036567862
hpx + BW25113 LB	hpx	hpx	RG24	RG24_1	0.9157283006731306
BW25113 + hpx LB	ancestor	ancestor	RG24	RG24_1	0.5212254928615652
hpx + BW25113 LB	hpx	hpx	RG24	RG24_1	0.1357712913410605
BW25113 + hpx LB	ancestor	ancestor	RG24	RG24_1	1.1196002327798829
BW25113 LB	ancestor	ancestor	RG24	RG24_1	0.4364123041487349
hpx + BW25113 LB	hpx	hpx	RG24	RG24_2	0.7086950735689213
BW25113 + hpx LB	ancestor	ancestor	RG24	RG24_2	0.2743105542638171
hpx + BW25113 LB	hpx	hpx	RG24	RG24_2	0.3445832484747204
BW25113 + hpx LB	ancestor	ancestor	RG24	RG24_2	0.749084228729566
hpx + BW25113 LB	hpx	hpx	RG24	RG24_2	2.3621329464438365
BW25113 + hpx LB	ancestor	ancestor	RG24	RG24_2	0.38724975413912754
hpx + BW25113 LB	hpx	hpx	RG24	RG24_2	1.7802227931519994
BW25113 + hpx LB	ancestor	ancestor	RG24	RG24_2	0.8367444122729727
fur LB	Fur	Fur	NZ2	NZ2_2	0.4924840563232668
fur LB	Fur	Fur	NZ3	NZ3_2	0.7355802214603776
fur LB	Fur	Fur	NZ4	NZ4_2	0.6350951901449311
fur LB	Fur	Fur	NZ4	NZ4_2	0.7797932424862344
fur LB	Fur	Fur	NZ5	NZ5_1	0.6639435371115502
fur LB	Fur	Fur	NZ2	NZ2_2	0.919630918177865
fur LB	Fur	Fur	NZ3	NZ3_2	0.5638787591118224
fur LB	Fur	Fur	NZ4	NZ4_2	0.7078017191629342
fur LB	Fur	Fur	NZ5	NZ5_1	0.6479804147501516
tonB LB	tonB	tonB	NZ2	NZ2_1	0.3484846007300727
tonB LB	tonB	tonB	NZ3	NZ3_1	0.14815982653698828
tonB LB	tonB	tonB	NZ4	NZ4_3	0.28486653709029314
tonB LB	tonB	tonB	NZ2	NZ2_1	0.2580762785031959
tonB LB	tonB	tonB	NZ3	NZ3_1	0.742149931502841
tonB LB	tonB	tonB	NZ4	NZ4_3	0.2589390232015238
tonB LB	tonB	tonB	NZ4	NZ4_3	0.687685694350253
hpx (D87Y) + BW25113 LB	hpx	hpx	RG25	RG25_1	0.6288873117770902
hpx (D87G) + BW25113 LB	hpx	hpx	RG25	RG25_2	1.7504116076509861
hpx (D87Y) + BW25113 LB	hpx	hpx	RG25	RG25_2	0.7127639756480135
hpx (D87Y) LB	hpx	hpx	RG25	RG25_2	2.0484189180116257
BW25113 LB	ancestor	ancestor	RG25	RG25_2	0.4738293168453749
hpx (D87G) LB	hpx	hpx	RG25	RG25_2	0.8562788477738891
BW25113 LB	ancestor	ancestor	RG26	RG26_1	0.5391316774137724
hpx (D87Y) LB	hpx	hpx	RG26	RG26_1	1.191822294080142
hpx (D87G) LB	hpx	hpx	RG26	RG26_1	0.621394489627244
hpx (D87G) + BW25113 LB	hpx	hpx	RG26	RG26_1	0.8583508802224812
BW25113 LB	ancestor	ancestor	RG26	RG26_2	0.2652289365755808
hpx (D87Y) LB	hpx	hpx	RG26	RG26_2	0.9192543099434046
hpx (D87Y) + BW25113 LB	hpx	hpx	RG26	RG26_2	1.1957072572466039
hpx (D87G) LB	hpx	hpx	RG26	RG26_2	1.0041617322882552
hpx (D87G) LB	hpx	hpx	RG27	RG27_1	1.0260799471269293
BW25113 LB	ancestor	ancestor	RG27	RG27_1	0.32279521028348884
hpx (D87Y) + BW25113 LB	hpx	hpx	RG27	RG27_1	0.9637688985461524
hpx (D87Y) LB	hpx	hpx	RG27	RG27_1	0.774394608084789
hpx (D87G) LB	hpx	hpx	RG27	RG27_2	2.2917934114718634
hpx (D87G) + BW25113 LB	hpx	hpx	RG27	RG27_2	0.550807296666106
BW25113 LB	ancestor	ancestor	RG27	RG27_2	0.6010155238145224
hpx (D87Y) + BW25113 LB	hpx	hpx	RG27	RG27_2	0.12635295631252438
hpx (D87Y) LB	hpx	hpx	RG27	RG27_2	1.5209616331005207
BW25113 LB	ancestor	ancestor	RG28	RG28_1	0.5970484617508637
hpx (D87G) LB	hpx	hpx	RG28	RG28_1	0.03413327265415887
hpx (D87Y) LB	hpx	hpx	RG28	RG28_1	0.3067144498953282
hpx (D87G) + BW25113 LB	hpx	hpx	RG28	RG28_1	0.6379379403570266
hpx (D87Y) + BW25113 LB	hpx	hpx	RG28	RG28_1	0.7373578257286532
BW25113 LB	ancestor	ancestor	RG28	RG28_2	0.7727451015363137
hpx (D87G) LB	hpx	hpx	RG28	RG28_2	0.3808641881595807
hpx (D87Y) LB	hpx	hpx	RG28	RG28_2	0.42029941566127854
hpx (D87G) + BW25113 LB	hpx	hpx	RG28	RG28_2	1.3682132395656705
hpx (D87Y) + BW25113 LB	hpx	hpx	RG28	RG28_2	0.28217794554796327
BW25113 LB	ancestor	ancestor	RG29	RG29_1	1.0101242327127598
hpx (D87G) + BW25113 LB	hpx	hpx	RG29	RG29_1	0.6213944896272455
hpx (D87G) LB	hpx	hpx	RG29	RG29_1	0.7823629407883246
hpx (D87Y) LB	hpx	hpx	RG29	RG29_1	0.7373578257286536
BW25113 LB	ancestor	ancestor	RG29	RG29_2	0.5212552861079168
hpx (D87G) + BW25113 LB	hpx	hpx	RG29	RG29_2	4.402462178910798
hpx (D87G) LB	hpx	hpx	RG29	RG29_2	1.6029669657419765
hpx (D87Y) LB	hpx	hpx	RG29	RG29_2	0.685949034057767
hpx (D87Y) LB	hpx	hpx	RG30	RG30_1	1.3931391102695252
BW25113 LB	ancestor	ancestor	RG30	RG30_1	0.8228124395607279
hpx (D87G) LB	hpx	hpx	RG30	RG30_1	0.5652633610337062
hpx (D87Y) LB	hpx	hpx	RG30	RG30_2	0.39170443414057476
BW25113 LB	ancestor	ancestor	RG30	RG30_2	0.17284306195980192
hpx (D87Y) + BW25113 LB	hpx	hpx	RG30	RG30_2	1.002520184025373
hpx (D87G) LB	hpx	hpx	RG30	RG30_2	0.7603265894710363
hpx (D87Y) LB	hpx	hpx	RG31	RG31_1	0.9461505765567991
hpx (D87G) LB	hpx	hpx	RG31	RG31_1	0.7086575669655676
BW25113 LB	ancestor	ancestor	RG31	RG31_1	0.37603521698240105
MG1655 LB	MG1655	MG1655	RG32	RG32_2	0.26725754687877806
MG1655 LB	MG1655	MG1655	RG32	RG32_4	0.4155313389383672
hpx LB	hpx	hpx	RG33	RG33_2	1.065124197529029
MG1655 LB	MG1655	MG1655	RG33	RG33_3	0.5305830393553365
MG1655 LB	MG1655	MG1655	RG33	RG33_4	0.8522583301658756
MG1655 LB	MG1655	MG1655	RG34	RG34_1	0.5548324178642381
hpx LB	hpx	hpx	RG34	RG34_2	1.0217402125048347
hpx LB	hpx	hpx	RG35	RG35_1	0.7401480767081032
MG1655 LB	MG1655	MG1655	RG35	RG35_2	0.6432484359919545
hpx LB	hpx	hpx	RG35	RG35_2	1.8949626532902386
MG1655 LB	MG1655	MG1655	RG35	RG35_3	0.5599460072149162
hpx LB	hpx	hpx	RG35	RG35_4	0.9791764073688208
hpx LB	hpx	hpx	RG36	RG36_1	0.5792909963445189
MG1655 LB	MG1655	MG1655	RG36	RG36_3	0.2037473529367285
BW25113 Glc	ancestor	ancestor	RG37	RG37_1	0.2036633494356579
BW25113 Glc	ancestor	ancestor	RG38	RG38_1	0.3942232091240351
BW25113 Glc	ancestor	ancestor	RG38	RG38_2	0.3997187154336656
ahpF LB	AhpF	AhpF	RG41	RG41_2	0.4783043826383638
ahpF LB	AhpF	AhpF	RG41	RG41_2	0.13877304229047638
ahpF LB	AhpF	AhpF	RG41	RG41_2	0.4770785571532029
BW25113 LB	ancestor	ancestor	RG41	RG41_2	0.3093843086736393
ahpF LB	AhpF	AhpF	RG41	RG41_2	0.302748298695505
sodA LB	sodA	sodA	RG45	RG45_1	0.31343232021080814
sodB LB	sodB	sodB	RG45	RG45_1	0.20506072379634152
sodC LB	sodC	sodC	RG45	RG45_1	1.0296354602571527
ahpF LB	AhpF	AhpF	RG45	RG45_1	0.5055808629420505
sodA LB	sodA	sodA	RG45	RG45_1	0.42849704776793085
sodB LB	sodB	sodB	RG45	RG45_1	0.5104314210384386
sodC LB	sodC	sodC	RG45	RG45_2	0.7496818707572762
ahpF LB	AhpF	AhpF	RG45	RG45_2	0.2181223553824312
sodA LB	sodA	sodA	RG45	RG45_2	0.3606303151733164
sodB LB	sodB	sodB	RG45	RG45_2	0.42644035225356025
BW25113 Glc	ancestor	ancestor	RG53	RG53_2	0.503851231246888
BW25113 H2O2 Glc	ancestor	ancestor	RG53	RG53_2	0.6712106160138875
BW25113 catalase Glc	ancestor	ancestor	RG53	RG53_2	0.7388130245037116
BW25113 catalase Glc	ancestor	ancestor	RG53	RG53_2	0.44163200653597023
hpx LB	hpx	hpx	RG53	RG53_2	0.6161124570706072
BW25113 Glc	ancestor	ancestor	RG53	RG53_3	0.7985769135144852
BW25113 H2O2 Glc	ancestor	ancestor	RG53	RG53_3	0.12914256236572288
BW25113 H2O2 Glc	ancestor	ancestor	RG53	RG53_3	0.9765952387777023
BW25113 catalase Glc	ancestor	ancestor	RG53	RG53_3	1.0631389307003636
hpx LB	hpx	hpx	RG53	RG53_3	0.9619639469938994
BW25113 LB	ancestor	ancestor	RG53	RG53_4	0.6831768742758014
BW25113 H2O2 Glc	ancestor	ancestor	RG53	RG53_4	0.04535645810383036
BW25113 catalase Glc	ancestor	ancestor	RG53	RG53_4	0.004075931873837879
hpx LB	hpx	hpx	RG53	RG53_4	1.1012075119388613
hpx LB	hpx	hpx	RG53	RG53_4	0.827352707438295
hpx LB	hpx	hpx	RG57	RG57_1	0.8761244477421094
hpx LB	hpx	hpx	RG57	RG57_2	1.5282207467923319
hpx LB	hpx	hpx	RG57	RG57_2	0.9224172153263345
hpx LB	hpx	hpx	RG57	RG57_3	1.687262276162322
hpx LB	hpx	hpx	RG57	RG57_3	0.946956188182527
